# Supplementary material for: The Endoplasmic Reticulum Chaperone Calnexin Is a NADPH Oxidase NOX4 Interacting Protein
Source: J Biol Chem. 2016 Feb 9;291(13):7045–59. doi: 10.1074/jbc.M115.710772 (PMC4807287; doi:10.1074/jbc.M115.710772)
Supplement: Supplemental Data [file 10.1074_M115.710772_jbc.M115.710772-1.xlsx]

## Sheet: SILAC_Co-IP
Suppl. table 1: SILAC based quantification of proteins to identify interacting proteins with Nox4
Link to Uniprot	Uniprot	Protein IDs	Protein names	Gene names	log2 L/H normalized A2_FW	log2 H/L normalized A2_RW	log2 L/H normalized A3_FW	log2 H/L normalized A3_RW	log2 L/H normalized B1_FW	log2 H/L normalized B1_RW	log2 L/H normalized B2_FW	log2 H/L normalized B2_RW	log2 L/H normalized B3_FW	log2 H/L normalized B3_RW	A2 log2 ratio>0.5	A3 log2 ratio>0.5	B1 log2 ratio>0.5	B2 log2 ratio>0.5	B3 log2 ratio>0.5	Ratio L/H normalized A2_FW	Ratio H/L normalized A2_RW	Ratio L/H normalized A3_FW	Ratio H/L normalized A3_RW	Ratio L/H normalized B1_FW	Ratio H/L normalized B1_RW	Ratio L/H normalized B2_FW	Ratio H/L normalized B2_RW	Ratio L/H normalized B3_FW	Ratio H/L normalized B3_RW	Q-value	Score	Number of proteins	Peptides	Razor + unique peptides	Unique peptides	Peptides A2_FW	Peptides A2_RW	Peptides A3_FW	Peptides A3_RW	Peptides B1_FW	Peptides B1_RW	Peptides B2_FW	Peptides B2_RW	Peptides B3_FW	Peptides B3_RW	Razor + unique peptides A2_FW	Razor + unique peptides A2_RW	Razor + unique peptides A3_FW	Razor + unique peptides A3_RW
UniProt#P27824	P27824	P27824;H0Y9Q7;D6RDP7;D6RB85;D6RGY2;D6RAU8;D6RFL1;H0Y9H1;D6RAQ8;D6RD16	Calnexin	CANX	2.26	1.64	2.56	3	1.67	1.32	1.89	2.29	2.99	2.68	+	+	+	+	+	4.7792	3.1082	5.89692	7.9829	3.18878	2.4976	3.71443	4.8767	7.95925	6.4149	0	323.31	10	39	39	36	20	21	28	30	21	21	34	21	32	27	20	21	28	30
UniProt#Q9NPH5	Q9NPH5	Q9NPH5;E9PPP2;E9PR43;E9PI95	NADPH oxidase 4	NOX4	2.27	4.83	3.16	4.85	1.19	4.67	3.23	4.89	4.3	5.45	+	+	+	+	+	4.8398	28.35	8.92937	28.812	2.28734	25.42	9.38438	29.577	19.6854	43.796	0	159.7	4	14	14	14	8	10	10	13	6	9	10	9	11	11	8	10	10	13
UniProt#O95816	O95816	O95816	BAG family molecular chaperone regulator 2	BAG2	1.62	2.15	1.6	2.2	0.26	0.14	0.95	0.91	0.81	0.57	+	+		+	+	3.07135	4.4531	3.03389	4.5858	1.1946	1.1002	1.92715	1.8812	1.7575	1.4841	0	52.884	1	9	9	9	1	3	3	5	7	5	4	2	6	7	1	3	3	5
UniProt#O14967	O14967	O14967;D6RAZ4	Calmegin	CLGN	1.95	1.01	2.34	1.05	0.81	-0.19	1.66	0.88	2.2	1.39	+	+		+	+	3.87237	2.0135	5.0574	2.0704	1.74813	0.87524	3.15418	1.8394	4.57959	2.6121	0	64.668	2	13	11	11	4	4	7	4	6	3	12	6	7	7	3	3	5	2
UniProt#P27105	P27105	P27105;F8VSL7	Erythrocyte band 7 integral membrane protein	STOM	0.78	0.93	0.86	0.64	-0.97	0.9	0.42	-0.37	0.02	0.45	+	+				1.71647	1.902	1.8137	1.557	0.510934	1.8634	1.3386	0.77242	1.01617	1.3625	0	110.27	2	10	10	10	5	5	6	7	6	4	3	1	7	4	5	5	6	7
UniProt#Q9NYU2	Q9NYU2	Q9NYU2;H7BZG0;F8WCI2;F8WCE6	UDP-glucose:glycoprotein glucosyltransferase 1	UGGT1	0.82	0.94	1.29	2.57	0.31	-0.11	0.71	0.26	0.12	0	+	+				1.76159	1.9188	2.44481	5.9212	1.23756	0.92581	1.63803	1.1981	1.08354	1.0013	0	323.31	4	42	42	40	12	15	5	13	33	26	30	24	38	25	12	15	5	13
UniProt#P11021	P11021	P11021	78 kDa glucose-regulated protein	HSPA5	0.79	0.22	0.69	0.69	0.4	0.61	1.11	0.62	0.97	0.84		+		+	+	1.72903	1.1674	1.61527	1.6147	1.3161	1.5274	2.15341	1.5403	1.954	1.7913	0	323.31	1	42	42	41	31	33	29	33	36	38	37	39	36	37	31	33	29	33
UniProt#A0A087WUT6	A0A087WUT6	A0A087WUT6;O60841	Eukaryotic translation initiation factor 5B	EIF5B	NaN	0.17	0.69	1.53	0.2	0.04	0.82	0.02	0.66	0.8		+			+	NaN	1.1219	1.60966	2.8923	1.15105	1.0283	1.76929	1.013	1.57525	1.7398	0	38.595	2	11	11	11	0	4	1	4	2	3	1	1	8	5	0	4	1	4
UniProt#Q9P258	Q9P258	Q9P258	Protein RCC2	RCC2	-0.05	-0.16	0.6	0.74	0.07	0.09	0.28	-0.04	0.61	0.56		+			+	0.966277	0.89607	1.51699	1.6644	1.05095	1.068	1.21615	0.97184	1.52365	1.4752	0	123.16	1	20	20	20	11	14	14	9	5	3	16	15	11	10	11	14	14	9
UniProt#P27797	P27797	P27797;K7EJB9;K7EL50	Calreticulin	CALR	0.38	0.57	0.52	1.04	0.79	0.16	0.54	0.55	1.06	0.07		+		+		1.29742	1.4805	1.43197	2.0577	1.73352	1.1178	1.45683	1.4592	2.08082	1.0497	0	213.16	3	17	17	17	14	14	13	13	12	12	16	14	11	11	14	14	13	13
UniProt#F5H5V4	F5H5V4	F5H5V4;F5GX23;J3KN29;O00233;F5H7X1;F5H169	26S proteasome non-ATPase regulatory subunit 9	PSMD9	0.8	-0.37	1.74	0.87	NaN	-0.59	NaN	NaN	0.21	NaN		+				1.73983	0.77234	3.34874	1.8296	NaN	0.66272	NaN	NaN	1.15443	NaN	0	12.991	6	4	4	4	1	3	1	3	0	2	0	0	1	0	1	3	1	3
UniProt#E9PI78	E9PI78	E9PI78;E9PNF1;Q13405	39S ribosomal protein L49, mitochondrial	MRPL49	NaN	NaN	1.21	0.52	NaN	-0.2	NaN	NaN	1.04	0.37		+				NaN	NaN	2.31959	1.431	NaN	0.8727	NaN	NaN	2.0616	1.2919	0.0003917	5.9214	3	1	1	1	0	0	1	1	0	1	0	0	1	1	0	0	1	1
UniProt#P10155	P10155	P10155;G5E9R9	60 kDa SS-A/Ro ribonucleoprotein	TROVE2	0.2	-0.47	0.6	0.84	NaN	-1.64	0.19	NaN	0.23	-0.2		+				1.15217	0.72124	1.51524	1.7854	NaN	0.32077	1.14029	NaN	1.17465	0.87212	0	24.237	2	7	7	7	4	5	1	3	0	1	1	0	1	1	4	5	1	3
UniProt#P30837	P30837	P30837	Aldehyde dehydrogenase X, mitochondrial	ALDH1B1	-0.15	-0.02	0.66	0.51	NaN	NaN	-0.81	NaN	0.47	NaN		+				0.899442	0.98926	1.58539	1.4199	NaN	NaN	0.572279	NaN	1.38234	NaN	0	14.665	1	5	5	4	2	1	1	1	0	0	1	0	4	1	2	1	1	1
UniProt#O14617	O14617	O14617	AP-3 complex subunit delta-1	AP3D1	0.34	NaN	0.54	0.81	NaN	NaN	NaN	NaN	0.31	NaN		+				1.26884	NaN	1.45739	1.7547	NaN	NaN	NaN	NaN	1.24202	NaN	0	16.216	1	4	4	4	2	0	1	2	0	0	0	0	1	0	2	0	1	2
UniProt#Q5URX0	Q5URX0	Q5URX0;P07686;H0YA83;H0Y9B6	Beta-hexosaminidase subunit beta;Beta-hexosaminidase subunit beta chain B;Beta-hexosaminidase subunit beta chain A	HEXB	0.14	0.1	0.65	1.58	1.35	-0.08	0.48	0.14	0.69	-0.37		+				1.10204	1.069	1.57028	2.9844	2.55317	0.94905	1.39507	1.1025	1.61077	0.77437	0	23.761	4	8	8	8	1	3	1	4	4	4	7	2	3	3	1	3	1	4
UniProt#C9J813	C9J813	C9J813;E9PGZ1;E7EX44;Q05682	Caldesmon	CALD1	NaN	0.23	0.67	0.91	NaN	NaN	NaN	NaN	0.29	0.98		+				NaN	1.1745	1.59264	1.8789	NaN	NaN	NaN	NaN	1.22593	1.9768	0	18.064	4	4	4	4	0	1	1	4	0	0	0	0	2	1	0	1	1	4
UniProt#Q96DG6	Q96DG6	Q96DG6	Carboxymethylenebutenolidase homolog	CMBL	0.01	-0.13	0.52	1.55	3.04	NaN	NaN	NaN	NaN	NaN		+				1.0077	0.91437	1.4361	2.9202	8.24063	NaN	NaN	NaN	NaN	NaN	0	30.773	1	11	11	11	1	4	2	5	7	0	0	0	0	0	1	4	2	5
UniProt#P31944	P31944	P31944	Caspase-14;Caspase-14 subunit p19;Caspase-14 subunit p10	CASP14	NaN	0.13	0.98	4.89	NaN	NaN	NaN	NaN	3.79	NaN		+				NaN	1.0956	1.97254	29.59	NaN	NaN	NaN	NaN	13.8585	NaN	0	29.589	1	9	9	9	1	2	4	5	0	0	0	0	8	2	1	2	4	5
UniProt#G3XAM7	G3XAM7	G3XAM7;P35221;E5RIB1;E5RGY6;E5RG03;E5RJ41;P26232;E5RJL0;E5RIE0;E5RHV7;H0YBB8;A0A0A0MTJ6;A0A0A0MRI5	Catenin alpha-1	CTNNA1	0.49	NaN	0.51	1.24	NaN	0.37	0.95	NaN	-0.28	-0.08		+				1.40083	NaN	1.42274	2.3549	NaN	1.291	1.92626	NaN	0.825423	0.94337	0	14.746	13	5	5	5	2	0	2	1	0	2	1	0	1	1	2	0	2	1
UniProt#P07339	P07339	P07339;C9JH19;H7C469;F8WD96;H7C1V0;F8W787	Cathepsin D;Cathepsin D light chain;Cathepsin D heavy chain	CTSD	0.07	0.21	0.67	1.04	0.26	0.42	0.12	0.19	0.45	-0.17		+				1.0533	1.1564	1.58793	2.0541	1.19413	1.3374	1.09046	1.1369	1.36199	0.89183	0	78.708	6	14	14	14	3	6	6	8	5	8	10	8	11	8	3	6	6	8
UniProt#E9PHI6	E9PHI6	E9PHI6;Q9Y6G9	Cytoplasmic dynein 1 light intermediate chain 1	DYNC1LI1	NaN	0.08	0.92	0.69	1.15	-0.95	NaN	NaN	NaN	0.07		+				NaN	1.0588	1.89441	1.6174	2.21838	0.51677	NaN	NaN	NaN	1.0466	0	9.1826	2	4	4	4	1	1	1	2	1	1	0	0	0	1	1	1	1	2
UniProt#P09622	P09622	P09622;E9PEX6;F8WDM5;F2Z2E3	Dihydrolipoyl dehydrogenase, mitochondrial	DLD	-0.07	-0.18	0.65	0.54	NaN	NaN	-0.17	-0.27	NaN	0.02		+				0.955657	0.88033	1.56846	1.4534	NaN	NaN	0.890631	0.83195	NaN	1.016	0	38.257	4	7	7	7	5	5	4	4	1	0	1	1	0	1	5	5	4	4
UniProt#Q6P2E9	Q6P2E9	Q6P2E9;I3L2F4;I3L0V0;I3L3M2	Enhancer of mRNA-decapping protein 4	EDC4	-0.09	NaN	1.06	0.81	-0.6	0	-0.1	-0.53	-0.08	-0.05		+				0.939673	NaN	2.08694	1.7518	0.659544	1.0009	0.930665	0.69186	0.94518	0.96264	0	42.164	4	13	13	13	2	0	1	5	2	5	1	1	9	5	2	0	1	5
UniProt#Q9Y5B9	Q9Y5B9	Q9Y5B9;G3V5A4;G3V401;G3V2X0	FACT complex subunit SPT16	SUPT16H	-0.1	0.11	0.66	1.36	NaN	NaN	NaN	NaN	NaN	NaN		+				0.929887	1.0785	1.57896	2.5709	NaN	NaN	NaN	NaN	NaN	NaN	0	65.07	4	14	14	14	9	8	3	9	0	0	0	0	0	0	9	8	3	9
UniProt#P17931	P17931	P17931;G3V3R6	Galectin-3;Galectin	LGALS3	0.5	0.06	0.51	1.12	NaN	NaN	NaN	NaN	-0.89	NaN		+				1.41167	1.0417	1.42207	2.1796	NaN	NaN	NaN	NaN	0.538329	NaN	0	7.5696	2	3	3	3	2	2	1	1	0	0	1	0	2	0	2	2	1	1
UniProt#G3V4P8	G3V4P8	G3V4P8;P60983	Glia maturation factor beta	GMFB	0.87	-0.36	0.82	1.14	NaN	NaN	NaN	NaN	NaN	NaN		+				1.82176	0.77672	1.76326	2.2023	NaN	NaN	NaN	NaN	NaN	NaN	0.0097688	3.0638	2	1	1	1	1	1	1	1	0	0	0	0	0	0	1	1	1	1
UniProt#Q9BQ67	Q9BQ67	Q9BQ67;M0QX71	Glutamate-rich WD repeat-containing protein 1	GRWD1	NaN	-0.09	0.6	0.53	NaN	NaN	0.29	NaN	0.8	NaN		+				NaN	0.93981	1.51893	1.4409	NaN	NaN	1.22457	NaN	1.73515	NaN	0	7.1857	2	3	3	3	0	2	1	2	0	0	1	0	2	0	0	2	1	2
UniProt#E9PF18	E9PF18	E9PF18;A0A0A0MSE2;Q16836	Hydroxyacyl-coenzyme A dehydrogenase, mitochondrial	HADH	0.13	-0.24	0.77	0.69	1.61	NaN	-0.18	NaN	NaN	0.11		+				1.09055	0.84458	1.70427	1.6116	3.04599	NaN	0.879817	NaN	NaN	1.0769	0	9.7842	3	3	3	3	1	1	1	3	1	0	1	0	0	1	1	1	1	3
UniProt#A0A087X054	A0A087X054	A0A087X054;Q9Y4L1;E9PJ21;A0A087WWI4;K7EQK2;J3KTF1;J3QL06;Q9BST8;J3QQH7;J3QLE9;A0A087X214;A0A087WW13;D3DSV6;Q9BXT5	Hypoxia up-regulated protein 1	HYOU1	0.37	-0.07	0.94	0.53	0.14	0.8	0.89	0.35	0.38	-0.16		+				1.29029	0.95309	1.91329	1.4396	1.1028	1.7466	1.85395	1.2771	1.29894	0.89655	0	96.586	14	19	19	19	2	5	3	4	8	3	14	9	7	7	2	5	3	4
UniProt#Q8N1G4	Q8N1G4	Q8N1G4	Leucine-rich repeat-containing protein 47	LRRC47	NaN	-0.08	0.53	0.52	0.45	-0.01	0.42	-0.12	0.58	0.08		+				NaN	0.94852	1.44246	1.4329	1.37043	0.9931	1.33928	0.92137	1.496	1.057	0	46.089	1	12	12	12	0	3	1	2	4	4	3	3	7	8	0	3	1	2
UniProt#Q14165	Q14165	Q14165;F5H1S8;H0YG07;F5GX14	Malectin	MLEC	0.78	0.08	0.54	0.93	0.2	-0.13	0.52	-0.16	-0.06	-0.04		+				1.7223	1.0568	1.45626	1.9074	1.14693	0.912	1.43209	0.89424	0.959049	0.97166	0	224.48	4	16	16	16	3	6	5	8	12	13	7	7	13	11	3	6	5	8
UniProt#H3BNV7	H3BNV7	H3BNV7;Q9Y3D0;J3KS95	Mitotic spindle-associated MMXD complex subunit MIP18	FAM96B	NaN	NaN	1.2	0.9	NaN	NaN	NaN	NaN	NaN	NaN		+				NaN	NaN	2.292	1.8654	NaN	NaN	NaN	NaN	NaN	NaN	0	11.153	3	3	3	3	0	1	2	1	0	0	0	0	0	0	0	1	2	1
UniProt#A0A087WVM4	A0A087WVM4	A0A087WVM4;B7ZM99;Q6UB35;Q4VXM1;Q4VXM0;Q4VXV2;H0Y327	Monofunctional C1-tetrahydrofolate synthase, mitochondrial	MTHFD1L	7.03	-0.1	0.77	0.55	-0.29	0.4	NaN	-0.09	0.26	0.59		+				130.359	0.93418	1.71025	1.4659	0.816727	1.319	NaN	0.93695	1.1944	1.503	0	26.656	7	11	11	11	1	4	1	1	1	1	0	1	4	5	1	4	1	1
UniProt#Q96HC4	Q96HC4	Q96HC4;H0Y929;H0YBI4;H0Y8Y3;A0A0A0MSP3;F5H7Y0	PDZ and LIM domain protein 5	PDLIM5	NaN	NaN	0.67	1.32	NaN	NaN	NaN	NaN	0.44	NaN		+				NaN	NaN	1.59096	2.4991	NaN	NaN	NaN	NaN	1.35329	NaN	0.0021771	4.5184	6	2	2	2	0	0	1	1	0	0	0	0	1	1	0	0	1	1
UniProt#P48147	P48147	P48147	Prolyl endopeptidase	PREP	NaN	-0.22	0.51	0.93	NaN	NaN	NaN	NaN	NaN	NaN		+				NaN	0.85838	1.4242	1.8989	NaN	NaN	NaN	NaN	NaN	NaN	0	6.4836	1	2	2	2	0	1	1	2	0	0	0	0	0	0	0	1	1	2
UniProt#E7ERW8	E7ERW8	E7ERW8;H9KV28;E9PHQ0;E9PEZ3;O60610;E7EMV0	Protein diaphanous homolog 1	DIAPH1	-0.57	0.23	0.71	1.35	NaN	NaN	NaN	NaN	NaN	NaN		+				0.675265	1.1714	1.63401	2.5472	NaN	NaN	NaN	NaN	NaN	NaN	0	25.202	6	9	9	9	4	4	1	6	0	0	0	0	0	0	4	4	1	6
UniProt#P07237	P07237	P07237;H7BZ94;I3L398;H0Y3Z3;I3L312;I3L4M2;I3NI03;I3L3U6;I3L0S0;I3L514;I3L3P5;I3L1Y5	Protein disulfide-isomerase	P4HB	0.28	0.3	1.1	0.9	0.34	0.16	0.34	0.2	0.25	-0.1		+				1.21493	1.2329	2.13904	1.8682	1.26451	1.1137	1.26387	1.1481	1.19198	0.93267	0	264.56	12	28	28	28	18	20	20	18	21	21	24	23	22	21	18	20	20	18
UniProt#Q13438	Q13438	Q13438;B4E321;F8W1V2;F8W0R2;F8W1N0;F8VZI7	Protein OS-9	OS9;OR7D2	2.8	NaN	1.09	1.09	0.25	0.16	0.85	-1.07	0.25	0.4		+				6.97545	NaN	2.13383	2.1242	1.18583	1.1194	1.79992	0.47517	1.18847	1.3203	0	65.798	6	14	14	14	1	0	1	2	9	9	3	2	11	7	1	0	1	2
UniProt#P48634	P48634	P48634	Protein PRRC2A	PRRC2A	NaN	-0.03	0.95	0.73	-0.3	-0.39	0.23	-0.53	0.09	-0.25		+				NaN	0.97891	1.93024	1.6553	0.814067	0.76356	1.17463	0.69255	1.06237	0.84144	0	157.82	1	31	31	31	0	2	2	1	8	4	15	12	24	22	0	2	2	1
UniProt#E7EPN9	E7EPN9	E7EPN9;Q9Y520;H7C5N8;A0A0A0MS30	Protein PRRC2C	PRRC2C	NaN	NaN	0.58	0.67	-0.03	-0.06	0.15	-0.32	-0.08	-0.1		+				NaN	NaN	1.49425	1.5949	0.978186	0.95669	1.11022	0.80134	0.943129	0.93285	0	243.85	4	46	46	46	0	0	3	2	9	3	20	22	41	26	0	0	3	2
UniProt#P60903	P60903	P60903	Protein S100-A10	S100A10	NaN	NaN	0.85	0.89	1.49	-0.95	NaN	NaN	-0.18	-0.57		+				NaN	NaN	1.80704	1.851	2.81302	0.51902	NaN	NaN	0.882924	0.67575	0	9.411	1	2	2	2	0	0	2	2	2	2	0	0	2	2	0	0	2	2
UniProt#V9GYM8	V9GYM8	V9GYM8;Q92974;Q5VY93;V9GYF5;V9GYG5;V9GZ14;V9GYF0;V9GZ58	Rho guanine nucleotide exchange factor 2	ARHGEF2	NaN	NaN	0.59	0.53	0.09	0.72	NaN	0.82	0.41	0.55		+				NaN	NaN	1.50013	1.441	1.06226	1.6482	NaN	1.7619	1.32644	1.466	0	25.381	8	10	10	10	0	0	1	1	1	5	0	1	4	5	0	0	1	1
UniProt#O75116	O75116	O75116;E9PF63;Q14DU5;D6REE7	Rho-associated protein kinase 2	ROCK2	-0.62	NaN	1.85	1.83	1.73	NaN	-0.3	0.93	0.17	0.18		+				0.648845	NaN	3.61219	3.5557	3.31378	NaN	0.814133	1.9031	1.12606	1.1367	0	179.98	4	28	28	23	3	0	3	1	1	0	6	4	24	18	3	0	3	1
UniProt#H0YDU8	H0YDU8	H0YDU8;P53041;A8MU39	Serine/threonine-protein phosphatase;Serine/threonine-protein phosphatase 5	PPP5C	0	-0.34	2.36	0.59	NaN	NaN	NaN	NaN	NaN	NaN		+				0.9993	0.78987	5.14245	1.5031	NaN	NaN	NaN	NaN	NaN	NaN	0	19.061	3	3	3	3	2	2	1	1	0	0	0	0	0	0	2	2	1	1
UniProt#O75533	O75533	O75533;H7C341;F8WC19;B4DGZ4	Splicing factor 3B subunit 1	SF3B1	-0.06	-0.31	0.62	1.17	0.28	-0.7	0.26	-0.56	-0.09	-0.2		+				0.959601	0.80754	1.53593	2.2525	1.21812	0.61408	1.19722	0.67688	0.936505	0.87206	0	143.45	4	24	24	24	3	4	2	3	11	9	14	10	15	15	3	4	2	3
UniProt#Q9UQE7	Q9UQE7	Q9UQE7	Structural maintenance of chromosomes protein 3	SMC3	0.25	0.16	1.31	0.83	0.03	0.12	0.22	0.09	0.32	0.31		+				1.18618	1.115	2.47758	1.7789	1.02245	1.0876	1.16617	1.0624	1.24808	1.243	0	205.06	1	30	30	30	2	2	1	4	4	1	13	15	20	21	2	2	1	4
UniProt#P49750	P49750	P49750;F8VU51;H0YIQ2;H0YI23	YLP motif-containing protein 1	YLPM1	-1.05	NaN	0.57	0.83	-0.02	NaN	0.01	-0.69	0.16	0.18		+				0.481672	NaN	1.4821	1.777	0.983284	NaN	1.00559	0.62036	1.11934	1.1303	0	47.978	4	10	10	10	3	0	9	1	1	1	1	2	5	2	3	0	9	1
UniProt#Q96JJ7	Q96JJ7	Q96JJ7;B4DIE3	Protein disulfide-isomerase TMX3	TMX3	1.06	2.06	NaN	2.63	NaN	NaN	1.73	2.17	1.58	1.94	+			+	+	2.08294	4.1634	NaN	6.187	NaN	NaN	3.32701	4.4916	2.98231	3.8377	0	23.826	2	5	5	5	1	1	0	1	1	0	4	3	1	1	1	1	0	1
UniProt#P31689	P31689	P31689	DnaJ homolog subfamily A member 1	DNAJA1	0.62	0.52	0.43	0.76	0.64	-0.24	-0.12	0.6	0.44	NaN	+					1.53742	1.4388	1.34876	1.6911	1.56209	0.84489	0.92302	1.5195	1.36027	NaN	0	22.926	1	5	5	5	2	5	1	2	1	4	2	3	2	0	2	5	1	2
UniProt#A0A087WU53	A0A087WU53	A0A087WU53;Q9H0U3	Magnesium transporter protein 1	MAGT1	0.71	0.93	NaN	1.53	0.32	0.04	0.3	0.61	-0.09	0.43	+					1.63439	1.9078	NaN	2.8878	1.24635	1.0276	1.22716	1.5303	0.937383	1.3459	0	73.638	2	7	7	7	1	2	0	2	5	6	4	5	7	7	1	2	0	2
UniProt#P13498	P13498	P13498;H3BR52;H3BPX1;H3BNP7	Cytochrome b-245 light chain	CYBA	NaN	NaN	NaN	NaN	3.32	4.27	NaN	NaN	3.82	4.14			+		+	NaN	NaN	NaN	NaN	9.97506	19.284	NaN	NaN	14.1091	17.651	0.0011236	5.0221	4	2	2	2	0	0	0	0	1	1	0	0	1	2	0	0	0	0
UniProt#B5MBZ0	B5MBZ0	B5MBZ0;Q9HC35	Echinoderm microtubule-associated protein-like 4	EML4	NaN	0.02	-1.3	1.01	0.96	0.77	NaN	0.64	0.52	1.13			+		+	NaN	1.011	0.404858	2.0115	1.94549	1.7043	NaN	1.5602	1.43856	2.1814	0	28.325	2	9	9	9	0	2	1	4	2	4	0	1	5	3	0	2	1	4
UniProt#Q5JXI8	Q5JXI8	Q5JXI8;Q13642;Q5JXH8;Q5JXH7;Q5JXI3;Q5JXI2;Q5JXH9;Q5JXI0	Four and a half LIM domains protein 1	FHL1	0.67	0.4	-0.29	2.39	0.88	0.58	0.17	0.78	0.54	0.83			+		+	1.59436	1.3224	0.820143	5.2316	1.8352	1.4997	1.12708	1.7128	1.45372	1.7735	0	132.95	8	14	14	14	2	4	3	6	11	14	5	3	10	9	2	4	3	6
UniProt#Q14980	Q14980	Q14980;F5H4J1;F5H6Y5;F5H0Z7;F5H763;F5H2F3;F5H3L6;F5GZW1;F5H1L0;F8W6T3;F5GWK2;F5H073;F5H068;F5H7R5;F5H4Y4;F5GWA2	Nuclear mitotic apparatus protein 1	NUMA1	-1.86	NaN	-0.22	0.71	1.14	0.63	-0.42	0.54	0.94	0.91			+		+	0.274635	NaN	0.858811	1.6356	2.20566	1.5469	0.744934	1.4549	1.92223	1.8803	0	323.31	16	101	101	1	2	0	8	2	19	13	52	77	89	75	2	0	8	2
UniProt#P61604	P61604	P61604;B8ZZL8;B8ZZ54	10 kDa heat shock protein, mitochondrial	HSPE1	0.05	-0.07	-0.23	1.29	0.99	-0.18	NaN	NaN	1.08	0.71					+	1.03565	0.95281	0.854336	2.4471	1.98303	0.8838	NaN	NaN	2.11685	1.6305	0	32.068	3	6	6	3	2	4	6	4	2	1	0	0	1	3	2	4	6	4
UniProt#Q9Y676	Q9Y676	Q9Y676	28S ribosomal protein S18b, mitochondrial	MRPS18B	NaN	-0.16	NaN	0.64	NaN	0.37	NaN	0.2	0.77	0.58					+	NaN	0.8968	NaN	1.5635	NaN	1.2898	NaN	1.1506	1.70103	1.4915	0.005487	3.6885	1	1	1	1	0	1	0	1	0	1	0	1	1	1	0	1	0	1
UniProt#A0A087WUZ8	A0A087WUZ8	A0A087WUZ8;C9JJ19;P82930	28S ribosomal protein S34, mitochondrial	MRPS34	-0.12	-0.01	0.44	0.37	1.04	-0.57	NaN	NaN	0.61	0.82					+	0.917684	0.99163	1.35777	1.2888	2.05162	0.67381	NaN	NaN	1.52695	1.7665	0	11.707	3	5	5	5	1	2	1	3	1	1	0	0	4	2	1	2	1	3
UniProt#Q9Y3B7	Q9Y3B7	Q9Y3B7;H0YCD5	39S ribosomal protein L11, mitochondrial	MRPL11	NaN	NaN	-0.42	0.51	NaN	NaN	NaN	NaN	0.62	1.11					+	NaN	NaN	0.747999	1.4213	NaN	NaN	NaN	NaN	1.53773	2.1655	0	11.383	2	3	3	3	0	0	2	1	0	0	0	0	3	3	0	0	2	1
UniProt#F5H702	F5H702	F5H702;Q96GC5;F5H8D0	39S ribosomal protein L48, mitochondrial	MRPL48	-0.96	0.14	NaN	0.9	NaN	-0.28	NaN	NaN	0.87	0.55					+	0.513558	1.1049	NaN	1.8608	NaN	0.82611	NaN	NaN	1.8309	1.4654	0	9.8461	3	2	2	2	1	2	0	1	0	1	0	0	1	1	1	2	0	1
UniProt#P53999	P53999	P53999	Activated RNA polymerase II transcriptional coactivator p15	SUB1	0.06	0.11	-0.02	1.42	NaN	0.42	0.2	0.63	1	0.84					+	1.04055	1.0801	0.987459	2.6779	NaN	1.3357	1.15156	1.545	1.99752	1.7876	0	41.773	1	6	6	6	2	4	4	6	0	1	1	1	1	2	2	4	4	6
UniProt#Q9Y305	Q9Y305	Q9Y305;H7C5Q2;C9J7L8	Acyl-coenzyme A thioesterase 9, mitochondrial	ACOT9	-0.1	0.01	0.17	0.49	0.34	-0.34	-0.69	0.29	0.55	0.69					+	0.935629	1.0104	1.12497	1.4	1.26632	0.78769	0.620078	1.2199	1.46871	1.6082	0	100.23	3	18	18	18	6	10	3	5	7	13	10	13	13	13	6	10	3	5
UniProt#Q9NVI7	Q9NVI7	Q9NVI7	ATPase family AAA domain-containing protein 3A	ATAD3A	0.29	-0.22	0.12	-1.3	-0.65	0.49	-1.09	0.37	0.54	0.62					+	1.22499	0.85565	1.08313	0.40498	0.635284	1.4088	0.469241	1.2954	1.44959	1.5348	0	181.21	1	27	27	1	22	23	18	19	1	3	2	5	8	6	22	23	18	19
UniProt#P46063	P46063	P46063;F5H2L2;F8WA66;F8WD97;F5H4P4;F5H3W0	ATP-dependent DNA helicase Q1	RECQL	NaN	NaN	0.18	NaN	0.57	-0.14	1	0.15	0.83	0.9					+	NaN	NaN	1.13261	NaN	1.48683	0.90822	1.99856	1.1094	1.77164	1.865	0	64.998	6	17	17	17	0	0	1	0	2	2	1	2	13	11	0	0	1	0
UniProt#Q7Z777	Q7Z777	Q7Z777;H0YFF5;H0YGM0;Q9H078;F5GX99	Caseinolytic peptidase B protein homolog	CLPB	NaN	NaN	0.56	NaN	NaN	NaN	NaN	NaN	0.8	1.09					+	NaN	NaN	1.46987	NaN	NaN	NaN	NaN	NaN	1.73983	2.1334	0	8.3028	5	2	2	2	0	0	1	0	0	0	0	0	2	1	0	0	1	0
UniProt#Q7Z7K6	Q7Z7K6	Q7Z7K6	Centromere protein V	CENPV	NaN	NaN	NaN	NaN	NaN	0.24	0.69	0.12	0.93	0.56					+	NaN	NaN	NaN	NaN	NaN	1.1835	1.61702	1.0877	1.91102	1.4755	0	18.148	1	4	4	4	0	0	0	0	0	1	3	3	2	3	0	0	0	0
UniProt#O75367	O75367	O75367;B4DJC3;D6RCF2;Q9P0M6	Core histone macro-H2A.1	H2AFY	NaN	NaN	NaN	NaN	0.69	NaN	0.3	0.47	1.45	1.11					+	NaN	NaN	NaN	NaN	1.61619	NaN	1.23081	1.3816	2.73508	2.1624	0	22.569	4	7	7	7	0	0	0	0	3	0	2	5	3	2	0	0	0	0
UniProt#P31930	P31930	P31930	Cytochrome b-c1 complex subunit 1, mitochondrial	UQCRC1	0.14	0.14	-0.01	-1.3	-4.72	2.76	-0.9	0.37	0.52	0.53					+	1.10075	1.1	0.996413	0.4056	0.038004	6.7812	0.537461	1.2951	1.43684	1.4415	0	323.31	1	20	20	19	19	19	16	16	3	2	5	5	5	6	19	19	16	16
UniProt#P00403	P00403	P00403	Cytochrome c oxidase subunit 2	MT-CO2	0.39	-0.31	0.05	-0.55	0.63	-0.47	-0.24	-0.03	0.84	0.54					+	1.31086	0.80907	1.03722	0.6849	1.5526	0.72208	0.84832	0.98209	1.79234	1.4587	0	56.852	1	6	6	6	6	6	5	5	5	5	2	2	1	1	6	6	5	5
UniProt#P54886	P54886	P54886	Delta-1-pyrroline-5-carboxylate synthase;Glutamate 5-kinase;Gamma-glutamyl phosphate reductase	ALDH18A1	-0.08	0	-0.34	0.25	NaN	NaN	-0.81	1.55	0.7	0.75					+	0.944287	1.0005	0.789578	1.192	NaN	NaN	0.568473	2.9316	1.62858	1.6821	0	97.723	1	16	16	16	7	13	4	9	0	0	4	1	4	3	7	13	4	9
UniProt#P25205	P25205	P25205;J3KQ69;Q7Z6P5	DNA replication licensing factor MCM3	MCM3	-0.14	-0.09	-0.25	0.7	1.05	-0.55	-0.14	0.39	0.94	1.15					+	0.906208	0.94108	0.840689	1.6247	2.07499	0.68086	0.907523	1.3125	1.91692	2.2154	0	172.78	3	26	26	26	10	12	6	10	9	20	4	9	15	17	10	12	6	10
UniProt#P33992	P33992	P33992;B1AHB1;B1AHB2;B1AHA9	DNA replication licensing factor MCM5	MCM5	-0.18	0.14	-0.25	0.94	1.55	0.02	0.41	0.47	1.12	1.14					+	0.88574	1.1039	0.84168	1.9247	2.93755	1.0163	1.33037	1.3804	2.17486	2.2107	0	49.502	4	12	12	12	5	6	4	7	4	4	4	6	9	7	5	6	4	7
UniProt#P33993	P33993	P33993;C9J8M6	DNA replication licensing factor MCM7	MCM7	-0.25	0.16	-0.14	0.68	1.35	-0.47	-0.45	-0.08	0.64	0.63					+	0.840901	1.1202	0.908265	1.6009	2.55604	0.7213	0.734376	0.94834	1.55681	1.5502	0	104.06	2	19	19	19	10	16	4	5	1	1	1	2	12	9	10	16	4	5
UniProt#O15446	O15446	O15446	DNA-directed RNA polymerase I subunit RPA34	CD3EAP	NaN	NaN	NaN	NaN	NaN	NaN	NaN	NaN	1.15	0.95					+	NaN	NaN	NaN	NaN	NaN	NaN	NaN	NaN	2.2243	1.9262	0	9.6682	1	3	3	3	0	0	0	0	0	0	0	0	2	2	0	0	0	0
UniProt#A0A0C4DGZ0	A0A0C4DGZ0	A0A0C4DGZ0;A0A087WWE2;P24928	DNA-directed RNA polymerase II subunit RPB1	POLR2A	NaN	NaN	NaN	NaN	NaN	-0.85	0.14	NaN	0.77	0.56					+	NaN	NaN	NaN	NaN	NaN	0.5549	1.10005	NaN	1.70433	1.4744	0	16.551	3	5	5	5	0	0	0	0	0	1	1	0	3	3	0	0	0	0
UniProt#Q5TDG9	Q5TDG9	Q5TDG9;Q5TDH4;Q9Y2G8	DnaJ homolog subfamily C member 16	DNAJC16	NaN	NaN	NaN	NaN	NaN	NaN	NaN	1.24	1.01	0.94					+	NaN	NaN	NaN	NaN	NaN	NaN	NaN	2.3633	2.01082	1.9241	0	18.302	3	6	6	6	0	0	0	0	0	0	0	1	5	4	0	0	0	0
UniProt#P13804	P13804	P13804;H0YL12;H0YLU7;H0YK49;H0YKF0;H0YNX6;J3KN60;H0YL83	Electron transfer flavoprotein subunit alpha, mitochondrial	ETFA	0	0	-0.13	1.1	-1.31	0.04	-0.52	0.12	0.76	0.59					+	0.997904	0.9978	0.913159	2.1383	0.402706	1.0303	0.69891	1.0898	1.69337	1.5031	0	66.133	8	10	10	10	5	8	5	8	2	4	4	4	9	6	5	8	5	8
UniProt#P49411	P49411	P49411;H3BNU3	Elongation factor Tu, mitochondrial	TUFM	-0.11	0.2	-0.06	0.09	-0.41	0.21	-0.7	0.28	0.51	0.55					+	0.929714	1.151	0.957671	1.0632	0.752785	1.1569	0.617513	1.2141	1.42136	1.4602	0	74.861	2	13	13	13	8	13	5	7	6	3	4	6	5	5	8	13	5	7
UniProt#P42126	P42126	P42126;H3BS70;Q96DC0	Enoyl-CoA delta isomerase 1, mitochondrial	ECI1;DCI	0.15	-0.19	-0.15	1.24	0.62	NaN	-0.35	0.07	0.87	0.5					+	1.11001	0.87588	0.90269	2.3639	1.53212	NaN	0.782044	1.0463	1.82335	1.4158	0	29.94	3	6	6	6	3	5	2	3	1	0	1	1	1	1	3	5	2	3
UniProt#H7BZJ7	H7BZJ7	H7BZJ7;Q9BXW9	Fanconi anemia group D2 protein	FANCD2	-0.1	NaN	-0.03	-0.15	0.39	NaN	NaN	NaN	0.81	0.96					+	0.933881	NaN	0.979432	0.90188	1.31325	NaN	NaN	NaN	1.75362	1.9508	0.0024648	4.0411	2	2	2	2	1	0	1	1	1	0	0	0	1	1	1	0	1	1
UniProt#P04075	P04075	P04075;J3KPS3;H3BQN4;H3BPS8;H3BUH7;H3BR04;H3BMQ8;H3BU78;H3BR68;A0A087WXX2;P05062	Fructose-bisphosphate aldolase A	ALDOA	-0.07	0.01	0.01	0.62	0.88	-0.32	0.21	0.07	0.67	0.52					+	0.955384	1.0055	1.0097	1.5374	1.84271	0.7991	1.15709	1.0509	1.58924	1.4332	0	190.84	11	20	20	18	13	20	9	14	3	3	9	4	1	2	13	20	9	14
UniProt#P78347	P78347	P78347	General transcription factor II-I	GTF2I	NaN	-0.49	NaN	-1.81	NaN	NaN	0.18	0.11	1.59	0.74					+	NaN	0.71103	NaN	0.28429	NaN	NaN	1.13366	1.082	3.01259	1.6755	0	22.014	1	8	8	8	1	2	0	2	0	0	1	1	3	2	1	2	0	2
UniProt#P17066	P17066	P17066;P48741	Heat shock 70 kDa protein 6;Putative heat shock 70 kDa protein 7	HSPA6;HSPA7	-0.06	-0.07	-0.02	-0.1	0.65	-0.15	0.7	-0.23	0.87	0.55					+	0.958681	0.94999	0.985319	0.93063	1.57089	0.89816	1.62245	0.85117	1.82922	1.4665	0	8.5734	2	8	1	1	8	8	8	8	8	8	7	7	8	8	1	1	1	1
UniProt#X6RGJ2	X6RGJ2	X6RGJ2;Q5SSJ5;B0QZK4;Q5SWC8;B0QZK9;B0QZK8	Heterochromatin protein 1-binding protein 3	HP1BP3	0.15	-0.61	NaN	NaN	NaN	NaN	0.51	-0.39	0.87	0.83					+	1.11219	0.65672	NaN	NaN	NaN	NaN	1.42205	0.76467	1.83315	1.7811	0	20.531	6	8	8	8	2	2	0	0	0	0	4	3	4	2	2	2	0	0
UniProt#Q92769	Q92769	Q92769;E5RK19;E5RFI6;E5RJ04;E5RGV4;E5RHE7;E5RH52;E5RG37;E5RFP9;H3BM24	Histone deacetylase 2	HDAC2	NaN	0.05	0.23	0.29	NaN	NaN	NaN	NaN	0.63	0.63					+	NaN	1.0362	1.16941	1.2259	NaN	NaN	NaN	NaN	1.5477	1.5506	0	13.734	10	5	4	3	0	2	3	3	0	0	1	0	2	3	0	1	2	2
UniProt#Q92522	Q92522	Q92522	Histone H1x	H1FX	0.27	0.04	-0.39	0.82	0.47	-0.85	0.1	0.07	0.88	0.87					+	1.20298	1.0247	0.761847	1.761	1.38646	0.55663	1.07039	1.0483	1.84342	1.829	0	40.744	1	6	6	6	3	3	2	3	3	4	4	4	6	6	3	3	2	3
UniProt#Q93077	Q93077	Q93077;Q7L7L0;P04908	Histone H2A type 1-C;Histone H2A type 3;Histone H2A type 1-B/E	HIST1H2AC;HIST3H2A;HIST1H2AB	0.16	-0.4	-0.06	0.25	0.46	0.12	0.32	-0.12	0.55	0.51					+	1.11941	0.7557	0.960154	1.193	1.37559	1.0881	1.24587	0.91979	1.46615	1.4232	0	40.971	3	5	5	1	3	2	3	3	5	5	4	4	4	5	3	2	3	3
UniProt#Q8N257	Q8N257	Q8N257;Q16778;P33778;P23527;P06899;Q6DRA6;Q6DN03	Histone H2B type 3-B;Histone H2B type 2-E;Histone H2B type 1-B;Histone H2B type 1-O;Histone H2B type 1-J	HIST3H2BB;HIST2H2BE;HIST1H2BB;HIST1H2BO;HIST1H2BJ	-0.22	-0.13	-0.15	0.44	0.37	0.11	0.1	0.08	0.68	0.66					+	0.860733	0.91214	0.899604	1.356	1.29608	1.0766	1.07394	1.0551	1.60454	1.5779	0	44.277	7	5	5	2	3	3	2	3	5	5	4	4	4	4	3	3	2	3
UniProt#U3KQK0	U3KQK0	U3KQK0;Q99880;Q99879;Q99877;Q93079;Q5QNW6;P62807;P58876;P57053;O60814;Q96A08	Histone H2B;Histone H2B type 1-L;Histone H2B type 1-M;Histone H2B type 1-N;Histone H2B type 1-H;Histone H2B type 2-F;Histone H2B type 1-C/E/F/G/I;Histone H2B type 1-D;Histone H2B type F-S;Histone H2B type 1-K	HIST1H2BN;HIST1H2BL;HIST1H2BM;HIST1H2BH;HIST2H2BF;HIST1H2BC;HIST1H2BD;H2BFS;HIST1H2BK	-0.34	0.1	-0.1	0.29	0.57	-0.09	0.01	0.3	0.61	0.65					+	0.78796	1.0688	0.933271	1.2226	1.48965	0.94002	1.00566	1.2332	1.52875	1.5676	0	9.1209	11	5	2	2	4	4	2	3	5	5	5	5	4	4	2	2	1	2
UniProt#K7EMV3	K7EMV3	K7EMV3;B4DEB1;K7EK07;K7ES00;Q71DI3;Q16695;P84243;P68431;K7EP01;Q6NXT2	Histone H3;Histone H3.2;Histone H3.1t;Histone H3.3;Histone H3.1;Histone H3.3C	H3F3B;H3F3A;HIST2H3A;HIST3H3;HIST1H3A;H3F3C	0.35	-0.19	0.11	0.3	0.4	0.33	0.71	-0.05	0.67	0.78					+	1.27091	0.87902	1.07727	1.2289	1.31827	1.2604	1.63698	0.96666	1.59182	1.717	0	19.25	10	5	5	2	1	2	2	2	4	5	1	4	4	4	1	2	2	2
UniProt#Q09028	Q09028	Q09028;H0YF10;Q5JP02;H0YCT5;H0YDK2;H0YEU5;E9PNS2;C9JPP3;E9PIC4;E9PNS6	Histone-binding protein RBBP4	RBBP4	-0.17	0.09	-0.08	0.65	NaN	0.54	-0.09	0.23	0.97	0.67					+	0.891345	1.0648	0.948227	1.5703	NaN	1.4529	0.942596	1.1749	1.96286	1.5933	0	45.135	10	9	9	4	6	5	3	7	0	1	1	3	2	1	6	5	3	7
UniProt#A6NEM2	A6NEM2	A6NEM2;P51610;H7C1C4	Host cell factor 1;HCF N-terminal chain 1;HCF N-terminal chain 2;HCF N-terminal chain 3;HCF N-terminal chain 4;HCF N-terminal chain 5;HCF N-terminal chain 6;HCF C-terminal chain 1;HCF C-terminal chain 2;HCF C-terminal chain 3;HCF C-terminal chain 4;HCF C-terminal chain 5;HCF C-terminal chain 6	HCFC1	-0.68	NaN	NaN	0.6	NaN	NaN	NaN	0.56	0.68	0.76					+	0.623092	NaN	NaN	1.5185	NaN	NaN	NaN	1.4718	1.59954	1.6926	0	14.228	3	6	6	6	1	0	0	4	0	0	0	1	2	1	1	0	0	4
UniProt#O14777	O14777	O14777;I3L4G3	Kinetochore protein NDC80 homolog	NDC80	NaN	NaN	NaN	NaN	NaN	0.2	4.42	NaN	0.53	0.56					+	NaN	NaN	NaN	NaN	NaN	1.1524	21.4583	NaN	1.43972	1.479	0	25.156	2	5	5	5	0	0	0	0	0	1	1	0	1	4	0	0	0	0
UniProt#P20700	P20700	P20700;E9PBF6	Lamin-B1	LMNB1	NaN	NaN	NaN	NaN	1.35	-0.66	0.05	0.29	0.62	0.53					+	NaN	NaN	NaN	NaN	2.54531	0.63328	1.03559	1.2243	1.53837	1.4429	0	115.18	2	16	16	15	0	0	0	0	2	4	6	2	12	7	0	0	0	0
UniProt#Q14847	Q14847	Q14847;C9J9W2;K7ESD6;F6S2S5	LIM and SH3 domain protein 1	LASP1	-0.25	0.24	0.12	0.58	-0.01	1.1	-0.16	0.96	0.5	0.53					+	0.840689	1.1781	1.08711	1.4993	0.995619	2.1446	0.895817	1.9488	1.41758	1.4434	0	31.645	4	5	5	5	1	2	2	2	3	3	2	3	3	2	1	2	2	2
UniProt#K7EJE8	K7EJE8	K7EJE8;K7EKE6;P36776;K7ER27;K7ER56;K7ERR6;K7EQF8	Lon protease homolog, mitochondrial	LONP1	0.17	-0.07	0.09	0.29	-0.06	0.19	-0.81	0.07	0.6	0.58					+	1.1275	0.94992	1.06235	1.2234	0.958865	1.1402	0.569509	1.0524	1.5208	1.4976	0	118.2	7	20	20	20	8	7	4	8	9	11	6	9	19	12	8	7	4	8
UniProt#P40926	P40926	P40926;G3XAL0	Malate dehydrogenase, mitochondrial;Malate dehydrogenase	MDH2	0.2	0.04	-0.01	1.25	0.8	0.32	-0.26	0.19	0.96	0.52					+	1.14562	1.0251	0.996512	2.3826	1.74502	1.2502	0.834028	1.1443	1.94511	1.4301	0	140	2	15	15	15	10	13	10	15	4	4	6	6	6	5	10	13	10	15
UniProt#C9JRZ6	C9JRZ6	C9JRZ6;Q9NX63;F8WAR4;F8WD73	MICOS complex subunit MIC19	CHCHD3	-0.28	0.02	0.06	-0.38	0.09	0.07	-0.29	0.04	0.86	0.68					+	0.821423	1.0114	1.04115	0.77002	1.06579	1.051	0.818532	1.0277	1.81485	1.6016	0	319.22	4	15	15	15	14	15	15	15	12	7	1	1	2	3	14	15	15	15
UniProt#Q16891	Q16891	Q16891;B9A067;D6RAW4	MICOS complex subunit MIC60	IMMT	-0.26	-0.01	0.12	-0.65	0.27	0.29	0	-0.03	0.86	0.93					+	0.83654	0.99503	1.08678	0.63597	1.20649	1.2218	0.9996	0.97689	1.80963	1.9091	0	323.31	3	59	59	3	55	57	49	57	18	13	12	8	12	4	55	57	49	57
UniProt#E7EVA0	E7EVA0	E7EVA0;P27816;H7C4C5;H0Y2V1;B5MEG9;F8W9U4;H7C456	Microtubule-associated protein;Microtubule-associated protein 4	MAP4	0.22	0.02	0.33	1.84	0.03	0.56	0.55	0.45	0.73	0.55					+	1.1616	1.0164	1.2534	3.5679	1.02395	1.479	1.4686	1.3692	1.65763	1.4633	0	97.612	7	16	16	16	7	8	3	8	11	10	9	10	11	11	7	8	3	8
UniProt#Q13423	Q13423	Q13423;E9PCX7;D6RAI5;D6RHU2;H0Y8P5;D6RCR6	NAD(P) transhydrogenase, mitochondrial	NNT	0	-0.18	0.1	-0.91	0.3	-0.07	-0.01	0.01	0.85	0.65					+	1.00193	0.88125	1.06985	0.53265	1.22702	0.95582	0.993838	1.0086	1.80294	1.5745	0	323.31	6	44	44	44	40	42	40	40	18	16	4	2	6	5	40	42	40	40
UniProt#A0A087WXC5	A0A087WXC5	A0A087WXC5;E7ESZ7;O95299;H7C2W5;H7C1Y7;H7C2X4;Q8N1B9;C9J6X0	NADH dehydrogenase [ubiquinone] 1 alpha subcomplex subunit 10, mitochondrial	NDUFA10	0.37	-0.14	0.22	-1.02	0.08	-0.21	-0.71	0.42	0.64	1.24					+	1.28889	0.90724	1.16363	0.4924	1.05669	0.86561	0.613384	1.3405	1.55647	2.3642	0	149.64	8	22	22	22	18	20	10	10	4	3	2	2	1	1	18	20	10	10
UniProt#Q9P0J0	Q9P0J0	Q9P0J0;B4DEZ3;K7EJE1;E7ENQ6;U3KQP3;K7EP87	NADH dehydrogenase [ubiquinone] 1 alpha subcomplex subunit 13	NDUFA13	0.52	-0.26	0.18	-0.44	0.29	-0.17	NaN	NaN	0.68	0.78					+	1.43474	0.83281	1.13287	0.73636	1.22332	0.89001	NaN	NaN	1.60398	1.7181	0	102.89	6	12	12	12	8	8	8	8	2	2	0	0	5	2	8	8	8	8
UniProt#O75306	O75306	O75306	NADH dehydrogenase [ubiquinone] iron-sulfur protein 2, mitochondrial	NDUFS2	0.24	-0.12	0.04	-1.1	NaN	-0.05	-1.49	0.27	0.73	0.57					+	1.18223	0.92261	1.02853	0.4666	NaN	0.96377	0.355051	1.2025	1.65923	1.4809	0	255.51	1	22	22	22	19	21	15	17	1	2	1	3	1	1	19	21	15	17
UniProt#Q8WX92	Q8WX92	Q8WX92	Negative elongation factor B	NELFB	0.42	0.01	NaN	0.36	NaN	NaN	0.47	-0.26	0.61	0.61					+	1.33358	1.0092	NaN	1.2794	NaN	NaN	1.38179	0.83406	1.52462	1.5214	0	17.438	1	5	5	5	1	1	0	3	0	0	2	1	5	2	1	1	0	3
UniProt#P18615	P18615	P18615;A0A0A0MT02;A2ABK4;E9PD43;A0A0A0MSN9	Negative elongation factor E	NELFE	NaN	NaN	NaN	NaN	NaN	NaN	0.18	-0.08	1.02	0.54					+	NaN	NaN	NaN	NaN	NaN	NaN	1.13212	0.94318	2.0312	1.4502	0	16.061	5	5	5	5	0	0	0	0	0	0	1	3	2	2	0	0	0	0
UniProt#P04181	P04181	P04181	Ornithine aminotransferase, mitochondrial;Ornithine aminotransferase, hepatic form;Ornithine aminotransferase, renal form	OAT	-0.44	-0.22	-0.44	-0.35	0.06	-0.6	-1.76	0.14	0.77	0.7					+	0.739372	0.8609	0.735619	0.78301	1.03988	0.65995	0.295692	1.105	1.7087	1.629	0	135.32	1	17	17	17	13	16	7	10	1	1	6	7	10	10	13	16	7	10
UniProt#Q9H0X9	Q9H0X9	Q9H0X9;E9PNH0;H0YCD7	Oxysterol-binding protein-related protein 5	OSBPL5	NaN	NaN	NaN	NaN	NaN	NaN	NaN	NaN	1.24	0.8					+	NaN	NaN	NaN	NaN	NaN	NaN	NaN	NaN	2.36222	1.7354	0.0014604	4.6584	3	3	2	2	0	0	0	0	1	0	1	1	3	2	0	0	0	0
UniProt#E7EVH3	E7EVH3	E7EVH3;Q92576;E7ER40;D6R9X2;E9PE34;A0A0A6YYS8	PHD finger protein 3	PHF3	NaN	NaN	NaN	-5.39	NaN	NaN	NaN	NaN	0.67	1					+	NaN	NaN	NaN	0.023864	NaN	NaN	NaN	NaN	1.58632	1.9982	0	7.0251	6	3	3	3	0	0	0	1	0	0	0	0	1	1	0	0	0	1
UniProt#Q5JRC6	Q5JRC6	Q5JRC6;Q8IWS0	PHD finger protein 6	PHF6	NaN	-0.01	NaN	NaN	-0.03	0.23	-0.28	0.83	0.65	0.8					+	NaN	0.99157	NaN	NaN	0.981258	1.1767	0.823791	1.7747	1.56389	1.737	0	20.94	2	7	7	7	0	1	0	0	2	2	3	6	3	3	0	1	0	0
UniProt#Q00325	Q00325	Q00325;F8VZL5;F8VWR4	Phosphate carrier protein, mitochondrial	SLC25A3	0.1	-0.04	-0.01	-0.17	0.23	-0.12	-0.33	0.12	0.8	0.63					+	1.06872	0.97452	0.992457	0.88684	1.1751	0.92061	0.797639	1.0848	1.74171	1.5447	0	166.47	3	18	18	4	15	16	15	18	8	7	3	3	5	5	15	16	15	18
UniProt#Q96G03	Q96G03	Q96G03;E7ENQ8;H0Y921;E9PD70	Phosphoglucomutase-2	PGM2	0.05	0.22	0.03	0.73	NaN	NaN	-0.08	NaN	0.91	0.73					+	1.03864	1.167	1.01865	1.6579	NaN	NaN	0.947239	NaN	1.88182	1.6608	0	24.551	4	8	8	7	2	4	3	5	0	0	1	0	1	1	2	4	3	5
UniProt#A0A0A0MTP7	A0A0A0MTP7	A0A0A0MTP7;F8VXG7;Q99590	Protein SCAF11	SCAF11	NaN	NaN	1.1	NaN	NaN	NaN	NaN	NaN	0.88	0.81					+	NaN	NaN	2.15086	NaN	NaN	NaN	NaN	NaN	1.84601	1.7583	0.00217	4.4815	3	2	2	2	0	0	1	0	0	0	0	0	2	2	0	0	1	0
UniProt#K7EMM8	K7EMM8	K7EMM8;Q49A26;K7EQB2	Putative oxidoreductase GLYR1	GLYR1	NaN	NaN	NaN	NaN	0.08	NaN	NaN	0.02	0.57	1.23					+	NaN	NaN	NaN	NaN	1.0596	NaN	NaN	1.0141	1.48807	2.3514	0	6.8473	3	2	2	2	0	0	0	1	1	0	0	1	1	1	0	0	0	1
UniProt#Q9BZI7	Q9BZI7	Q9BZI7;A0A087WYC8	Regulator of nonsense transcripts 3B	UPF3B	NaN	NaN	NaN	NaN	NaN	NaN	0.07	0.26	0.57	0.7					+	NaN	NaN	NaN	NaN	NaN	NaN	1.04995	1.1984	1.48821	1.6277	0	15.657	2	5	5	5	0	0	0	0	0	0	1	3	4	2	0	0	0	0
UniProt#A0A087X0H9	A0A087X0H9	A0A087X0H9;Q5T8P6;E2PSN0	RNA-binding protein 26	RBM26	0.1	0.23	NaN	NaN	-0.01	0.27	-0.27	0.43	0.68	0.88					+	1.06997	1.1726	NaN	NaN	0.996214	1.2049	0.827746	1.3448	1.60524	1.8445	0	40.393	3	10	10	8	1	1	0	0	2	3	1	4	9	4	1	1	0	0
UniProt#Q96HS1	Q96HS1	Q96HS1;F5GXG4	Serine/threonine-protein phosphatase PGAM5, mitochondrial	PGAM5	0.04	0.18	-0.25	0.18	0.25	0.19	-0.79	0.18	0.56	0.73					+	1.0268	1.1291	0.842176	1.1296	1.19255	1.1425	0.576901	1.1308	1.47512	1.6571	0	89.232	2	18	18	18	7	11	13	17	1	3	2	2	11	8	7	11	13	17
UniProt#Q29RF7	Q29RF7	Q29RF7;H0Y9L6;H0Y9L9	Sister chromatid cohesion protein PDS5 homolog A	PDS5A	0.18	-0.14	0.76	0.14	NaN	NaN	0.16	NaN	0.62	0.59					+	1.13005	0.90537	1.69681	1.1012	NaN	NaN	1.11488	NaN	1.5415	1.5021	0	75.991	3	19	19	18	7	8	1	6	0	0	4	0	11	9	7	8	1	6
UniProt#F8W6C2	F8W6C2	F8W6C2;Q9NUQ6;Q4ZFW0;F8WAV0;C9IZC3;C9J8M7;F2Z2S1;C9JKE4;F8VZ02;F8VT91;C9JGM8;A0A0A0MSG5;B8ZZZ7	SPATS2-like protein	SPATS2L;DKFZP564A2416	NaN	NaN	NaN	NaN	NaN	NaN	NaN	NaN	1.96	0.87					+	NaN	NaN	NaN	NaN	NaN	NaN	NaN	NaN	3.89257	1.8257	0.00075786	5.2608	13	2	2	2	0	0	0	0	0	0	0	0	1	1	0	0	0	0
UniProt#Q9UJZ1	Q9UJZ1	Q9UJZ1;A0A087WYB4;F2Z2I8	Stomatin-like protein 2, mitochondrial	STOML2	-0.28	-0.12	0.2	-1.31	0.06	0.33	-0.81	-0.12	0.64	0.54					+	0.822166	0.92128	1.14921	0.40322	1.0406	1.254	0.568602	0.91916	1.55717	1.4545	0	323.31	3	28	28	28	24	24	20	26	10	14	10	12	10	10	24	24	20	26
UniProt#P38646	P38646	P38646;D6RJI2;D6RA73;H0Y8S0;H0YBG6	Stress-70 protein, mitochondrial	HSPA9	-0.07	-0.16	-0.22	-0.62	0.13	0.3	-0.45	0.22	0.8	0.74					+	0.951837	0.89357	0.856531	0.65	1.09762	1.2331	0.734322	1.1621	1.74116	1.6708	0	323.31	5	30	30	30	24	27	22	23	11	7	8	11	16	9	24	27	22	23
UniProt#P30048	P30048	P30048	Thioredoxin-dependent peroxide reductase, mitochondrial	PRDX3	-0.04	-0.21	-0.23	0.8	3	-0.26	-0.22	-0.04	0.83	0.51					+	0.97561	0.86652	0.851716	1.7437	7.98276	0.83542	0.859919	0.97285	1.77362	1.4211	0	68.252	1	11	11	11	4	6	5	9	7	2	3	3	3	4	4	6	5	9
UniProt#Q13263	Q13263	Q13263;M0R0K9;M0R3C0;M0R2I3	Transcription intermediary factor 1-beta	TRIM28	-0.08	0.14	-0.14	0.63	1.12	-0.6	0.14	0.32	0.99	1.05					+	0.943574	1.1011	0.909918	1.5496	2.17372	0.65972	1.10474	1.2492	1.98736	2.0724	0	272.62	4	22	22	22	16	17	15	16	11	18	10	14	18	12	16	17	15	16
UniProt#P40939	P40939	P40939;H0YFD6	Trifunctional enzyme subunit alpha, mitochondrial;Long-chain enoyl-CoA hydratase;Long chain 3-hydroxyacyl-CoA dehydrogenase	HADHA	0.11	-0.02	-0.14	-0.25	-0.08	-0.32	-0.91	0.37	0.55	0.79					+	1.07618	0.98802	0.907606	0.84224	0.948047	0.80281	0.533846	1.2893	1.4606	1.7349	0	183.28	2	20	20	20	9	17	9	10	4	5	4	3	14	11	9	17	9	10
UniProt#P55084	P55084	P55084;F5GZQ3;B5MD38;C9JEY0;C9JE81;C9K0M0	Trifunctional enzyme subunit beta, mitochondrial;3-ketoacyl-CoA thiolase	HADHB	0.12	0.12	0.18	-0.05	0.04	0.09	-0.77	0.4	0.66	0.75					+	1.08898	1.084	1.13102	0.96516	1.03028	1.0627	0.58682	1.3216	1.57928	1.6812	0	35.168	6	8	8	8	7	5	1	5	1	2	3	5	4	3	7	5	1	5
UniProt#P60174	P60174	P60174;U3KPZ0;U3KQF3;U3KPS5	Triosephosphate isomerase	TPI1	-0.17	0.06	-0.32	1.57	2.89	-0.19	0.9	-0.18	1.32	0.56					+	0.891504	1.0459	0.802826	2.9674	7.4206	0.87829	1.86133	0.88125	2.49969	1.4733	0	323.31	4	20	20	20	16	17	16	17	20	16	9	7	3	5	16	17	16	17
UniProt#Q92614	Q92614	Q92614	Unconventional myosin-XVIIIa	MYO18A	NaN	NaN	NaN	NaN	NaN	NaN	NaN	NaN	0.69	0.64					+	NaN	NaN	NaN	NaN	NaN	NaN	NaN	NaN	1.6154	1.5589	0	9.5065	1	2	2	2	0	0	0	0	0	0	0	0	1	1	0	0	0	0
UniProt#P49748	P49748	P49748;G3V1M7;J3QRJ8;J3KSR4;K7EMF8	Very long-chain specific acyl-CoA dehydrogenase, mitochondrial	ACADVL	0.4	-0.3	0.18	-0.66	-0.13	-0.57	-0.36	0.07	0.54	0.61					+	1.32242	0.81067	1.13458	0.63473	0.914746	0.67587	0.778028	1.048	1.45311	1.5233	0	50.989	5	13	13	13	5	7	4	5	4	4	3	4	10	9	5	7	4	5
UniProt#P08670	P08670	P08670;B0YJC4;B0YJC5;Q5JVS8;F8W835	Vimentin	VIM	-0.47	0.69	-0.95	-0.34	0.8	0.08	1.06	0.47	1.65	0.68					+	0.723118	1.6185	0.519103	0.78896	1.74213	1.0552	2.08781	1.3895	3.13893	1.6047	0	323.31	5	33	33	28	15	16	3	1	26	26	26	24	28	24	15	16	3	1
UniProt#Q14966	Q14966	Q14966;A0A096LPH6	Zinc finger protein 638	ZNF638	NaN	NaN	0.49	NaN	NaN	NaN	NaN	NaN	0.64	1.44					+	NaN	NaN	1.40603	NaN	NaN	NaN	NaN	NaN	1.55386	2.7089	0.00075386	5.1556	2	2	2	2	0	0	1	0	0	0	0	0	1	1	0	0	1	0
UniProt#A0A087WY61	A0A087WY61	A0A087WY61			NaN	NaN	NaN	NaN	0.97	NaN	-0.47	0.5	2.2	0.75					+	NaN	NaN	NaN	NaN	1.96128	NaN	0.724061	1.4129	4.60999	1.6833	0	8.481	1	99	3	0	1	0	7	2	19	12	50	74	86	72	0	0	0	0
UniProt#B4DLN1	B4DLN1	B4DLN1;I3L1E8		MRPL12	0.21	-0.16	-0.12	-0.12	-1.31	-0.73	NaN	-0.14	0.57	0.59					+	1.15413	0.89657	0.917515	0.91846	0.402269	0.60368	NaN	0.90454	1.48414	1.5008	0	207.73	2	17	17	0	11	14	11	12	12	7	0	1	3	2	11	14	11	12
UniProt#J3KPS0	J3KPS0	J3KPS0;Q9NXW2;V9GYN7;V9GY70	DnaJ homolog subfamily B member 12	DNAJB12	NaN	1.27	NaN	-0.01	1.01	0.24	0.6	1.15	0.05	0.13				+		NaN	2.4117	NaN	0.99554	2.01118	1.1783	1.51863	2.2141	1.03186	1.0977	0	29.952	4	7	7	7	1	2	0	1	2	4	3	4	5	1	1	2	0	1
UniProt#P28799	P28799	P28799;K7EKL3;K7EQ05;K7EMR1;K7EQI0;K7EPL0;K7ELY1;K7ENI2;K7ENN1;K7EK92;K7EQK6;K7EM89;K7EJY4;K7ERM2	Granulins;Acrogranin;Paragranulin;Granulin-1;Granulin-2;Granulin-3;Granulin-4;Granulin-5;Granulin-6;Granulin-7	GRN	0.06	0.77	0.24	-0.74	-0.74	0.92	0.62	1.24	1.28	0.47				+		1.0401	1.7025	1.17798	0.59687	0.600709	1.8962	1.54131	2.3603	2.43505	1.3816	0	168.45	14	17	17	17	3	4	14	15	4	3	8	8	16	16	3	4	14	15
UniProt#Q8TCT9	Q8TCT9	Q8TCT9;A0A075B6F6;A0A0C4DGU3	Minor histocompatibility antigen H13	HM13	NaN	0.04	NaN	-0.66	1.09	0.35	0.95	1.33	NaN	NaN				+		NaN	1.0246	NaN	0.63375	2.13547	1.2749	1.93656	2.5225	NaN	NaN	0	21.27	3	6	6	6	1	4	0	1	3	5	4	2	0	0	1	4	0	1
UniProt#P13797	P13797	P13797;A0A0A0MSQ0;F8W8D8;U3KQI3;H7C4N2;P13796;Q5TBN3;Q14651;F2Z2Z9;C9JAM8	Plastin-3	PLS3	-0.14	0.05	-0.11	0.7	1.11	NaN	0.54	0.59	-1.55	0.37				+		0.905223	1.0382	0.925926	1.6269	2.15522	NaN	1.45336	1.5066	0.342009	1.2889	0	323.31	10	34	34	34	24	29	24	27	4	0	4	4	2	2	24	29	24	27
UniProt#Q15084	Q15084	Q15084	Protein disulfide-isomerase A6	PDIA6	0.6	0.18	0.24	0.68	0.21	0.68	0.81	0.61	0.74	0.42				+		1.51957	1.1321	1.17826	1.6045	1.15603	1.5994	1.75488	1.5292	1.67026	1.3389	0	323.31	1	22	22	22	8	15	6	11	18	15	16	17	18	16	8	15	6	11
UniProt#P16615	P16615	P16615;H7C5W9;O14983;Q93084;J3QSY6;H3BVB2;H3BTW4	Sarcoplasmic/endoplasmic reticulum calcium ATPase 2	ATP2A2	0.55	0.14	0.38	-0.18	0.35	0.36	0.57	0.62	0.3	0.21				+		1.46143	1.1022	1.30559	0.88122	1.27688	1.2793	1.4861	1.5349	1.23191	1.1535	0	195.89	7	25	25	25	14	12	10	13	18	17	19	14	12	14	14	12	10	13
UniProt#J3QT77	J3QT77	J3QT77;Q15165;G3XAK4	Serum paraoxonase/arylesterase 2	PON2	NaN	0.11	NaN	NaN	NaN	1.62	0.53	2.29	NaN	NaN				+		NaN	1.0792	NaN	NaN	NaN	3.083	1.44645	4.9034	NaN	NaN	0	8.7599	3	3	3	3	0	1	0	0	0	2	2	1	1	0	0	1	0	0
UniProt#P22314	P22314	P22314;Q5JRR6;Q5JRR9;Q5JRS0;Q5JRS1;Q5JRS3;Q5JRS2	Ubiquitin-like modifier-activating enzyme 1	UBA1	0.16	-0.05	0.04	1.11	1.13	-0.17	0.74	0.87	NaN	NaN				+		1.11792	0.96699	1.02982	2.1564	2.19404	0.88832	1.66456	1.8339	NaN	NaN	0	323.31	7	37	37	37	32	32	30	28	4	6	9	3	0	0	32	32	30	28
UniProt#Q99714	Q99714	Q99714;Q5H928	3-hydroxyacyl-CoA dehydrogenase type-2	HSD17B10	-0.09	0.28	0.01	1.35	0.6	0.52	-1.07	0.33	0.34	0.42			+			0.940645	1.216	1.00502	2.5426	1.51446	1.4346	0.476894	1.2568	1.26251	1.3343	0	70.796	2	8	8	8	2	5	3	5	4	4	3	2	6	3	2	5	3	5
UniProt#Q8IZH2	Q8IZH2	Q8IZH2;H7C5E4;C9JCZ8	5-3 exoribonuclease 1	XRN1	NaN	NaN	NaN	NaN	0.9	0.9	NaN	-0.26	-0.29	0.27			+			NaN	NaN	NaN	NaN	1.86825	1.862	NaN	0.83363	0.817795	1.2042	0	33.574	3	14	14	14	0	0	0	0	1	1	0	2	10	6	0	0	0	0
UniProt#P21291	P21291	P21291;E9PS42;E9PND2;E9PP21	Cysteine and glycine-rich protein 1	CSRP1	NaN	0.7	0.07	1.78	0.65	1.3	0.06	0.84	0.3	0.97			+			NaN	1.6236	1.05124	3.4367	1.5728	2.4708	1.04313	1.7926	1.23169	1.9649	0	119.83	4	10	10	10	1	3	1	4	6	7	4	2	9	8	1	3	1	4
UniProt#E9PM04	E9PM04	E9PM04;Q9BTE7;E9PLH8;E9PM78;H0YD80;E9PLS2;E9PQV9;H0YCN4	DCN1-like protein;DCN1-like protein 5	DCUN1D5	NaN	NaN	NaN	NaN	1.22	0.6	NaN	NaN	0.26	NaN			+			NaN	NaN	NaN	NaN	2.32753	1.515	NaN	NaN	1.19733	NaN	0	7.246	8	2	2	2	0	0	0	0	1	1	0	0	2	0	0	0	0	0
UniProt#O43583	O43583	O43583;F8VVL1	Density-regulated protein	DENR	0.36	-0.08	0.16	1.31	0.89	0.8	NaN	NaN	0.33	0.15			+			1.28087	0.94789	1.11746	2.4874	1.85922	1.7457	NaN	NaN	1.25417	1.1096	0	13.672	2	4	4	4	1	2	2	4	1	1	0	0	2	2	1	2	2	4
UniProt#P06730	P06730	P06730;D6RBW1;H0Y8J7;D6RFJ3	Eukaryotic translation initiation factor 4E	EIF4E	NaN	0.07	NaN	0.93	0.95	0.56	-0.12	0.29	-0.09	-0.02			+			NaN	1.0492	NaN	1.9094	1.9354	1.4739	0.921574	1.2204	0.936768	0.98948	0	44.629	4	6	6	6	0	2	0	3	1	1	1	2	6	4	0	2	0	3
UniProt#P09429	P09429	P09429;Q5T7C4;B2RPK0;P23497	High mobility group protein B1	HMGB1	0.21	-0.55	0.06	0.94	3.36	0.75	0.69	-0.37	0.67	0.19			+			1.15703	0.68348	1.04034	1.9134	10.2474	1.68	1.61833	0.77607	1.59253	1.1437	0	214.53	4	19	19	15	7	11	8	11	18	2	1	2	3	3	7	11	8	11
UniProt#P26885	P26885	P26885	Peptidyl-prolyl cis-trans isomerase FKBP2	FKBP2	NaN	-0.37	0.27	1.71	0.54	0.67	0.91	NaN	-0.49	NaN			+			NaN	0.77352	1.20243	3.2707	1.45009	1.5916	1.87896	NaN	0.713572	NaN	0	9.5101	1	2	2	2	0	2	2	1	2	1	1	0	1	0	0	2	2	1
UniProt#P43487	P43487	P43487;F6WQW2;C9JXG8;C9JJ34;C9JGV6;C9JDM3;C9JIC6	Ran-specific GTPase-activating protein	RANBP1	0.15	0.01	0.29	1.31	2.07	0.68	NaN	NaN	0.48	0.16			+			1.10747	1.0081	1.22575	2.488	4.19674	1.5984	NaN	NaN	1.39053	1.1187	0	95.222	7	8	8	8	3	5	5	6	2	2	0	0	3	3	3	5	5	6
UniProt#O15127	O15127	O15127;H3BV04;H3BN93;H3BUB6;H3BPL9	Secretory carrier-associated membrane protein 2	SCAMP2	0.36	0.29	NaN	0.17	0.6	0.79	NaN	0.14	NaN	NaN			+			1.2873	1.219	NaN	1.1222	1.518	1.735	NaN	1.1004	NaN	NaN	0	32.214	5	2	2	2	1	1	1	1	1	2	0	1	0	0	1	1	1	1
UniProt#Q8N0X7	Q8N0X7	Q8N0X7	Spartin	SPG20	NaN	NaN	0.67	0.45	0.56	0.51	-0.41	NaN	0.14	0.23			+			NaN	NaN	1.58582	1.3625	1.47236	1.4231	0.754489	NaN	1.09829	1.1761	0	40.948	1	10	10	10	0	0	2	4	2	1	1	0	8	7	0	0	2	4
UniProt#Q9HCN8	Q9HCN8	Q9HCN8	Stromal cell-derived factor 2-like protein 1	SDF2L1	NaN	NaN	NaN	NaN	0.7	0.71	0.54	NaN	0.45	0.49			+			NaN	NaN	NaN	NaN	1.62752	1.6357	1.459	NaN	1.3655	1.4077	0	68.389	1	5	5	5	0	0	0	0	1	1	2	0	5	3	0	0	0	0
UniProt#D6RHJ3	D6RHJ3	D6RHJ3		CANX	NaN	NaN	NaN	NaN	1.6	1.56	NaN	NaN	NaN	NaN			+			NaN	NaN	NaN	NaN	3.03757	2.9532	NaN	NaN	NaN	NaN	0.0058179	3.6576	1	2	1	1	1	1	1	1	2	2	1	1	1	1	0	0	0	0
UniProt#Q15120	Q15120	Q15120	[Pyruvate dehydrogenase (acetyl-transferring)] kinase isozyme 3, mitochondrial	PDK3	0.21	-0.88	-0.28	NaN	NaN	NaN	-0.01	0.2	0.89	0.03						1.15658	0.54369	0.823452	NaN	NaN	NaN	0.991965	1.151	1.85086	1.0238	0	14.044	1	5	5	5	2	4	1	0	0	0	2	3	1	1	2	4	1	0
UniProt#Q9P0J1	Q9P0J1	Q9P0J1	[Pyruvate dehydrogenase [acetyl-transferring]]-phosphatase 1, mitochondrial	PDP1	NaN	NaN	NaN	NaN	NaN	NaN	NaN	NaN	0.58	NaN						NaN	NaN	NaN	NaN	NaN	NaN	NaN	NaN	1.48978	NaN	0.0014625	4.6764	1	1	1	1	0	0	0	0	0	0	0	0	1	0	0	0	0	0
UniProt#Q9BV57	Q9BV57	Q9BV57	1,2-dihydroxy-3-keto-5-methylthiopentene dioxygenase	ADI1	NaN	-0.83	-0.22	0.34	NaN	NaN	NaN	NaN	NaN	NaN						NaN	0.56389	0.860659	1.2648	NaN	NaN	NaN	NaN	NaN	NaN	0.00039032	5.8777	1	2	2	2	0	1	2	2	0	0	0	0	0	0	0	1	2	2
UniProt#E9PGM4	E9PGM4	E9PGM4;Q04446	1,4-alpha-glucan-branching enzyme	GBE1	0.16	0.23	NaN	0.85	NaN	NaN	NaN	NaN	NaN	NaN						1.11486	1.1735	NaN	1.7993	NaN	NaN	NaN	NaN	NaN	NaN	0	6.0609	2	2	2	2	1	2	0	1	0	0	0	0	0	0	1	2	0	1
UniProt#Q15029	Q15029	Q15029;K7EP67;K7EJ74	116 kDa U5 small nuclear ribonucleoprotein component	EFTUD2	-0.37	0.26	-0.31	0.36	0.34	-0.65	-0.06	-0.56	-0.12	0.01						0.775254	1.1942	0.807754	1.2813	1.2652	0.6368	0.957671	0.67974	0.922339	1.0091	0	195.51	3	35	34	34	6	5	7	10	17	28	17	20	22	20	5	4	6	9
UniProt#Q9NRX4	Q9NRX4	Q9NRX4	14 kDa phosphohistidine phosphatase	PHPT1	NaN	0.14	-0.03	1.69	NaN	NaN	NaN	NaN	NaN	NaN						NaN	1.0998	0.978857	3.228	NaN	NaN	NaN	NaN	NaN	NaN	0	11.281	1	3	3	3	0	1	1	3	0	0	0	0	0	0	0	1	1	3
UniProt#P31946	P31946	P31946;Q4VY20;Q4VY19	14-3-3 protein beta/alpha;14-3-3 protein beta/alpha, N-terminally processed	YWHAB	0.04	0.14	-0.06	1.32	0.42	0.09	0.26	0.13	0.42	0.75						1.02569	1.1029	0.95648	2.5024	1.33733	1.0678	1.19967	1.0974	1.33364	1.6813	0	126.74	3	10	7	6	6	8	7	10	1	3	2	3	3	3	4	6	5	7
UniProt#P62258	P62258	P62258;B4DJF2;I3L3T1;K7EIT4;K7EM20;I3L0W5	14-3-3 protein epsilon	YWHAE	-0.11	0.07	-0.07	1.41	0.27	0.02	0.28	0.04	0.38	0.21						0.923958	1.0508	0.952835	2.6544	1.20709	1.0126	1.21051	1.0249	1.3009	1.1585	0	191.52	6	23	23	21	13	15	14	21	1	9	8	8	4	7	13	15	14	21
UniProt#Q04917	Q04917	Q04917;A2IDB2;F8WEB6;A2IDB1	14-3-3 protein eta	YWHAH	0.07	0.23	-0.07	1.26	NaN	-0.03	NaN	-0.01	0.73	NaN						1.04664	1.1723	0.950932	2.4008	NaN	0.98267	NaN	0.99286	1.65664	NaN	0	62.39	4	7	5	5	4	5	4	4	0	3	1	2	3	2	2	3	2	2
UniProt#P61981	P61981	P61981	14-3-3 protein gamma;14-3-3 protein gamma, N-terminally processed	YWHAG	-0.01	0.16	-0.02	1.24	0.54	-0.33	0.78	-0.15	0.84	-0.02						0.991572	1.1168	0.985222	2.3547	1.45071	0.79641	1.72301	0.89976	1.78731	0.98706	0	69.777	1	9	6	6	7	8	6	8	1	2	2	2	3	3	5	6	4	5
UniProt#P27348	P27348	P27348;E9PG15	14-3-3 protein theta	YWHAQ	0.02	0.02	-0.14	1.13	1.08	-0.09	0.33	-0.22	0.5	-0.01						1.01164	1.0116	0.904977	2.1855	2.11113	0.93903	1.26094	0.85971	1.41637	0.99216	0	163.37	2	14	11	11	8	11	11	14	2	5	4	5	3	6	6	9	9	11
UniProt#P63104	P63104	P63104;E7EX29;B0AZS6;B7Z2E6;H0YB80;E7ESK7;E9PD24;E7EVZ2;E5RGE1;E5RIR4	14-3-3 protein zeta/delta	YWHAZ	-0.18	0.05	-0.3	1.37	0.82	-0.19	0.31	-0.44	0.43	0.2						0.880592	1.0354	0.809651	2.5847	1.76532	0.87448	1.23853	0.7365	1.3494	1.1458	0	220.28	10	14	12	11	12	11	10	11	4	7	7	6	7	7	10	9	8	9
UniProt#A0A087X1G7	A0A087X1G7	A0A087X1G7;A0A0B4J1S4;O60613	15 kDa selenoprotein	2015-09-01	NaN	1.07	NaN	2.02	0.33	0.21	NaN	NaN	0.12	-0.11						NaN	2.1047	NaN	4.0526	1.25702	1.1578	NaN	NaN	1.08568	0.92622	0	16.072	3	3	3	3	0	1	0	1	2	2	0	0	2	3	0	1	0	1
UniProt#Q9C0C2	Q9C0C2	Q9C0C2;E9PKK0	182 kDa tankyrase-1-binding protein	TNKS1BP1	0.13	0.25	NaN	NaN	NaN	NaN	0.46	-0.39	-0.17	-0.4						1.09444	1.1919	NaN	NaN	NaN	NaN	1.37735	0.76528	0.887548	0.75536	0	53.182	2	15	15	15	1	2	0	1	0	0	5	2	7	8	1	2	0	1
UniProt#Q99943	Q99943	Q99943	1-acyl-sn-glycerol-3-phosphate acyltransferase alpha	AGPAT1	NaN	NaN	NaN	NaN	NaN	0.32	NaN	NaN	-0.38	-0.42						NaN	NaN	NaN	NaN	NaN	1.2497	NaN	NaN	0.770179	0.74522	0	18.296	1	5	5	5	0	0	0	0	0	2	0	0	4	2	0	0	0	0
UniProt#O15120	O15120	O15120	1-acyl-sn-glycerol-3-phosphate acyltransferase beta	AGPAT2	NaN	0.16	NaN	-0.15	0.06	0.07	-0.16	-0.09	-0.83	-0.31						NaN	1.1157	NaN	0.9039	1.03978	1.0487	0.897505	0.94007	0.562493	0.80944	0	23.847	1	6	6	6	0	3	0	2	3	5	3	2	5	2	0	3	0	2
UniProt#Q9NUQ2	Q9NUQ2	Q9NUQ2;E5RH21;H0YC22	1-acyl-sn-glycerol-3-phosphate acyltransferase epsilon	AGPAT5	-0.21	-0.03	-0.27	-1.02	NaN	NaN	NaN	NaN	NaN	NaN						0.863111	0.98233	0.832085	0.49182	NaN	NaN	NaN	NaN	NaN	NaN	0	22.371	3	4	4	4	3	4	1	1	0	0	0	0	0	0	3	4	1	1
UniProt#Q01970	Q01970	Q01970	1-phosphatidylinositol 4,5-bisphosphate phosphodiesterase beta-3	PLCB3	NaN	NaN	NaN	NaN	NaN	NaN	NaN	NaN	0.24	NaN						NaN	NaN	NaN	NaN	NaN	NaN	NaN	NaN	1.18293	NaN	0	7.7894	1	3	3	3	0	0	0	0	0	0	1	0	3	0	0	0	0	0
UniProt#P09543	P09543	P09543;K7ERC4;K7EN66;C9K0L8;K7ERZ0	2,3-cyclic-nucleotide 3-phosphodiesterase	CNP	-0.02	-0.02	NaN	NaN	-0.09	-0.3	-0.24	0.1	-0.32	-0.06						0.986582	0.98372	NaN	NaN	0.940291	0.81076	0.847889	1.075	0.803342	0.96035	0	213.42	5	25	25	25	3	4	0	0	13	16	19	20	19	20	3	4	0	0
UniProt#Q16698	Q16698	Q16698;E5RJG7;E5RFV2;E5RID6;E5RJD2;H0YAW3	2,4-dienoyl-CoA reductase, mitochondrial	DECR1	NaN	0.34	NaN	1.03	-0.14	-0.74	-0.87	-0.06	0.28	0.63						NaN	1.2665	NaN	2.0371	0.904404	0.59681	0.548366	0.9578	1.21013	1.5489	0	33.394	6	8	8	8	0	1	0	4	2	3	1	2	7	5	0	1	0	4
UniProt#F6T1Q0	F6T1Q0	F6T1Q0;Q6L8Q7	2,5-phosphodiesterase 12	PDE12	NaN	NaN	NaN	0.34	NaN	NaN	NaN	NaN	NaN	NaN						NaN	NaN	NaN	1.2646	NaN	NaN	NaN	NaN	NaN	NaN	0	11.848	2	3	3	3	0	0	0	3	0	0	0	0	0	0	0	0	0	3
UniProt#Q9Y6K5	Q9Y6K5	Q9Y6K5;F8VS35;F8VWK9;H0YHL3	2-5-oligoadenylate synthase 3	OAS3	NaN	NaN	NaN	NaN	0.14	-0.65	0.31	0.22	0.5	-0.01						NaN	NaN	NaN	NaN	1.10058	0.63922	1.23902	1.1613	1.41151	0.99005	0	32.369	4	11	11	11	0	0	0	0	2	3	2	1	7	8	0	0	0	0
UniProt#A0A087X2I1	A0A087X2I1	A0A087X2I1;P62333;H0YJC0;H0YJS8;H0YJX2;H0YJE9;H0YJT1	26S protease regulatory subunit 10B	PSMC6	-0.24	0.12	0.06	-0.22	0.25	-0.11	0.19	-0.29	0.27	0.06						0.845451	1.0893	1.04603	0.8561	1.18713	0.92494	1.13804	0.81868	1.20243	1.0419	0	39.963	7	8	8	8	5	7	2	2	4	7	2	2	2	2	5	7	2	2
UniProt#P62191	P62191	P62191	26S protease regulatory subunit 4	PSMC1	-0.12	0.05	0.24	0.71	-0.01	-0.5	0.29	-0.42	0.03	-0.23						0.923105	1.0338	1.1823	1.6344	0.992753	0.70834	1.22632	0.74662	1.02006	0.85519	0	48.028	1	11	11	11	3	6	7	8	1	2	1	2	2	2	3	6	7	8
UniProt#E9PKD5	E9PKD5	E9PKD5;E9PM69;R4GNH3;P17980;E9PMD8;E9PN50;E9PLG2	26S protease regulatory subunit 6A	PSMC3	0.26	-0.24	0.11	0.35	0.41	-0.64	NaN	-0.19	-0.06	-0.13						1.20149	0.84958	1.08065	1.2783	1.32844	0.643	NaN	0.87798	0.960246	0.91424	0	50.707	7	9	9	9	4	7	3	5	2	4	0	1	3	3	4	7	3	5
UniProt#P43686	P43686	P43686	26S protease regulatory subunit 6B	PSMC4	0	-0.02	-0.14	0.61	-0.07	-0.11	0.14	NaN	-0.03	NaN						1.00142	0.98296	0.90843	1.5307	0.953652	0.92352	1.10001	NaN	0.978282	NaN	0	37.866	1	10	10	10	5	10	5	6	2	2	1	0	1	0	5	10	5	6
UniProt#P35998	P35998	P35998;C9JLS9	26S protease regulatory subunit 7	PSMC2	-0.25	-0.07	0.47	0.61	0.36	-0.47	-0.16	-0.34	0.18	-0.51						0.842886	0.95487	1.38472	1.5315	1.28444	0.72348	0.895335	0.7921	1.13415	0.70302	0	43.178	2	13	13	13	2	12	4	3	2	3	2	1	1	1	2	12	4	3
UniProt#P62195	P62195	P62195;J3QLH6;J3KRP2;J3QSA9;J3QQM1;J3QRR3;J3QRW1;J3QSE0	26S protease regulatory subunit 8	PSMC5	0.21	0.13	-0.2	0.83	0.31	-0.34	0.23	-0.06	0.11	0.13						1.15588	1.0912	0.868961	1.7825	1.23747	0.79131	1.17423	0.96009	1.07606	1.0949	0	47.725	8	8	8	7	6	7	2	4	1	3	3	2	2	2	6	7	2	4
UniProt#A0A087WW66	A0A087WW66	A0A087WW66;Q99460;H7C378;H7BZR6;C9J9M4	26S proteasome non-ATPase regulatory subunit 1	PSMD1	-0.07	-0.15	0.01	1.07	0.25	0.14	0.09	-0.34	0.03	0.18						0.953289	0.90107	1.00728	2.0955	1.18963	1.1015	1.06145	0.78846	1.02001	1.1296	0	99.803	5	14	14	14	5	7	7	9	4	6	3	1	3	3	5	7	7	9
UniProt#B1AJY5	B1AJY5	B1AJY5;B1AJY7;O75832;B1AJY6	26S proteasome non-ATPase regulatory subunit 10	PSMD10	NaN	0.03	NaN	1.02	2.79	NaN	NaN	NaN	NaN	NaN						NaN	1.0215	NaN	2.027	6.92137	NaN	NaN	NaN	NaN	NaN	0	19.195	4	5	5	5	0	2	0	2	2	0	0	0	0	0	0	2	0	2
UniProt#O00231	O00231	O00231;J3QRY4;J3QS13;J3KSW3	26S proteasome non-ATPase regulatory subunit 11	PSMD11	0.11	0.04	0.04	0.4	NaN	-0.2	0.03	-0.1	NaN	-0.36						1.08136	1.0277	1.02516	1.3205	NaN	0.87112	1.02019	0.9335	NaN	0.78034	0	80.801	4	19	19	19	14	18	4	10	0	3	4	2	0	1	14	18	4	10
UniProt#O00232	O00232	O00232	26S proteasome non-ATPase regulatory subunit 12	PSMD12	0.18	-0.16	0.07	0.53	NaN	-0.17	NaN	NaN	NaN	NaN						1.13389	0.89363	1.04845	1.4449	NaN	0.89138	NaN	NaN	NaN	NaN	0	21.658	1	5	5	5	2	4	2	4	0	1	0	0	0	0	2	4	2	4
UniProt#Q9UNM6	Q9UNM6	Q9UNM6;J3KNQ3;A0A087WUL9;E9PL38;H0YD73;E9PPD2;E9PQG3;F8W8J6	26S proteasome non-ATPase regulatory subunit 13	PSMD13	-0.04	-0.01	-0.18	0.22	NaN	0.06	NaN	-0.54	NaN	NaN						0.970309	0.99045	0.885426	1.1679	NaN	1.041	NaN	0.68564	NaN	NaN	0	29.886	8	10	10	10	7	6	3	3	0	4	0	2	0	0	7	6	3	3
UniProt#O00487	O00487	O00487	26S proteasome non-ATPase regulatory subunit 14	PSMD14	-0.12	0.77	0.19	1.58	0.25	-0.29	-0.06	-0.06	-0.17	-0.09						0.922424	1.7106	1.14443	2.9952	1.18556	0.81596	0.959693	0.9606	0.885897	0.93732	0	11.086	1	3	3	3	2	1	1	3	1	1	1	1	1	2	2	1	1	3
UniProt#Q13200	Q13200	Q13200;H7C1H2;C9JPC0;H7C2Q3;F8WBS8	26S proteasome non-ATPase regulatory subunit 2	PSMD2	0.16	0.02	0.17	0.96	0.7	-0.89	0.1	-0.58	-0.28	-0.08						1.12031	1.0156	1.12831	1.9482	1.62774	0.5406	1.07315	0.66793	0.823249	0.9462	0	103.64	5	24	24	24	11	18	14	17	5	8	7	2	4	2	11	18	14	17
UniProt#O43242	O43242	O43242;H0YGV8	26S proteasome non-ATPase regulatory subunit 3	PSMD3	-0.09	0.22	-0.11	0.58	0.46	-0.42	0.58	-0.28	-0.11	0.31						0.940734	1.1631	0.928936	1.4998	1.37853	0.74865	1.49091	0.82418	0.926956	1.2362	0	101.71	2	15	15	15	7	9	11	12	4	1	1	2	4	4	7	9	11	12
UniProt#A6PVX3	A6PVX3	A6PVX3;Q5VWC4;P55036	26S proteasome non-ATPase regulatory subunit 4	PSMD4	0.31	-0.28	0.3	0.56	NaN	-0.6	NaN	NaN	NaN	-0.12						1.23959	0.82324	1.23327	1.475	NaN	0.66119	NaN	NaN	NaN	0.92137	0	39.143	3	4	4	3	1	2	2	4	0	1	0	0	0	1	1	2	2	4
UniProt#Q15008	Q15008	Q15008;C9J0E9;H7C531;C9J7B7	26S proteasome non-ATPase regulatory subunit 6	PSMD6	0.26	0.11	-0.29	0.93	0.65	0.31	1.68	-0.11	-0.22	0.09						1.19347	1.078	0.818733	1.9063	1.56976	1.242	3.19908	0.92841	0.861401	1.066	0	90.548	4	15	15	15	6	13	2	6	2	5	2	1	1	1	6	13	2	6
UniProt#P51665	P51665	P51665;H3BNT7;H3BTM8;H3BQV2	26S proteasome non-ATPase regulatory subunit 7	PSMD7	0.02	0.03	NaN	0.08	-0.01	0.18	0.89	NaN	NaN	NaN						1.01581	1.0194	NaN	1.0535	0.990982	1.1356	1.84809	NaN	NaN	NaN	0	82.071	4	9	9	9	5	6	0	3	1	5	1	0	0	0	5	6	0	3
UniProt#K7EJR3	K7EJR3	K7EJR3;R4GMR5;P48556;K7EJC1;K7ERW6;K7ENY6	26S proteasome non-ATPase regulatory subunit 8	PSMD8	0.12	0	-0.17	1.28	0.21	-0.23	0.13	0.05	-0.11	-0.41						1.08523	1.0022	0.890948	2.4313	1.15383	0.85076	1.09596	1.0329	0.9298	0.75419	0	33.976	6	7	7	7	4	5	3	4	1	6	2	3	4	2	4	5	3	4
UniProt#Q13442	Q13442	Q13442;F8WBW6	28 kDa heat- and acid-stable phosphoprotein	PDAP1	NaN	NaN	NaN	1.55	0.21	-0.5	NaN	-0.72	-0.13	-0.31						NaN	NaN	NaN	2.9249	1.153	0.70869	NaN	0.60579	0.914662	0.80667	0	24.379	2	5	5	5	0	0	0	2	1	3	1	1	2	2	0	0	0	2
UniProt#O60783	O60783	O60783	28S ribosomal protein S14, mitochondrial	MRPS14	NaN	-0.21	0	-0.21	NaN	-0.6	NaN	NaN	0.61	0.4						NaN	0.86459	1.00205	0.8636	NaN	0.65927	NaN	NaN	1.52781	1.3165	0	13.082	1	2	2	2	1	2	1	1	0	1	0	0	1	1	1	2	1	1
UniProt#P82914	P82914	P82914	28S ribosomal protein S15, mitochondrial	MRPS15	NaN	NaN	NaN	0.04	NaN	NaN	NaN	NaN	NaN	NaN						NaN	NaN	NaN	1.0271	NaN	NaN	NaN	NaN	NaN	NaN	0.00929	3.2912	1	2	2	2	0	0	1	1	0	0	0	0	0	0	0	0	1	1
UniProt#E9PE17	E9PE17	E9PE17;I3L0E3;Q9Y2R5	28S ribosomal protein S17, mitochondrial	MRPS17	NaN	NaN	NaN	NaN	NaN	NaN	NaN	NaN	NaN	0.25						NaN	NaN	NaN	NaN	NaN	NaN	NaN	NaN	NaN	1.1872	0.0014722	4.7874	3	2	2	2	0	0	0	0	0	0	0	0	0	2	0	0	0	0
UniProt#G5E9W7	G5E9W7	G5E9W7;G5E9V5;P82650;H7C5F2;H7C5H3	28S ribosomal protein S22, mitochondrial	MRPS22	-0.02	-0.58	NaN	NaN	0.33	-0.09	NaN	-0.25	NaN	NaN						0.983187	0.6706	NaN	NaN	1.26	0.93759	NaN	0.84144	NaN	NaN	0	9.5283	5	3	3	3	2	1	0	0	1	2	0	1	0	0	2	1	0	0
UniProt#J3QLR8	J3QLR8	J3QLR8;Q9Y3D9	28S ribosomal protein S23, mitochondrial	MRPS23	-0.67	0.03	-0.3	0.68	0.29	-0.18	NaN	0.05	0.26	-0.01						0.629208	1.0218	0.815062	1.5972	1.22654	0.88537	NaN	1.0331	1.19686	0.99287	0	16.528	2	6	6	6	1	2	1	1	3	3	0	1	4	2	1	2	1	1
UniProt#Q9BYN8	Q9BYN8	Q9BYN8	28S ribosomal protein S26, mitochondrial	MRPS26	-0.41	-0.34	NaN	NaN	NaN	-0.66	NaN	NaN	0.43	NaN						0.751541	0.79168	NaN	NaN	NaN	0.63365	NaN	NaN	1.35057	NaN	0	9.222	1	4	4	4	1	1	0	0	0	2	0	0	2	0	1	1	0	0
UniProt#D6RH20	D6RH20	D6RH20;G5EA06;Q92552;E5RJ73;D6RJC7	28S ribosomal protein S27, mitochondrial	MRPS27	-0.31	0.23	NaN	NaN	NaN	0.1	NaN	0.42	0.5	0.82						0.806842	1.17	NaN	NaN	NaN	1.0752	NaN	1.3405	1.41383	1.7697	0	7.098	5	3	3	3	1	2	0	0	0	2	0	1	1	1	1	2	0	0
UniProt#Q9Y2Q9	Q9Y2Q9	Q9Y2Q9;E5RFT8;E5RGC7;E5RK86;E5RFH3;H0YAT2;H7C5V3	28S ribosomal protein S28, mitochondrial	MRPS28	NaN	0.11	-0.39	NaN	0.19	0.05	NaN	NaN	NaN	NaN						NaN	1.0787	0.761673	NaN	1.13884	1.0361	NaN	NaN	NaN	NaN	0.0007619	5.3359	7	2	2	2	0	2	2	0	1	1	0	0	0	0	0	2	2	0
UniProt#V9GZ03	V9GZ03	V9GZ03;V9GYL9;P51398;V9GYC9;V9GYW1;V9GY11;V9GYA7;V9GYJ9	28S ribosomal protein S29, mitochondrial	DAP3	-0.29	-0.21	NaN	NaN	NaN	NaN	NaN	NaN	NaN	NaN						0.816793	0.8658	NaN	NaN	NaN	NaN	NaN	NaN	NaN	NaN	0.0031568	3.9857	8	2	2	2	1	2	0	0	0	0	0	0	0	0	1	2	0	0
UniProt#J3QKW2	J3QKW2	J3QKW2;J3QLS3;Q9Y2R9;J3QQS1;J3KSI8	28S ribosomal protein S7, mitochondrial	MRPS7	NaN	NaN	NaN	1.05	NaN	-0.11	NaN	NaN	0.35	1.22						NaN	NaN	NaN	2.0753	NaN	0.92909	NaN	NaN	1.27605	2.3335	0	10.153	5	3	3	3	0	0	0	1	0	1	0	0	2	1	0	0	0	1
UniProt#H0Y8X4	H0Y8X4	H0Y8X4;O43598	2-deoxynucleoside 5-phosphate N-hydrolase 1	DNPH1	-0.19	0.15	NaN	1	NaN	NaN	NaN	NaN	NaN	NaN						0.878657	1.1128	NaN	1.9973	NaN	NaN	NaN	NaN	NaN	NaN	0	13.448	2	4	4	4	1	3	0	4	0	0	0	0	0	0	1	3	0	4
UniProt#B4DP72	B4DP72	B4DP72;Q5HYK3;F8VVX6	2-methoxy-6-polyprenyl-1,4-benzoquinol methylase, mitochondrial	COQ5	NaN	NaN	NaN	NaN	NaN	0.26	NaN	NaN	-0.1	NaN						NaN	NaN	NaN	NaN	NaN	1.1978	NaN	NaN	0.935454	NaN	0	6.1927	3	2	2	2	0	0	0	0	0	1	0	0	1	0	0	0	0	0
UniProt#Q6PK18	Q6PK18	Q6PK18;J3QRG1;K7ENS7	2-oxoglutarate and iron-dependent oxygenase domain-containing protein 3	OGFOD3	NaN	NaN	NaN	NaN	0.42	0.05	0.23	0.33	NaN	0.64						NaN	NaN	NaN	NaN	1.34169	1.036	1.17572	1.2606	NaN	1.5601	0	8.5083	3	3	3	3	0	0	0	0	2	1	2	3	0	2	0	0	0	0
UniProt#E9PFG7	E9PFG7	E9PFG7;E9PDF2;E9PCR7;Q02218;Q9ULD0	2-oxoglutarate dehydrogenase, mitochondrial	OGDH	-0.53	-0.02	NaN	NaN	NaN	NaN	NaN	NaN	NaN	NaN						0.692809	0.98847	NaN	NaN	NaN	NaN	NaN	NaN	NaN	NaN	0	9.0619	5	3	3	3	1	3	0	0	0	0	0	0	0	0	1	3	0	0
UniProt#A6NF51	A6NF51	A6NF51;O95861;F8VVW8;F8VZG4;F8W1J0	3(2),5-bisphosphate nucleotidase 1	BPNT1	-0.05	0.23	NaN	NaN	NaN	NaN	NaN	NaN	NaN	NaN						0.965717	1.1737	NaN	NaN	NaN	NaN	NaN	NaN	NaN	NaN	0	8.9579	5	3	3	3	3	2	0	0	0	0	0	0	0	0	3	2	0	0
UniProt#Q7Z7H8	Q7Z7H8	Q7Z7H8	39S ribosomal protein L10, mitochondrial	MRPL10	-0.18	-0.11	NaN	NaN	0.65	0.06	NaN	NaN	NaN	0.52						0.87974	0.92951	NaN	NaN	1.56659	1.0407	NaN	NaN	NaN	1.4349	0.0021337	4.22	1	1	1	1	1	1	0	0	1	1	0	0	0	1	1	1	0	0
UniProt#Q6P1L8	Q6P1L8	Q6P1L8	39S ribosomal protein L14, mitochondrial	MRPL14	NaN	NaN	NaN	NaN	0.73	0.11	NaN	NaN	NaN	NaN						NaN	NaN	NaN	NaN	1.65662	1.0785	NaN	NaN	NaN	NaN	0	6.045	1	2	2	2	0	0	0	0	1	2	0	0	0	0	0	0	0	0
UniProt#E5RHF4	E5RHF4	E5RHF4;E5RIZ4;Q9P015	39S ribosomal protein L15, mitochondrial	MRPL15	NaN	0.21	NaN	0.79	NaN	-0.29	NaN	NaN	NaN	0.69						NaN	1.1605	NaN	1.7291	NaN	0.81725	NaN	NaN	NaN	1.6146	0	6.5456	3	2	2	2	0	1	0	2	0	1	0	0	0	1	0	1	0	2
UniProt#P49406	P49406	P49406;S4R455;S4R3W9;A0A0A0MRF4	39S ribosomal protein L19, mitochondrial	MRPL19	NaN	NaN	NaN	1.48	NaN	-1.59	NaN	NaN	0.51	NaN						NaN	NaN	NaN	2.7832	NaN	0.33263	NaN	NaN	1.4269	NaN	0.0061371	3.6132	4	2	2	2	0	0	0	1	0	1	0	0	1	0	0	0	0	1
UniProt#Q7Z2W9	Q7Z2W9	Q7Z2W9;F5H7V8;H3BUY0	39S ribosomal protein L21, mitochondrial	MRPL21	NaN	-0.22	NaN	0.79	NaN	NaN	NaN	NaN	NaN	NaN						NaN	0.85571	NaN	1.7247	NaN	NaN	NaN	NaN	NaN	NaN	0.00076717	5.4571	3	2	2	2	0	1	0	2	0	0	0	0	0	0	0	1	0	2
UniProt#E7ESL0	E7ESL0	E7ESL0;A0A0C4DGX2;J3KQY1;Q9NWU5	39S ribosomal protein L22, mitochondrial	MRPL22	NaN	NaN	NaN	0.16	NaN	-0.33	NaN	NaN	NaN	NaN						NaN	NaN	NaN	1.1181	NaN	0.79793	NaN	NaN	NaN	NaN	0	7.4148	4	3	3	3	0	0	0	2	0	1	0	0	0	0	0	0	0	2
UniProt#A6NJD9	A6NJD9	A6NJD9;A8MVT4;A8MYK1;Q16540;H7C2P7	39S ribosomal protein L23, mitochondrial	MRPL23	0.26	-0.6	-0.69	0.44	0.72	-0.03	NaN	NaN	0.11	0.61						1.20143	0.65954	0.617971	1.3526	1.64582	0.97692	NaN	NaN	1.08012	1.5313	0	11.478	5	3	3	3	2	2	1	3	2	2	0	0	1	1	2	2	1	3
UniProt#D6RAN8	D6RAN8	D6RAN8;H7C5U8;Q9P0M9	39S ribosomal protein L27, mitochondrial	MRPL27	NaN	NaN	NaN	NaN	0.69	NaN	NaN	NaN	NaN	0.97						NaN	NaN	NaN	NaN	1.61679	NaN	NaN	NaN	NaN	1.9652	0.0098361	3.1398	3	1	1	1	0	0	0	0	1	0	0	0	0	1	0	0	0	0
UniProt#S4R369	S4R369	S4R369;Q9BZE1;H0Y4J2;A6NHR2	39S ribosomal protein L37, mitochondrial	MRPL37	0.19	-0.33	NaN	NaN	NaN	NaN	NaN	NaN	NaN	NaN						1.13994	0.7977	NaN	NaN	NaN	NaN	NaN	NaN	NaN	NaN	0.0011095	4.872	4	2	2	2	1	1	0	0	0	1	0	0	1	0	1	1	0	0
UniProt#Q96DV4	Q96DV4	Q96DV4	39S ribosomal protein L38, mitochondrial	MRPL38	-0.49	-0.09	NaN	NaN	NaN	0.2	NaN	NaN	NaN	NaN						0.712657	0.93984	NaN	NaN	NaN	1.145	NaN	NaN	NaN	NaN	0	6.883	1	3	3	3	1	2	0	0	0	1	0	0	0	0	1	2	0	0
UniProt#H0YBU8	H0YBU8	H0YBU8;H0Y6Y8;B1AL05;Q8N983	39S ribosomal protein L43, mitochondrial	MRPL43	-0.36	NaN	NaN	0.67	0.8	NaN	NaN	NaN	NaN	NaN						0.781494	NaN	NaN	1.5889	1.74183	NaN	NaN	NaN	NaN	NaN	0.00076161	5.3324	4	3	3	3	1	0	0	3	1	0	0	0	0	0	1	0	0	3
UniProt#Q9H2W6	Q9H2W6	Q9H2W6;A0A087WT90	39S ribosomal protein L46, mitochondrial	MRPL46	-0.19	-0.18	NaN	NaN	NaN	0.76	NaN	0.22	NaN	1.02						0.877424	0.88554	NaN	NaN	NaN	1.696	NaN	1.1654	NaN	2.0346	0	6.5468	2	3	3	3	1	1	0	1	0	1	0	1	1	1	1	1	0	1
UniProt#Q9HD33	Q9HD33	Q9HD33	39S ribosomal protein L47, mitochondrial	MRPL47	NaN	NaN	NaN	0.37	NaN	NaN	NaN	NaN	NaN	NaN						NaN	NaN	NaN	1.288	NaN	NaN	NaN	NaN	NaN	NaN	0.0098168	3.1237	1	1	1	1	0	0	0	1	0	0	0	0	0	0	0	0	0	1
UniProt#Q8N5N7	Q8N5N7	Q8N5N7	39S ribosomal protein L50, mitochondrial	MRPL50	NaN	NaN	-0.01	NaN	NaN	NaN	NaN	NaN	NaN	NaN						NaN	NaN	0.991179	NaN	NaN	NaN	NaN	NaN	NaN	NaN	0.0034977	3.9451	1	2	2	2	0	0	1	1	0	0	0	0	0	0	0	0	1	1
UniProt#Q96EL3	Q96EL3	Q96EL3	39S ribosomal protein L53, mitochondrial	MRPL53	NaN	NaN	-0.17	0.97	0.52	0.02	NaN	NaN	-0.13	0.46						NaN	NaN	0.890948	1.9567	1.4367	1.0141	NaN	NaN	0.915164	1.3793	0.0087219	3.4159	1	1	1	1	0	0	1	1	1	1	0	0	1	1	0	0	1	1
UniProt#Q15125	Q15125	Q15125;C9J719;C9JJ78	3-beta-hydroxysteroid-Delta(8),Delta(7)-isomerase	EBP	0.14	0.09	0.3	0.05	0.43	-0.14	0.31	0.15	0.22	-0.19						1.10406	1.0659	1.23095	1.0353	1.34344	0.90624	1.24099	1.1065	1.1663	0.87623	0	13.71	3	2	2	2	1	2	1	2	2	2	2	1	1	2	1	2	1	2
UniProt#Q9BUT1	Q9BUT1	Q9BUT1;D6RFG2;D6R9P2;D6R9U8;D6RIR6	3-hydroxybutyrate dehydrogenase type 2	BDH2;SLC9B2	0.18	NaN	NaN	1.76	3.03	-0.85	NaN	NaN	NaN	NaN						1.12999	NaN	NaN	3.3976	8.16127	0.55476	NaN	NaN	NaN	NaN	0	6.7169	5	2	2	2	1	0	0	1	2	1	0	0	0	0	1	0	0	1
UniProt#P31937	P31937	P31937;H7BZL2	3-hydroxyisobutyrate dehydrogenase, mitochondrial	HIBADH	0.38	0.21	NaN	-0.41	NaN	NaN	NaN	NaN	NaN	NaN						1.30507	1.1587	NaN	0.75442	NaN	NaN	NaN	NaN	NaN	NaN	0	12.841	2	3	3	3	2	1	0	2	0	0	0	0	0	0	2	1	0	2
UniProt#P42765	P42765	P42765;A0A0B4J2A4;K7EME0;K7ER88;K7EJB1;K7EJ68	3-ketoacyl-CoA thiolase, mitochondrial	ACAA2	0.08	0.04	0.05	0.22	NaN	NaN	NaN	NaN	NaN	NaN						1.0563	1.027	1.03352	1.1625	NaN	NaN	NaN	NaN	NaN	NaN	0	15.044	6	4	4	4	2	4	2	2	0	0	0	0	0	0	2	4	2	2
UniProt#H7C131	H7C131	H7C131;P09110;C9JDE9;H0Y4D4;B4DVF4	3-ketoacyl-CoA thiolase, peroxisomal	ACAA1	NaN	NaN	NaN	NaN	-0.15	0.58	-0.58	NaN	-0.76	-0.35						NaN	NaN	NaN	NaN	0.898796	1.4954	0.670376	NaN	0.590772	0.7824	0	23.889	5	5	5	5	0	0	0	0	4	3	2	0	4	4	0	0	0	0
UniProt#P46783	P46783	P46783;F6U211;Q9NQ39	40S ribosomal protein S10	RPS10	-0.3	0.2	0.08	0.86	0.05	-0.08	-0.04	0.11	-0.12	-0.1						0.81473	1.1478	1.05531	1.8111	1.034	0.94553	0.974564	1.0786	0.918358	0.93158	0	207	3	12	12	3	3	4	4	7	10	10	4	4	8	8	3	4	4	7
UniProt#P62280	P62280	P62280;M0QZC5;M0R1H5;M0R1H6	40S ribosomal protein S11	RPS11	0	-0.14	-0.13	0.34	0.13	-0.12	0.04	-0.07	-0.08	-0.03						1.0022	0.90937	0.916674	1.2674	1.09503	0.92202	1.02507	0.95207	0.948227	0.98019	0	141.37	4	22	22	22	7	10	11	11	19	19	12	16	14	12	7	10	11	11
UniProt#P25398	P25398	P25398	40S ribosomal protein S12	RPS12	-0.11	0.04	-0.1	1.04	-0.41	0.1	-0.98	0.01	-0.65	-0.5						0.925583	1.026	0.936242	2.0573	0.751936	1.0754	0.506432	1.0038	0.63743	0.7051	0	140.91	1	11	11	11	4	4	5	4	11	9	5	2	7	6	4	4	5	4
UniProt#P62277	P62277	P62277;J3KMX5;E9PS50	40S ribosomal protein S13	RPS13	0.1	-0.12	-0.09	0.42	0.35	-0.3	0.38	-0.18	-0.13	-0.12						1.06991	0.92176	0.938262	1.3353	1.2782	0.81029	1.2997	0.8822	0.915835	0.92194	0	119.52	3	15	15	15	7	6	9	11	14	12	7	10	14	13	7	6	9	11
UniProt#P62263	P62263	P62263;H0YB22;E5RH77	40S ribosomal protein S14	RPS14	0.32	-0.25	0.02	0.47	0.5	-0.94	0.19	-0.3	-0.04	-0.14						1.24542	0.84034	1.01539	1.3851	1.41177	0.52068	1.14371	0.81021	0.971157	0.9088	0	196.42	3	11	11	11	5	6	7	8	11	11	9	10	10	11	5	6	7	8
UniProt#K7EM56	K7EM56	K7EM56;A0A0B4J2B4;S4R417;K7ELC2;P62841;S4R456;K7EJ78;K7EQJ5	40S ribosomal protein S15	RPS15	NaN	NaN	0.45	-0.16	0.22	-0.67	0.75	-0.81	-0.02	-0.31						NaN	NaN	1.36253	0.89522	1.16312	0.6294	1.68537	0.56846	0.987362	0.80834	0	24.509	8	4	4	4	0	0	1	3	3	3	1	3	4	3	0	0	1	3
UniProt#P62244	P62244	P62244;I3L3P7;I3L246;H3BVC7;H3BV27;H3BT37;I3L303	40S ribosomal protein S15a	RPS15A	-0.05	0.03	-0.02	0.6	-0.01	-0.14	-0.15	-0.06	-0.12	-0.05						0.965251	1.0206	0.982994	1.5118	0.994629	0.90729	0.900576	0.95697	0.920048	0.9653	0	222.17	7	13	13	8	6	7	6	6	12	11	9	4	10	10	6	7	6	6
UniProt#P62249	P62249	P62249;M0R210;M0R3H0;A0A087WZ27;M0R1M5;Q6IPX4;M0QX76	40S ribosomal protein S16	RPS16	-0.06	0.07	0.02	0.41	0.04	-0.2	0.01	0.11	-0.1	0						0.958313	1.0511	1.0138	1.3284	1.02776	0.87049	1.00914	1.0794	0.932662	0.99867	0	88.779	7	16	16	16	10	8	9	9	14	15	10	11	12	13	10	8	9	9
UniProt#P0CW22	P0CW22	P0CW22;P08708;H0YN88;A0A075B716;H0YN73;H3BNC9	40S ribosomal protein S17-like;40S ribosomal protein S17	RPS17L;RPS17	0.02	0.01	0.1	0.16	0.04	-0.18	0.13	-0.08	0.01	0.03						1.01053	1.0068	1.07354	1.1147	1.02657	0.88041	1.09395	0.94562	1.00721	1.0232	0	158.8	6	11	11	11	4	6	5	7	9	9	11	7	8	9	4	6	5	7
UniProt#P62269	P62269	P62269;J3JS69	40S ribosomal protein S18	RPS18	-0.28	-0.12	0.06	-0.26	-0.16	-0.14	-0.56	0	-0.23	-0.22						0.825014	0.91935	1.04537	0.83639	0.891981	0.90578	0.679025	1	0.850919	0.85585	0	181.21	2	21	21	21	18	18	18	18	21	20	18	18	18	18	18	18	18	18
UniProt#P39019	P39019	P39019;M0R2L9;M0QXK4;M0QYF7;M0R140;A0A075B6E2	40S ribosomal protein S19	RPS19	-0.08	-0.18	0.08	0.73	-0.05	-0.07	-0.07	0	-0.1	-0.09						0.949037	0.88483	1.05394	1.6566	0.96918	0.9504	0.952744	0.99998	0.931706	0.93886	0	125.69	6	13	13	13	7	10	8	8	12	11	9	8	10	11	7	10	8	8
UniProt#P15880	P15880	P15880;H0YEN5;E9PQD7;E9PMM9;I3L404;E9PPT0;E9PM36;H3BNG3;H0YE27	40S ribosomal protein S2	RPS2	0.07	-0.14	-0.08	0.63	-0.13	-0.15	0.01	-0.23	-0.22	-0.13						1.05181	0.90505	0.945269	1.5517	0.912492	0.90334	1.00413	0.85297	0.859993	0.91384	0	131.88	9	16	16	16	13	13	11	11	13	15	15	15	13	13	13	13	11	11
UniProt#P60866	P60866	P60866;E5RJX2;E5RIP1;G3XAN0	40S ribosomal protein S20	RPS20	0.13	0.06	0.03	0.57	0.13	-0.24	0.42	-0.29	0.1	-0.17						1.09355	1.0429	1.02049	1.4797	1.09475	0.8488	1.33387	0.82032	1.0696	0.89181	0	85.4	4	7	7	7	4	4	5	4	7	4	5	5	5	5	4	4	5	4
UniProt#Q8WVC2	Q8WVC2	Q8WVC2;P63220;Q9BYK1;Q9BYK2	40S ribosomal protein S21	RPS21	NaN	2.07	-0.02	1.83	0.73	0.4	NaN	NaN	-0.45	-0.48						NaN	4.1861	0.983961	3.565	1.65623	1.3192	NaN	NaN	0.732923	0.7157	0	16.539	4	4	4	4	0	2	3	3	2	3	0	0	3	4	0	2	3	3
UniProt#P62266	P62266	P62266;D6RD47;D6RDJ2;D6RIX0;D6R9I7	40S ribosomal protein S23	RPS23	0.11	-0.05	-0.08	0.26	0.1	-0.14	0.14	-0.04	0	0.06						1.07622	0.96925	0.945269	1.2002	1.07032	0.91029	1.10192	0.97376	0.997606	1.0452	0	33.87	5	6	6	6	4	5	6	4	4	4	6	4	5	5	4	5	6	4
UniProt#E7ETK0	E7ETK0	E7ETK0;A0A087WUS0;P62847	40S ribosomal protein S24	RPS24	-0.1	-0.1	-0.14	0.4	0.05	-0.02	-0.07	0.12	-0.09	-0.06						0.933097	0.9337	0.908926	1.3166	1.03516	0.98599	0.950299	1.0887	0.93985	0.95795	0	43.174	3	5	5	5	2	2	2	5	5	4	3	4	5	5	2	2	2	5
UniProt#P62851	P62851	P62851	40S ribosomal protein S25	RPS25	-0.38	-0.14	0.3	-0.03	0.02	-0.21	-0.13	-0.13	-0.04	-0.24						0.769586	0.90556	1.22711	0.97856	1.01055	0.86659	0.915248	0.91245	0.975324	0.844	0	55.326	1	7	7	7	4	4	3	3	7	6	5	5	3	4	4	4	3	3
UniProt#P62854	P62854	P62854;Q5JNZ5	40S ribosomal protein S26;Putative 40S ribosomal protein S26-like 1	RPS26;RPS26P11	-0.11	0.19	-0.07	0.18	0.01	-0.14	0.01	0.14	0.05	-0.07						0.927816	1.14	0.952018	1.1309	1.00422	0.90696	1.00357	1.0995	1.03776	0.9522	0	33.507	2	5	5	5	3	2	4	4	3	4	3	3	5	5	3	2	4	4
UniProt#P42677	P42677	P42677;Q5T4L4	40S ribosomal protein S27	RPS27	NaN	NaN	0.34	0.6	0.79	-0.99	NaN	NaN	-0.19	-0.41						NaN	NaN	1.26879	1.5142	1.72948	0.50179	NaN	NaN	0.876501	0.75265	0	25.413	2	5	3	3	0	1	4	5	4	5	1	1	5	5	0	0	2	3
UniProt#H0YMV8	H0YMV8	H0YMV8;Q71UM5;C9JLI6;C9J1C5	40S ribosomal protein S27;40S ribosomal protein S27-like	RPS27L	NaN	0.67	0.13	0.95	1.17	-0.83	-0.52	NaN	-0.15	-0.12						NaN	1.5914	1.09242	1.9294	2.24537	0.56254	0.696379	NaN	0.903506	0.92026	0	38.051	4	5	5	3	0	1	3	4	4	5	1	1	5	5	0	1	3	4
UniProt#P62857	P62857	P62857	40S ribosomal protein S28	RPS28	0.15	0.55	-0.17	1.25	0.22	0.09	-0.26	-0.16	-0.04	-0.19						1.10732	1.4684	0.891027	2.3859	1.1649	1.0649	0.83724	0.89329	0.973615	0.87716	0	27.743	1	4	4	4	1	1	2	2	4	3	1	1	2	2	1	1	2	2
UniProt#P62273	P62273	P62273;A0A087WTT6	40S ribosomal protein S29	RPS29	NaN	NaN	NaN	0.31	-0.11	0.54	NaN	NaN	0.1	-0.08						NaN	NaN	NaN	1.2435	0.924984	1.4524	NaN	NaN	1.07226	0.94335	0	7.0528	2	2	2	2	0	0	0	1	2	2	0	0	2	2	0	0	0	1
UniProt#P23396	P23396	P23396;E9PL09;E9PPU1;F2Z2S8;H0YCJ7;H0YF32;H0YEU2;E9PQ96;E9PJH4;E9PK82;E9PSF4;E9PQX2;H0YES8	40S ribosomal protein S3	RPS3	0	0.24	-0.1	0.94	-0.23	-0.06	0.2	-0.12	0.03	-0.12						0.9998	1.1777	0.930319	1.9234	0.851499	0.95745	1.14958	0.91983	1.01979	0.92327	0	275.25	13	25	25	25	17	18	12	15	22	24	22	23	23	22	17	18	12	15
UniProt#E9PR30	E9PR30	E9PR30;P62861	40S ribosomal protein S30	FAU	0.61	-0.68	-0.23	0.37	0.13	-0.27	0.16	-0.05	-0.51	-0.3						1.52819	0.62599	0.853752	1.2947	1.09732	0.82854	1.12108	0.96451	0.704126	0.81344	0	13.276	2	3	3	3	1	1	1	1	3	3	1	1	3	3	1	1	1	1
UniProt#P61247	P61247	P61247;E9PFI5;H0Y9Y4;D6RG13;H0Y8L7;D6RAT0;D6RB09;D6RI02;D6R9B6;D6RAS7;D6RED7;D6RGE0	40S ribosomal protein S3a	RPS3A	-0.03	-0.03	-0.1	0.84	-0.24	-0.06	0.07	0	-0.2	-0.09						0.980777	0.97894	0.936242	1.7891	0.844523	0.95806	1.04693	1.001	0.870853	0.94241	0	323.31	12	29	29	29	13	12	15	17	22	24	14	21	24	17	13	12	15	17
UniProt#P62701	P62701	P62701;A6NH36;Q8TD47;C9JEH7;P22090	40S ribosomal protein S4, X isoform	RPS4X	0.04	-0.1	-0.04	0.72	-0.04	-0.18	0.16	-0.07	-0.06	-0.04						1.03087	0.93068	0.972763	1.6493	0.974944	0.88179	1.12037	0.95252	0.960246	0.97452	0	250.88	5	29	29	29	14	17	14	17	24	26	21	25	25	24	14	17	14	17
UniProt#M0R0F0	M0R0F0	M0R0F0;P46782;M0R0R2;M0QZN2	40S ribosomal protein S5;40S ribosomal protein S5, N-terminally processed	RPS5	0.02	-0.23	0.05	0.18	-0.16	0.02	0.08	-0.07	0.07	-0.02						1.01364	0.85049	1.0339	1.1324	0.893256	1.0135	1.05366	0.95449	1.04971	0.986	0	179.25	4	13	13	13	7	8	7	10	10	11	8	10	12	8	7	8	7	10
UniProt#P62753	P62753	P62753;A2A3R5;A2A3R7	40S ribosomal protein S6	RPS6	-0.03	-0.17	-0.14	0.67	-0.29	-0.04	0	0.07	-0.04	-0.02						0.977804	0.88977	0.906865	1.5915	0.818867	0.97344	0.997307	1.0514	0.971251	0.9893	0	242.99	3	16	16	16	11	10	7	8	11	13	13	13	15	12	11	10	7	8
UniProt#P62081	P62081	P62081;B5MCP9	40S ribosomal protein S7	RPS7	-0.09	-0.11	-0.23	0.8	0.17	-0.33	0.15	-0.19	-0.1	-0.19						0.938879	0.92695	0.855578	1.742	1.12695	0.79458	1.11109	0.87441	0.935366	0.87619	0	209.5	2	17	17	17	9	10	6	11	15	16	14	12	15	14	9	10	6	11
UniProt#P62241	P62241	P62241;Q5JR95	40S ribosomal protein S8	RPS8	0.03	-0.17	-0.32	0.88	0.1	-0.17	0.05	-0.1	-0.13	-0.05						1.02177	0.88896	0.801025	1.8365	1.07398	0.88681	1.03657	0.93446	0.912575	0.96751	0	323.31	2	17	17	17	9	9	10	12	16	17	14	15	16	15	9	9	10	12
UniProt#P46781	P46781	P46781;B5MCT8;C9JM19;F2Z3C0;A8MXK4	40S ribosomal protein S9	RPS9	-0.17	-0.02	-0.05	0.22	0.09	-0.18	-0.04	-0.03	-0.15	-0.13						0.88881	0.98611	0.965624	1.1609	1.0668	0.88256	0.971723	0.9762	0.901795	0.91669	0	112.91	5	23	23	23	15	15	12	15	21	21	17	17	17	18	15	15	12	15
UniProt#C9J9K3	C9J9K3	C9J9K3;A0A0C4DG17;P08865;A6NE09;C9JQR9;REV__H7C3T2;REV__Q2TAZ0	40S ribosomal protein SA	RPSA;RPSAP58	0.07	-0.06	-0.13	0.59	-0.18	0.15	0.36	-0.12	-0.11	-0.27						1.04895	0.95819	0.91416	1.5094	0.881135	1.1065	1.28432	0.9212	0.927472	0.82846	0	298.71	7	17	17	17	14	13	8	12	12	11	15	12	12	12	14	13	8	12
UniProt#Q9BRK5	Q9BRK5	Q9BRK5;H0Y3T6;G3V1E2	45 kDa calcium-binding protein	SDF4	NaN	NaN	NaN	NaN	NaN	NaN	NaN	NaN	-0.15	-1.28						NaN	NaN	NaN	NaN	NaN	NaN	NaN	NaN	0.901632	0.41124	0	17.002	3	2	2	2	0	0	0	0	0	0	0	0	2	1	0	0	0	0
UniProt#F5GZS6	F5GZS6	F5GZS6;J3KPF3;P08195;H0YFS2;F5H0E2;F5GZI0;F5H867;F5GZR9;H0YFX4	4F2 cell-surface antigen heavy chain	SLC3A2	0.54	-0.36	0.24	-0.35	0.23	0.55	0.45	-0.25	1.26	NaN						1.45186	0.77786	1.18023	0.78423	1.16883	1.4633	1.36346	0.84204	2.39343	NaN	0	46.343	9	11	11	11	5	5	3	4	4	7	7	5	1	0	5	5	3	4
UniProt#P49189	P49189	P49189	4-trimethylaminobutyraldehyde dehydrogenase	ALDH9A1	0.04	0.03	0.43	0.62	NaN	NaN	NaN	NaN	NaN	NaN						1.03003	1.0195	1.34309	1.5321	NaN	NaN	NaN	NaN	NaN	NaN	0	21.373	1	6	6	6	3	6	1	4	0	0	0	0	0	0	3	6	1	4
UniProt#Q9H0D6	Q9H0D6	Q9H0D6	5-3 exoribonuclease 2	XRN2	0.16	-0.46	NaN	NaN	-0.11	-0.03	0.11	-0.26	0.31	0.28						1.12094	0.72784	NaN	NaN	0.925497	0.98045	1.07925	0.83604	1.24353	1.2163	0	88.2	1	21	21	21	4	1	0	0	5	10	10	7	12	10	4	1	0	0
UniProt#Q13131	Q13131	Q13131	5-AMP-activated protein kinase catalytic subunit alpha-1	PRKAA1	NaN	NaN	-0.12	0.7	NaN	NaN	NaN	NaN	-0.45	0.51						NaN	NaN	0.919371	1.6205	NaN	NaN	NaN	NaN	0.730514	1.4234	0.0084118	3.4572	1	1	1	1	0	0	1	1	0	0	0	0	1	1	0	0	1	1
UniProt#H0YIC9	H0YIC9	H0YIC9;P54619;F8VSH3;F8VRY2;H0YHF8;F8VSL2;F8VVA3;F8VYY9	5-AMP-activated protein kinase subunit gamma-1	PRKAG1	0.24	NaN	NaN	NaN	0.17	0.09	NaN	NaN	NaN	NaN						1.18157	NaN	NaN	NaN	1.12382	1.0637	NaN	NaN	NaN	NaN	0	6.235	8	2	2	2	1	0	0	0	1	2	0	0	0	0	1	0	0	0
UniProt#A0A0A6YYL1	A0A0A6YYL1	A0A0A6YYL1;P49914	5-formyltetrahydrofolate cyclo-ligase	MTHFS	NaN	-0.72	NaN	0.93	NaN	NaN	NaN	NaN	NaN	NaN						NaN	0.60873	NaN	1.9094	NaN	NaN	NaN	NaN	NaN	NaN	0.0077729	3.4983	2	1	1	1	0	1	0	1	1	0	0	0	0	0	0	1	0	1
UniProt#P10809	P10809	P10809;E7ESH4;E7EXB4;C9JL25;C9JCQ4;C9JL19;C9J0S9	60 kDa heat shock protein, mitochondrial	HSPD1	-0.01	-0.19	-0.25	-0.02	-0.11	-0.08	-1.45	0.08	0.29	0.59						0.99167	0.87644	0.841538	0.98343	0.923532	0.94737	0.366019	1.0593	1.22426	1.5042	0	323.31	7	43	43	43	27	32	29	35	30	29	31	29	39	38	27	32	29	35
UniProt#P05388	P05388	P05388;F8VWS0;F8VW21;F8VU65;G3V210;F8VQY6;F8VPE8;F8VRK7;F8VZS0;Q8NHW5;F8VWV4;F8VS58;F8W1K8;F8VYN4	60S acidic ribosomal protein P0;60S acidic ribosomal protein P0-like	RPLP0;RPLP0P6	0.11	-0.06	-0.18	-0.6	-0.31	0.16	0.02	-0.09	0.11	0.03						1.08089	0.95697	0.880282	0.66187	0.806452	1.1139	1.01496	0.94124	1.08086	1.0183	0	307.89	14	22	22	22	16	17	11	10	14	15	19	17	19	16	16	17	11	10
UniProt#P05386	P05386	P05386	60S acidic ribosomal protein P1	RPLP1	0.47	-0.55	-0.3	0.01	0.38	-0.09	0.44	-0.32	0.32	-0.04						1.38479	0.68373	0.809979	1.0039	1.30477	0.93856	1.36047	0.79849	1.25124	0.97422	0	66.353	1	4	3	3	1	1	2	2	1	1	1	1	3	3	1	1	2	2
UniProt#P05387	P05387	P05387;H0YDD8	60S acidic ribosomal protein P2	RPLP2	0.11	-0.22	-0.3	0.08	0.12	0.12	0.1	-0.03	0.2	0.12						1.08243	0.85802	0.812678	1.0544	1.08585	1.0861	1.0706	0.98101	1.14741	1.0896	0	323.31	2	14	14	13	7	7	8	9	10	10	7	9	10	12	7	7	8	9
UniProt#C9JA08	C9JA08	C9JA08;Q96D46;C9J0B9;C9IY70;C9IZW9;C9K0C2	60S ribosomal export protein NMD3	NMD3	NaN	NaN	NaN	NaN	NaN	NaN	NaN	NaN	-0.78	-0.07						NaN	NaN	NaN	NaN	NaN	NaN	NaN	NaN	0.581294	0.95499	0	12.982	6	4	4	4	0	0	0	0	0	0	0	0	4	3	0	0	0	0
UniProt#P27635	P27635	P27635;X1WI28;B8A6G2;A6QRI9;Q96L21	60S ribosomal protein L10	RPL10	0.1	-0.07	-0.02	0.19	0.22	0.1	0.16	-0.03	0.03	0.12						1.07135	0.95495	0.987459	1.139	1.16412	1.0739	1.11998	0.98272	1.0177	1.0832	0	221.27	5	18	18	3	12	14	11	15	18	17	12	14	15	15	12	14	11	15
UniProt#P62906	P62906	P62906	60S ribosomal protein L10a	RPL10A	-0.04	-0.09	-0.21	0.63	0.1	0.07	0.25	0.07	-0.06	0.03						0.972573	0.9397	0.863036	1.5457	1.07318	1.0466	1.18967	1.0521	0.960892	1.0239	0	121.53	1	15	15	15	6	8	8	9	13	13	12	9	11	10	6	8	8	9
UniProt#P62913	P62913	P62913;Q5VVC8;Q5VVC9	60S ribosomal protein L11	RPL11	-0.19	0.19	NaN	1.12	0.07	0.12	0.04	-0.08	-0.05	0.04						0.875044	1.1394	NaN	2.1706	1.05285	1.0846	1.02951	0.94345	0.962649	1.0285	0	99.512	3	15	15	15	4	5	1	5	11	8	7	10	9	8	4	5	1	5
UniProt#P30050	P30050	P30050	60S ribosomal protein L12	RPL12	0.09	0.01	-0.27	0.09	0.05	0.06	0.06	-0.01	0.1	0.06						1.06609	1.0104	0.829325	1.0671	1.03296	1.0431	1.04089	0.99391	1.07109	1.0437	0	280.85	1	7	7	7	6	6	6	6	7	6	5	6	6	6	6	6	6	6
UniProt#P26373	P26373	P26373;J3QSB4;H3BTH3;H3BUK8;J3KS98	60S ribosomal protein L13	RPL13	0.24	-0.32	-0.21	0.26	0.01	0.03	0.29	-0.14	0.24	0.01						1.177	0.79896	0.862218	1.1944	1.0099	1.0179	1.21977	0.90486	1.17791	1.0055	0	146.1	5	16	16	16	12	10	11	12	15	15	11	12	14	13	12	10	11	12
UniProt#P40429	P40429	P40429;M0QYS1;Q8J015;Q6NVV1;M0QZU1;A0A096LPE0	60S ribosomal protein L13a	RPL13A;RPL13a	-0.05	-0.08	-0.42	0.47	0.21	0.14	0.15	-0.09	-0.11	0.02						0.968523	0.94348	0.74744	1.3849	1.16043	1.1032	1.10594	0.94166	0.926784	1.0159	0	156.03	6	19	19	19	11	12	11	12	15	17	13	15	16	13	11	12	11	12
UniProt#E7EPB3	E7EPB3	E7EPB3;P50914	60S ribosomal protein L14	RPL14	0.16	-0.18	-0.45	0.71	-0.06	0.13	0.16	-0.01	0.08	0.13						1.11862	0.87979	0.733084	1.6372	0.961354	1.0968	1.11347	0.99125	1.05406	1.0925	0	50.24	2	8	8	8	3	4	3	4	7	6	6	4	6	5	3	4	3	4
UniProt#P61313	P61313	P61313;E7EQV9;E7ENU7;E7EX53;E7ERA2	60S ribosomal protein L15;Ribosomal protein L15	RPL15	-0.07	-0.27	-0.35	0.38	0.18	0.1	0.38	-0.21	0.08	-0.05						0.953925	0.82773	0.786225	1.2969	1.13272	1.07	1.299	0.86433	1.05602	0.96683	0	103.01	5	13	13	13	10	9	4	7	11	11	11	12	11	10	10	9	4	7
UniProt#A0A087WXM6	A0A087WXM6	A0A087WXM6;J3QQT2;J3KRX5;A0A0A6YYL6;P18621;J3QLC8;A0A0A0MRF8;J3KRB3;A0A087WWH0;J3QS96;A0A087WY81;J3KSJ0	60S ribosomal protein L17	RPL17	0.2	-0.25	0.15	0.09	0.22	0.01	0.19	-0.08	0.09	-0.06						1.14737	0.84219	1.11231	1.0629	1.16499	1.0041	1.14166	0.94862	1.06508	0.96031	0	117.77	12	15	15	15	9	8	8	10	14	14	9	10	13	12	9	8	8	10
UniProt#J3QQ67	J3QQ67	J3QQ67;Q07020;G3V203;H0YHA7;F8VYV2;A0A075B7A0;F8VUA6;F8VXR6	60S ribosomal protein L18	RPL18	0.11	-0.32	-0.13	0.44	0.22	0.08	0.5	-0.41	0.06	-0.01						1.07931	0.80163	0.916422	1.3542	1.16094	1.0557	1.41723	0.75157	1.04189	0.98989	0	129.07	8	12	12	12	8	7	7	7	9	11	8	9	11	10	8	7	7	7
UniProt#Q02543	Q02543	Q02543;M0R1A7;M0R117;M0R3D6;M0R0P7	60S ribosomal protein L18a	RPL18A	0.13	-0.19	-0.37	0.37	0.04	0.05	0.28	0.01	0.06	0.05						1.09644	0.87478	0.771486	1.2968	1.02525	1.0324	1.21499	1.0076	1.04128	1.0349	0	128.54	5	15	15	15	7	8	5	9	13	13	6	9	11	11	7	8	5	9
UniProt#P46778	P46778	P46778;M0R181;G3V1B3;M0R3I5	60S ribosomal protein L21	RPL21	-0.06	-0.18	-0.08	0.06	-0.1	0.09	0.21	0.09	0.08	0.11						0.957763	0.88449	0.945895	1.0399	0.932401	1.0675	1.15671	1.0619	1.05766	1.0819	0	93.8	4	14	14	14	6	6	5	4	12	13	6	6	9	9	6	6	5	4
UniProt#P35268	P35268	P35268;K7ERI7;K7EMH1;K7ELC4;K7EP65;K7EKS7;K7EJT5	60S ribosomal protein L22	RPL22	-0.15	0.26	-0.21	0.69	-0.01	-0.1	0.1	-0.08	0.03	0.11						0.899847	1.1936	0.865276	1.6185	0.990786	0.93566	1.07482	0.94582	1.02338	1.0817	0	145.73	7	9	9	8	3	4	2	3	8	6	5	7	8	8	3	4	2	3
UniProt#C9JYQ9	C9JYQ9	C9JYQ9;H0Y8C2;Q6P5R6	60S ribosomal protein L22-like 1	RPL22L1	NaN	NaN	NaN	NaN	-0.22	-0.05	NaN	NaN	-0.69	0.01						NaN	NaN	NaN	NaN	0.859697	0.96532	NaN	NaN	0.619694	1.009	0	13.567	3	3	2	2	0	1	0	0	3	1	1	1	3	3	0	0	0	0
UniProt#P62829	P62829	P62829;J3KT29;J3KTJ3;C9JD32;B9ZVP7;J3QQT9	60S ribosomal protein L23	RPL23	0.28	-0.07	0.03	0.02	0.09	-0.08	0.2	-0.08	0.04	-0.01						1.21287	0.95518	1.01806	1.0133	1.06259	0.94496	1.14595	0.94789	1.03136	0.99179	0	101.15	6	12	12	12	4	9	6	7	9	7	6	3	11	11	4	9	6	7
UniProt#P62750	P62750	P62750;H7BY10;K7ERT8;A8MUS3;K7EJV9;K7EMA7	60S ribosomal protein L23a	RPL23A	0.04	-0.26	-0.11	0.4	0.17	-0.08	0.06	-0.2	-0.02	-0.08						1.03135	0.83752	0.924214	1.3225	1.12575	0.94916	1.03928	0.87158	0.989218	0.94602	0	184.71	6	17	17	17	9	9	8	10	17	15	10	10	11	11	9	9	8	10
UniProt#C9JXB8	C9JXB8	C9JXB8;C9JNW5;P83731	60S ribosomal protein L24	RPL24	-0.36	0.05	-0.32	0.27	-0.1	0.13	-0.13	0.27	-0.01	0.17						0.778816	1.0353	0.8036	1.2065	0.934754	1.0934	0.912825	1.2023	0.99552	1.1253	0	49.368	3	8	8	8	3	3	3	3	8	6	4	4	6	5	3	3	3	3
UniProt#P61254	P61254	P61254;J3QRI7;J3QQQ9;J3QQV1;J3QRC4;J3KTJ8;J3KSS0	60S ribosomal protein L26	RPL26;KRBA2	-0.1	-0.1	-0.28	0.7	0.08	-0.1	0.13	-0.09	0	-0.01						0.930492	0.93415	0.825764	1.6208	1.05531	0.93271	1.09439	0.94014	1	0.99556	0	87.006	7	18	18	7	6	5	3	4	16	17	7	8	11	10	6	5	3	4
UniProt#Q9UNX3	Q9UNX3	Q9UNX3;E5RIT6;E5RHH1;J3KS10	60S ribosomal protein L26-like 1	RPL26L1	NaN	NaN	NaN	NaN	0.23	-0.65	NaN	NaN	0.6	NaN						NaN	NaN	NaN	NaN	1.17139	0.63626	NaN	NaN	1.51605	NaN	0	7.2713	4	13	2	2	5	4	2	3	11	13	6	7	9	7	0	0	0	0
UniProt#P61353	P61353	P61353;K7ELC7;K7EQQ9;K7ERY7	60S ribosomal protein L27	RPL27	0.22	-0.3	-0.13	0.42	0.2	-0.12	0.34	-0.14	0.11	0						1.16625	0.81002	0.915164	1.3359	1.1466	0.91757	1.26978	0.90445	1.07599	0.99855	0	174.91	4	14	14	14	7	8	8	8	12	11	10	11	10	10	7	8	8	8
UniProt#E9PLL6	E9PLL6	E9PLL6;P46776;E9PJD9;E9PLX7	60S ribosomal protein L27a	RPL27A	0.02	-0.17	-0.1	0.31	0.1	0.04	0.62	-0.36	-0.12	0.09						1.01263	0.88709	0.931619	1.2385	1.06986	1.0309	1.53714	0.77717	0.921489	1.063	0	61.285	4	8	8	8	4	6	6	6	6	6	5	5	6	5	4	6	6	6
UniProt#H0YKD8	H0YKD8	H0YKD8;P46779;H0YMF4;H0YLP6	60S ribosomal protein L28	RPL28	-0.07	-0.24	-0.26	0.43	0.08	0.04	-0.12	0.05	0.03	0.18						0.954016	0.84906	0.832224	1.3454	1.05989	1.0286	0.918695	1.0345	1.01779	1.1359	0	66.591	4	15	15	15	8	9	5	7	15	12	9	12	9	8	8	9	5	7
UniProt#P47914	P47914	P47914	60S ribosomal protein L29	RPL29	0.02	-0.35	-0.08	0.26	0.36	-0.06	0.25	-0.25	0.38	0.08						1.01532	0.7823	0.944109	1.1994	1.28046	0.96138	1.18616	0.83927	1.30576	1.0539	0	18.993	1	5	5	5	2	2	2	2	4	5	2	4	3	3	2	2	2	2
UniProt#P39023	P39023	P39023;G5E9G0;B5MCW2;H7C422;H7C3M2;F8WCR1;Q92901	60S ribosomal protein L3	RPL3	-0.04	-0.07	-0.22	-0.35	-0.37	0.12	0.08	0.13	0.09	0.03						0.970685	0.95134	0.859033	0.78243	0.771605	1.0852	1.0539	1.0967	1.06736	1.0234	0	220.65	7	21	21	21	11	9	9	9	16	20	19	19	17	16	11	9	9	9
UniProt#E5RI99	E5RI99	E5RI99;P62888;E5RJH3;A0A0C4DH44;A0A0B4J213	60S ribosomal protein L30	RPL30	0.06	-0.13	-0.27	0.5	0.01	0.08	0.01	-0.21	-0.12	-0.02						1.04578	0.91429	0.828157	1.4169	1.00739	1.0553	1.0059	0.8657	0.922424	0.98578	0	91.441	5	10	10	10	5	5	6	6	7	8	6	4	6	7	5	5	6	6
UniProt#P62899	P62899	P62899;H7C2W9;C9JU56;B7Z4E3;B7Z4C8;B8ZZK4	60S ribosomal protein L31	RPL31	-0.22	-0.02	-0.24	0.33	-0.03	0	-0.09	0.11	-0.02	-0.06						0.857927	0.98635	0.849041	1.2555	0.980873	0.99738	0.938615	1.0769	0.989511	0.96173	0	88.21	6	11	11	11	5	6	6	8	11	8	8	7	10	10	5	6	6	8
UniProt#D3YTB1	D3YTB1	D3YTB1;F8W727;P62910;D3YTI8	60S ribosomal protein L32	RPL32	-0.24	-0.75	-0.23	0.37	0.33	-0.28	0.35	-0.19	0.02	0.13						0.845023	0.59643	0.853024	1.2913	1.25302	0.82523	1.27089	0.87623	1.01123	1.0977	0	67.916	4	12	12	12	2	2	3	6	8	8	4	7	10	8	2	2	3	6
UniProt#P49207	P49207	P49207	60S ribosomal protein L34	RPL34	-0.1	-0.03	-0.38	0.06	0.05	-0.08	-0.09	0.07	0.01	0.14						0.930233	0.98218	0.768167	1.0391	1.03598	0.94313	0.942152	1.0533	1.00649	1.1041	0	21.645	1	5	5	5	2	3	3	3	5	5	3	3	3	3	2	3	3	3
UniProt#P42766	P42766	P42766;F2Z388	60S ribosomal protein L35	RPL35	-0.2	-0.06	-0.2	0.56	0.03	-0.07	-0.02	-0.02	-0.09	0.03						0.871916	0.9625	0.871004	1.4713	1.02131	0.95502	0.983768	0.98383	0.940911	1.023	0	207.77	2	8	8	8	5	4	4	5	8	6	5	6	8	8	5	4	4	5
UniProt#P18077	P18077	P18077;F8WBS5;F8WB72;C9K025	60S ribosomal protein L35a	RPL35A	0.07	0.07	-0.25	0.79	-0.08	0.11	0.14	-0.04	-0.02	0.11						1.05043	1.0475	0.841468	1.7346	0.947508	1.0778	1.10289	0.97085	0.988924	1.0762	0	52.293	4	10	10	10	7	7	3	1	10	6	6	2	6	8	7	7	3	1
UniProt#Q9Y3U8	Q9Y3U8	Q9Y3U8;J3QSB5;J3KTD3	60S ribosomal protein L36	RPL36	0.24	-0.3	-0.29	0.58	0.08	0.05	0.11	-0.05	0.01	0.2						1.17812	0.81423	0.820412	1.4968	1.05747	1.0365	1.08091	0.96566	1.00477	1.1474	0	59.679	3	8	8	8	1	3	4	5	7	5	4	3	6	5	1	3	4	5
UniProt#J3KQN4	J3KQN4	J3KQN4;Q969Q0;P83881;H0Y5B4;H7BZ11;R4GN19;H7BY91;H0Y3V9	60S ribosomal protein L36a-like;60S ribosomal protein L36a	RPL36A;RPL36AL;RPL36A-HNRNPH2	-0.28	0.08	-0.18	0.37	-0.06	-0.03	0.08	0.19	0.15	0.11						0.822571	1.058	0.884251	1.2897	0.961908	0.98181	1.0576	1.1391	1.11198	1.0792	0	22.006	8	7	7	7	1	1	1	2	6	5	2	2	3	3	1	1	1	2
UniProt#C9J4Z3	C9J4Z3	C9J4Z3;P61513;G5E9R3;M0R0A1;Q6P4E4;E9PEL3;M0R2L6;A6NKH3	60S ribosomal protein L37a;Putative 60S ribosomal protein L37a-like protein	RPL37A;RPL37AP8	-0.19	-0.05	-0.27	0.82	-0.16	0.16	-0.08	0.04	-0.19	0.09						0.87382	0.96805	0.831463	1.7622	0.893895	1.1155	0.944733	1.0251	0.874355	1.0624	0	15.782	8	2	2	2	1	2	2	2	2	2	1	1	2	2	1	2	2	2
UniProt#P63173	P63173	P63173;J3KT73;J3QL01;J3KSP2	60S ribosomal protein L38	RPL38	NaN	-0.53	0.04	0.35	0.72	-0.43	1.7	-0.42	-0.49	-0.48						NaN	0.69259	1.03104	1.2717	1.65066	0.7397	3.24855	0.74761	0.711794	0.71626	0	47.012	4	6	6	6	0	2	3	5	6	5	1	2	6	6	0	2	3	5
UniProt#P36578	P36578	P36578;H3BM89;H3BTP7;H3BU31	60S ribosomal protein L4	RPL4	0.12	-0.31	-0.17	-0.01	-0.21	-0.02	0.23	-0.07	0.27	0.02						1.08419	0.80893	0.887863	0.99304	0.864454	0.98673	1.16978	0.95439	1.20457	1.0158	0	323.31	4	34	34	34	18	19	13	15	28	27	23	25	27	27	18	19	13	15
UniProt#P46777	P46777	P46777;Q5T7N0	60S ribosomal protein L5	RPL5	0.11	0.07	-0.19	0.49	-0.22	0.2	0.21	0.07	-0.1	0.11						1.07658	1.0526	0.879353	1.4069	0.857118	1.1461	1.15477	1.052	0.935016	1.0765	0	229.53	2	22	22	22	6	5	4	5	20	21	11	15	11	11	6	5	4	5
UniProt#Q02878	Q02878	Q02878;F8VZ45;U3KQR5;F8VZA3;F8VWR1;F8VU16;F8VR69	60S ribosomal protein L6	RPL6	0.13	-0.36	-0.27	0.19	-0.11	0.1	0.12	-0.25	0.14	0.13						1.09449	0.77774	0.830772	1.1394	0.924642	1.0736	1.08951	0.84027	1.10009	1.0964	0	323.31	7	24	24	23	14	10	11	12	21	22	17	20	18	19	14	10	11	12
UniProt#P18124	P18124	P18124;A8MUD9;C9JIJ5;C9JZ88	60S ribosomal protein L7	RPL7	0.04	-0.2	-0.31	0.69	-0.08	0.02	0.06	-0.08	0.08	0.03						1.02735	0.87193	0.807428	1.6099	0.943841	1.0159	1.04341	0.94677	1.05646	1.0198	0	266.25	4	29	29	28	15	16	14	18	22	25	21	22	25	25	15	16	14	18
UniProt#P62424	P62424	P62424;Q5T8U2;Q5T8U3	60S ribosomal protein L7a	RPL7A	0.01	-0.27	-0.22	0.68	-0.11	-0.05	0.25	-0.08	-0.07	0.06						1.00862	0.8294	0.860141	1.5974	0.929454	0.9686	1.19011	0.94289	0.95057	1.0425	0	310.54	3	25	25	25	15	17	13	18	19	21	20	19	18	17	15	17	13	18
UniProt#Q6DKI1	Q6DKI1	Q6DKI1;R4GMU7	60S ribosomal protein L7-like 1	RPL7L1	NaN	NaN	NaN	NaN	0.08	-0.07	0.44	-0.88	-0.04	-0.34						NaN	NaN	NaN	NaN	1.05619	0.95221	1.35851	0.54452	0.971062	0.78814	0	21.392	2	6	6	6	0	0	0	0	2	4	2	2	5	4	0	0	0	0
UniProt#P62917	P62917	P62917;E9PKU4;E9PKZ0;G3V1A1;E9PP36	60S ribosomal protein L8	RPL8	0.09	-0.27	-0.36	0.76	-0.23	0.11	0.15	-0.05	-0.04	0.07						1.06544	0.82893	0.777907	1.6915	0.853315	1.0808	1.11277	0.96827	0.974469	1.0464	0	192.68	5	18	18	18	11	11	10	11	10	11	13	13	15	13	11	11	10	11
UniProt#P32969	P32969	P32969;D6RAN4;H0Y9V9;E7ESE0;H0Y9R4	60S ribosomal protein L9	RPL9	-0.19	-0.08	-0.08	0.81	-0.04	0.11	0.09	0.01	-0.05	0.1						0.874432	0.94393	0.94688	1.7572	0.973805	1.0827	1.06781	1.0097	0.966184	1.0689	0	264.82	5	20	20	20	6	8	4	9	17	16	12	9	13	11	6	8	4	9
UniProt#Q9Y221	Q9Y221	Q9Y221;J3QLW7;J3QRD6;J3QRR4	60S ribosome subunit biogenesis protein NIP7 homolog	NIP7	NaN	NaN	NaN	NaN	-0.22	0.08	-0.14	-0.37	NaN	-0.19						NaN	NaN	NaN	NaN	0.861401	1.0563	0.908678	0.77346	NaN	0.87585	0	20.361	4	5	5	5	0	0	0	0	2	5	1	1	0	1	0	0	0	0
UniProt#P52209	P52209	P52209;K7EMN2;K7EM49;K7EPF6;K7ELN9	6-phosphogluconate dehydrogenase, decarboxylating	PGD	0.07	0.21	0.08	0.74	NaN	NaN	0.2	-0.2	NaN	NaN						1.04679	1.1589	1.05933	1.669	NaN	NaN	1.14578	0.8694	NaN	NaN	0	67.358	5	13	13	13	10	12	4	8	0	0	5	2	0	0	10	12	4	8
UniProt#O95336	O95336	O95336;M0R261;M0R1L2;M0R0U3	6-phosphogluconolactonase	PGLS	0.56	-0.07	NaN	1.58	NaN	NaN	NaN	NaN	NaN	NaN						1.4743	0.95042	NaN	2.9808	NaN	NaN	NaN	NaN	NaN	NaN	0	22.924	4	5	5	5	3	5	0	3	0	0	0	0	0	0	3	5	0	3
UniProt#P36639	P36639	P36639;C9J361	7,8-dihydro-8-oxoguanine triphosphatase	NUDT1	NaN	NaN	NaN	1.76	NaN	NaN	NaN	NaN	NaN	NaN						NaN	NaN	NaN	3.3916	NaN	NaN	NaN	NaN	NaN	NaN	0	7.5459	2	2	2	2	0	0	0	2	0	0	0	0	0	0	0	0	0	2
UniProt#Q9UBM7	Q9UBM7	Q9UBM7;E9PM00;E9PJ54;E9PRL8;E9PQ71;E9PIP9;H0YE57;E9PLZ2	7-dehydrocholesterol reductase	DHCR7	0.63	-0.15	0.1	-1.04	0.56	-0.45	0.25	0.12	0.16	-0.02						1.54708	0.90383	1.07302	0.48523	1.47693	0.73313	1.19033	1.0866	1.11638	0.98551	0	42.58	8	7	7	7	6	6	4	5	6	7	7	6	4	4	6	6	4	5
UniProt#B6VEX4	B6VEX4	B6VEX4;A0A0A0MRT6;Q8IZP0;H0Y6B5;B7Z836;E9PEZ7;E7EW77;E7EP65;A0A0C4DG21;F8WAL6;Q9NYB9	Abl interactor 1	ABI1	NaN	0.16	NaN	0.72	NaN	NaN	NaN	NaN	0.13	-0.67						NaN	1.117	NaN	1.6486	NaN	NaN	NaN	NaN	1.09777	0.62891	0	10.842	11	3	3	3	0	1	0	1	0	0	0	0	3	1	0	1	0	1
UniProt#A1L0T0	A1L0T0	A1L0T0;M0R026;E9PJS0;M0R1B5;E9PL44;M0QZX5;E9PNL1	Acetolactate synthase-like protein	ILVBL	0.69	-0.21	0.32	-0.61	0.28	-0.09	-0.04	-0.23	-0.3	0.01						1.61621	0.86376	1.25019	0.65378	1.21061	0.94141	0.973141	0.85384	0.815062	1.008	0	170.15	7	17	17	17	6	4	2	2	9	7	8	8	16	11	6	4	2	2
UniProt#Q9BWD1	Q9BWD1	Q9BWD1	Acetyl-CoA acetyltransferase, cytosolic	ACAT2	0.06	-0.15	0.21	0.72	NaN	NaN	NaN	NaN	NaN	NaN						1.04477	0.90085	1.15706	1.6421	NaN	NaN	NaN	NaN	NaN	NaN	0	10.837	1	3	3	3	1	3	1	1	0	0	0	0	0	0	1	3	1	1
UniProt#P24752	P24752	P24752;H0YEL7;E9PRQ6;E9PKF3	Acetyl-CoA acetyltransferase, mitochondrial	ACAT1	0	-0.18	0.04	0.01	-0.15	0.16	-1.21	0.22	0.3	0.44						0.998403	0.88281	1.03072	1.0059	0.898796	1.1147	0.431909	1.1642	1.22923	1.3563	0	89.59	4	14	14	14	6	8	4	5	7	11	8	9	11	8	6	8	4	5
UniProt#H0YDD4	H0YDD4	H0YDD4;P10515;E9PEJ4	Acetyltransferase component of pyruvate dehydrogenase complex;Dihydrolipoyllysine-residue acetyltransferase component of pyruvate dehydrogenase complex, mitochondrial	DLAT	-0.11	-0.08	-0.11	0.16	NaN	NaN	NaN	NaN	1.2	NaN						0.923788	0.94292	0.926956	1.1136	NaN	NaN	NaN	NaN	2.2998	NaN	0	12.072	3	3	3	3	1	2	1	3	0	0	0	0	1	0	1	2	1	3
UniProt#E7EMM4	E7EMM4	E7EMM4;Q13510	Acid ceramidase;Acid ceramidase subunit alpha;Acid ceramidase subunit beta	ASAH1	0.67	-0.41	0.96	NaN	0.35	-0.03	-0.12	-0.33	NaN	NaN						1.5902	0.75359	1.94069	NaN	1.27419	0.9773	0.920556	0.79582	NaN	NaN	0	9.2015	2	3	3	3	1	1	1	0	1	1	2	1	0	0	1	1	1	0
UniProt#O43427	O43427	O43427;E9PSD3;H0YCE7;E9PJW6	Acidic fibroblast growth factor intracellular-binding protein	FIBP	NaN	NaN	NaN	NaN	-0.65	0.33	-0.19	0.04	NaN	NaN						NaN	NaN	NaN	NaN	0.63593	1.2607	0.878657	1.0264	NaN	NaN	0	13.701	4	5	5	5	0	0	0	0	2	2	2	2	1	0	0	0	0	0
UniProt#H0YN26	H0YN26	H0YN26;P39687;H7BZ09;O95626;O43423	Acidic leucine-rich nuclear phosphoprotein 32 family member A	ANP32A	0.26	0.02	-0.13	1.48	NaN	-0.04	NaN	NaN	NaN	NaN						1.19353	1.0146	0.914746	2.7813	NaN	0.97188	NaN	NaN	NaN	NaN	0	106.68	5	8	8	5	5	6	4	7	0	1	0	0	0	0	5	6	4	7
UniProt#Q92688	Q92688	Q92688	Acidic leucine-rich nuclear phosphoprotein 32 family member B	ANP32B	0.21	-0.16	NaN	1.38	0.31	NaN	NaN	NaN	NaN	NaN						1.15386	0.89325	NaN	2.5963	1.24183	NaN	NaN	NaN	NaN	NaN	0	12.676	1	7	4	4	3	6	2	6	2	1	0	0	0	0	1	4	0	3
UniProt#Q9BTT0	Q9BTT0	Q9BTT0;E9PPH5;Q5TB19;E9PLC4;E9PI45;Q5TB25	Acidic leucine-rich nuclear phosphoprotein 32 family member E	ANP32E	-0.16	0.07	0.32	1.56	NaN	NaN	NaN	NaN	NaN	NaN						0.896138	1.0519	1.24409	2.9469	NaN	NaN	NaN	NaN	NaN	NaN	0	19.475	6	4	4	4	2	3	2	4	0	0	0	0	0	0	2	3	2	4
UniProt#A2A274	A2A274	A2A274;Q99798	Aconitate hydratase, mitochondrial	ACO2	0.49	-0.12	-0.16	0.1	NaN	NaN	NaN	NaN	NaN	NaN						1.40127	0.92166	0.895496	1.0713	NaN	NaN	NaN	NaN	NaN	NaN	0	99.333	2	13	13	13	10	12	2	4	0	0	0	0	0	0	10	12	2	4
UniProt#P68133	P68133	P68133;P68032;P63267;P62736;A6NL76;C9JFL5;F6UVQ4;F6QUT6;C9JUM1;F8WB63;B8ZZJ2;F8WCH0	Actin, alpha skeletal muscle;Actin, alpha cardiac muscle 1;Actin, gamma-enteric smooth muscle;Actin, aortic smooth muscle	ACTA1;ACTC1;ACTG2;ACTA2	0.18	-0.02	0.01	-0.09	0.2	-0.48	-0.13	-0.04	-0.08	-0.08						1.13266	0.98451	1.00687	0.9404	1.14747	0.71783	0.913826	0.9757	0.942951	0.9436	0	14.872	12	19	3	3	14	13	12	14	14	18	13	12	14	12	2	1	1	1
UniProt#P60709	P60709	P60709;G5E9R0;E7EVS6;C9JZR7;C9JTX5;A5A3E0	Actin, cytoplasmic 1;Actin, cytoplasmic 1, N-terminally processed	ACTB	0.21	-0.06	-0.16	0.24	0.18	-0.04	-0.18	-0.1	-0.23	-0.07						1.15839	0.95971	0.894694	1.1774	1.13135	0.96968	0.881057	0.92988	0.855578	0.95066	0	323.31	6	28	28	1	21	21	20	23	22	26	20	19	22	20	21	21	20	23
UniProt#P63261	P63261	P63261;I3L3I0;I3L1U9;I3L4N8;K7EM38;I3L3R2;J3KT65	Actin, cytoplasmic 2;Actin, cytoplasmic 2, N-terminally processed	ACTG1	-0.14	0.27	-0.19	0.13	0	0.17	-0.26	0.11	-0.43	-0.16						0.906372	1.2079	0.878812	1.0942	1.00123	1.1245	0.83626	1.0822	0.744325	0.89772	0	34.611	7	28	1	1	21	21	20	23	22	26	20	19	22	20	1	1	1	1
UniProt#O96019	O96019	O96019	Actin-like protein 6A	ACTL6A	0.21	-0.17	NaN	NaN	NaN	NaN	NaN	NaN	NaN	NaN						1.15483	0.88873	NaN	NaN	NaN	NaN	NaN	NaN	NaN	NaN	0.0077782	3.5044	1	1	1	1	1	1	0	0	0	0	0	0	0	0	1	1	0	0
UniProt#F5H6T1	F5H6T1	F5H6T1;P61160	Actin-related protein 2	ACTR2	0.13	0.14	-0.3	0.1	NaN	-0.34	-0.03	NaN	NaN	NaN						1.09721	1.0993	0.81215	1.071	NaN	0.7887	0.982415	NaN	NaN	NaN	0	23.584	2	5	5	5	5	5	1	1	0	1	1	0	0	0	5	5	1	1
UniProt#Q92747	Q92747	Q92747;E9PF58;F8WFD3	Actin-related protein 2/3 complex subunit 1A	ARPC1A	0.17	-0.04	0.14	-0.31	NaN	0.24	NaN	NaN	NaN	NaN						1.1258	0.97136	1.10021	0.80944	NaN	1.1784	NaN	NaN	NaN	NaN	0	9.4613	3	4	4	3	3	2	1	1	0	1	0	0	0	0	3	2	1	1
UniProt#O15144	O15144	O15144;C9JTV5;G5E9J0;G5E9S7;H7C3F9	Actin-related protein 2/3 complex subunit 2	ARPC2	0.4	0.21	-0.4	0.9	-0.16	NaN	0.37	0.21	-0.31	-0.21						1.32287	1.1542	0.757346	1.8661	0.8967	NaN	1.29157	1.1599	0.806842	0.86328	0	43.423	5	10	10	10	4	7	4	5	2	0	3	2	2	2	4	7	4	5
UniProt#F8VR50	F8VR50	F8VR50;C9JZD1;O15145	Actin-related protein 2/3 complex subunit 3	ARPC3	NaN	-0.11	-0.19	0.25	NaN	NaN	NaN	NaN	NaN	NaN						NaN	0.92418	0.873668	1.1879	NaN	NaN	NaN	NaN	NaN	NaN	0	6.8838	3	2	2	2	0	1	2	2	0	0	0	0	0	0	0	1	2	2
UniProt#F8WCF6	F8WCF6	F8WCF6;P59998;F8WDD7;A0A0A6YYG9;H7C0A3;F8WDW3;F8WE39;R4GN08	Actin-related protein 2/3 complex subunit 4	ARPC4-TTLL3;ARPC4	0.23	0.28	-0.35	0.44	0.44	0.17	-0.51	0.58	0.06	0.17						1.17156	1.21	0.783822	1.3608	1.35476	1.1251	0.701311	1.495	1.04168	1.1274	0	35.829	8	6	6	6	2	4	4	5	2	3	1	1	4	3	2	4	4	5
UniProt#O15511	O15511	O15511;B1ALC0	Actin-related protein 2/3 complex subunit 5	ARPC5	NaN	0.39	NaN	0.23	NaN	NaN	NaN	NaN	NaN	NaN						NaN	1.3139	NaN	1.17	NaN	NaN	NaN	NaN	NaN	NaN	0	9.505	2	3	3	3	0	1	0	2	0	0	0	0	0	0	0	1	0	2
UniProt#Q9BPX5	Q9BPX5	Q9BPX5	Actin-related protein 2/3 complex subunit 5-like protein	ARPC5L	NaN	NaN	-0.49	0.46	NaN	NaN	NaN	NaN	NaN	NaN						NaN	NaN	0.711187	1.3785	NaN	NaN	NaN	NaN	NaN	NaN	0	14.567	1	2	2	2	0	0	2	1	0	0	0	0	0	0	0	0	2	1
UniProt#P61158	P61158	P61158;B4DXW1;F8WDR7;F8WEW2;F8WE84	Actin-related protein 3	ACTR3	0.33	-0.2	0.17	-0.08	NaN	NaN	NaN	NaN	NaN	NaN						1.25709	0.873	1.12736	0.94543	NaN	NaN	NaN	NaN	NaN	NaN	0	38.893	5	7	7	7	6	3	2	3	0	0	0	0	0	0	6	3	2	3
UniProt#Q9H1I8	Q9H1I8	Q9H1I8	Activating signal cointegrator 1 complex subunit 2	ASCC2	NaN	NaN	NaN	0.07	0.3	NaN	NaN	-0.11	0.19	0.12						NaN	NaN	NaN	1.0463	1.2295	NaN	NaN	0.92479	1.14414	1.0876	0	6.3143	1	2	2	2	0	0	0	1	1	0	0	1	2	1	0	0	0	1
UniProt#Q8N3C0	Q8N3C0	Q8N3C0;J3KNJ4;E5RFZ0	Activating signal cointegrator 1 complex subunit 3	ASCC3	NaN	NaN	NaN	NaN	0.2	NaN	0.11	0.14	0.16	0.19						NaN	NaN	NaN	NaN	1.14684	NaN	1.07803	1.1011	1.11843	1.1417	0	57.7	3	20	20	20	0	0	0	0	1	0	5	2	15	11	0	0	0	0
UniProt#O95433	O95433	O95433;G3V3W9;G3V438;H0YJG7;H0YJ63;H0YJG6;H0YJU2	Activator of 90 kDa heat shock protein ATPase homolog 1	AHSA1	NaN	-0.01	NaN	NaN	NaN	NaN	NaN	NaN	NaN	NaN						NaN	0.99053	NaN	NaN	NaN	NaN	NaN	NaN	NaN	NaN	0	17.417	7	4	4	4	0	4	0	0	0	0	0	0	0	0	0	4	0	0
UniProt#I3L1U8	I3L1U8	I3L1U8;I3L2P5;H0Y554;B7Z683;Q12979;P11274	Active breakpoint cluster region-related protein;Breakpoint cluster region protein	ABR;BCR	NaN	NaN	NaN	NaN	NaN	NaN	NaN	NaN	-0.67	0.04						NaN	NaN	NaN	NaN	NaN	NaN	NaN	NaN	0.629208	1.0299	0.0054907	3.6885	6	1	1	1	0	0	0	0	0	0	0	0	1	1	0	0	0	0
UniProt#Q86WX3	Q86WX3	Q86WX3;F8WFE7	Active regulator of SIRT1	RPS19BP1	NaN	NaN	NaN	NaN	-0.38	0.2	-0.28	NaN	0.02	-0.06						NaN	NaN	NaN	NaN	0.768876	1.1453	0.821423	NaN	1.01707	0.95815	0	19.13	2	2	2	2	0	0	0	0	2	1	1	0	1	1	0	0	0	0
UniProt#C9JIF9	C9JIF9	C9JIF9;P13798;C9JLK2;H7C393;H7C1U0	Acylamino-acid-releasing enzyme	APEH	0.58	0.3	NaN	NaN	NaN	NaN	NaN	NaN	NaN	NaN						1.49551	1.2353	NaN	NaN	NaN	NaN	NaN	NaN	NaN	NaN	0	6.2961	5	3	3	3	1	2	0	0	0	0	0	0	0	0	1	2	0	0
UniProt#Q709F0	Q709F0	Q709F0;D6RDI8;F8WEV0;H0Y9C6	Acyl-CoA dehydrogenase family member 11	ACAD11	NaN	NaN	NaN	NaN	-0.03	-0.04	0.22	-0.66	-0.02	-0.45						NaN	NaN	NaN	NaN	0.977804	0.9697	1.1657	0.6337	0.983865	0.73183	0	185.11	4	19	19	19	0	0	0	0	11	13	15	9	16	16	0	0	0	0
UniProt#Q9H845	Q9H845	Q9H845;H0Y8Z9;D6RCD8	Acyl-CoA dehydrogenase family member 9, mitochondrial	ACAD9	0.11	-0.27	0.16	-0.78	NaN	NaN	NaN	NaN	NaN	NaN						1.08253	0.82907	1.11923	0.58332	NaN	NaN	NaN	NaN	NaN	NaN	0	54.784	3	10	10	10	4	7	5	5	0	0	0	0	0	1	4	7	5	5
UniProt#Q92604	Q92604	Q92604	Acyl-CoA:lysophosphatidylglycerol acyltransferase 1	LPGAT1	NaN	NaN	NaN	NaN	-0.16	0.55	-2.38	2.14	NaN	NaN						NaN	NaN	NaN	NaN	0.894534	1.4648	0.192304	4.4077	NaN	NaN	0.0007654	5.437	1	2	2	2	1	0	0	0	1	2	1	1	0	0	1	0	0	0
UniProt#B7Z2R7	B7Z2R7	B7Z2R7;Q5T8D3;X6RDD7;Q5T8E0;A0A087X0B8;K7EM05;Q8NC06	Acyl-CoA-binding domain-containing protein 5	ACBD5	0.26	-0.14	0.3	-1.07	-0.14	0.07	-0.36	-0.55	-0.18	-0.12						1.19979	0.90438	1.23478	0.47603	0.908513	1.0533	0.779788	0.68359	0.883002	0.91789	0	161.24	7	14	14	14	3	4	6	6	2	2	3	4	11	12	3	4	6	6
UniProt#Q9NPJ3	Q9NPJ3	Q9NPJ3	Acyl-coenzyme A thioesterase 13;Acyl-coenzyme A thioesterase 13, N-terminally processed	ACOT13	NaN	0.48	0.18	1.28	NaN	NaN	NaN	NaN	NaN	NaN						NaN	1.3937	1.13542	2.4272	NaN	NaN	NaN	NaN	NaN	NaN	0	9.4349	1	3	3	3	0	2	2	2	0	0	0	0	0	0	0	2	2	2
UniProt#O14734	O14734	O14734;H7C5A7;E9PJN0;E9PRD4;Q9BR14;E9PMC4;E9PIS4;H0Y698;F6VBM3	Acyl-coenzyme A thioesterase 8	ACOT8	NaN	NaN	NaN	NaN	-0.44	0.36	-0.38	-0.21	-0.58	-0.51						NaN	NaN	NaN	NaN	0.738498	1.2863	0.767165	0.86633	0.669748	0.7031	0	36.306	9	7	7	7	0	0	0	0	6	6	2	3	2	3	0	0	0	0
UniProt#E9PC15	E9PC15	E9PC15;Q53H12;E9PG39	Acylglycerol kinase, mitochondrial	AGK	0.18	-0.33	0.15	-1.3	NaN	NaN	NaN	NaN	NaN	NaN						1.13158	0.79725	1.11157	0.40641	NaN	NaN	NaN	NaN	NaN	NaN	0	155.83	3	18	18	18	11	15	12	12	0	0	0	0	0	0	11	15	12	12
UniProt#A0A087X1K9	A0A087X1K9	A0A087X1K9;E5RGR0;O75608;E5RJ48;B4DP64	Acyl-protein thioesterase 1	LYPLA1	0.59	-0.42	NaN	NaN	NaN	NaN	NaN	NaN	NaN	NaN						1.5103	0.74686	NaN	NaN	NaN	NaN	NaN	NaN	NaN	NaN	0.00076805	5.5201	5	2	2	2	1	2	0	0	1	0	0	0	0	0	1	2	0	0
UniProt#Q6P587	Q6P587	Q6P587	Acylpyruvase FAHD1, mitochondrial	FAHD1	NaN	NaN	0.49	1.03	0.83	-0.26	NaN	NaN	-0.19	0.15						NaN	NaN	1.4007	2.0353	1.78142	0.83757	NaN	NaN	0.879585	1.1059	0	30.99	1	2	2	2	0	0	1	1	1	1	0	0	2	1	0	0	1	1
UniProt#P07741	P07741	P07741;H3BQB1;H3BQZ9;H3BQF1;H3BSW3	Adenine phosphoribosyltransferase	APRT	-0.12	0.01	-0.21	1.41	0.87	-0.45	-0.57	0.08	0.27	0.01						0.919033	1.0038	0.86326	2.6587	1.82522	0.73071	0.67245	1.0584	1.20741	1.0099	0	48.096	5	10	10	10	7	6	5	7	5	6	2	1	2	1	7	6	5	7
UniProt#P23526	P23526	P23526	Adenosylhomocysteinase	AHCY	0.08	0.06	0.02	0.52	1.16	0.01	0.53	-0.18	NaN	NaN						1.05339	1.0446	1.01194	1.4313	2.23769	1.0083	1.44022	0.88479	NaN	NaN	0	127.64	1	19	19	19	16	15	12	16	2	1	3	1	0	0	16	15	12	16
UniProt#H0Y8B3	H0Y8B3	H0Y8B3;O43865;Q96HN2	Adenosylhomocysteinase;Putative adenosylhomocysteinase 2;Putative adenosylhomocysteinase 3	AHCYL2;AHCYL1	0.11	0.31	NaN	NaN	NaN	NaN	NaN	NaN	NaN	NaN						1.0826	1.2398	NaN	NaN	NaN	NaN	NaN	NaN	NaN	NaN	0	6.0885	3	1	1	1	1	1	0	0	0	0	0	0	0	0	1	1	0	0
UniProt#F8W1A4	F8W1A4	F8W1A4;P54819;F8VZG5;F8VY04;G3V213;F8VPP1	Adenylate kinase 2, mitochondrial;Adenylate kinase 2, mitochondrial;Adenylate kinase 2, mitochondrial, N-terminally processed	AK2	0.15	-0.12	-0.07	1.56	NaN	NaN	NaN	NaN	NaN	NaN						1.1121	0.92001	0.95429	2.9454	NaN	NaN	NaN	NaN	NaN	NaN	0	30.9	6	9	9	9	2	7	3	7	0	0	1	0	0	0	2	7	3	7
UniProt#Q5T9B7	Q5T9B7	Q5T9B7;P00568;H0Y4J6;H0YID2	Adenylate kinase isoenzyme 1	AK1	-0.31	0.14	-0.31	1.21	NaN	NaN	NaN	NaN	NaN	NaN						0.806387	1.1017	0.808996	2.3137	NaN	NaN	NaN	NaN	NaN	NaN	0	21.931	4	7	7	7	3	7	2	4	0	0	0	0	0	0	3	7	2	4
UniProt#A0A087WVD7	A0A087WVD7	A0A087WVD7;Q9Y3D8;A0A087WY94;D6RDH4	Adenylate kinase isoenzyme 6	AK6;TAF9	NaN	0.5	NaN	1.31	NaN	NaN	NaN	NaN	NaN	NaN						NaN	1.4109	NaN	2.4774	NaN	NaN	NaN	NaN	NaN	NaN	0.0024622	4.033	4	2	2	2	0	1	0	1	0	0	0	0	0	0	0	1	0	1
UniProt#A0A096LNY6	A0A096LNY6	A0A096LNY6;A0A0A6YY92;P30566;A0A096LP92;A0A096LPA2;A0A096LNY5	Adenylosuccinate lyase	ADSL	-0.15	-0.03	-0.32	0.51	NaN	NaN	NaN	NaN	NaN	NaN						0.899766	0.97881	0.802246	1.4233	NaN	NaN	NaN	NaN	NaN	NaN	0	6.7186	6	2	2	2	1	1	1	2	0	0	0	0	0	0	1	1	1	2
UniProt#Q01518	Q01518	Q01518;Q5T0R7;Q5T0R6;Q5T0R5;Q5T0R4;Q5T0R3;Q5T0R2;Q5T0R1;Q5T0R9;Q5T0R8;Q5T0S3;B7Z385;A0A087X0J3;A0A087WZ15;E9PDI2;P40123	Adenylyl cyclase-associated protein 1	CAP1	0.06	-0.24	0.54	0.4	NaN	NaN	NaN	NaN	NaN	NaN						1.04235	0.84876	1.45558	1.3194	NaN	NaN	NaN	NaN	NaN	NaN	0	91.034	16	10	10	10	4	7	5	6	0	0	0	0	0	0	4	7	5	6
UniProt#Q9HDC9	Q9HDC9	Q9HDC9;H0Y512	Adipocyte plasma membrane-associated protein	APMAP	0.35	-0.47	-0.09	0.06	0.42	-0.52	0.18	0.16	0.53	-0.11						1.27126	0.72004	0.936856	1.0458	1.33815	0.69573	1.13386	1.1143	1.43906	0.92789	0	33.397	2	9	9	9	3	4	2	3	2	2	6	6	3	6	3	4	2	3
UniProt#P12235	P12235	P12235;V9GYG0;Q9H0C2	ADP/ATP translocase 1	SLC25A4	-0.06	0.05	0.24	-0.09	-0.83	-0.11	NaN	NaN	0.48	0.75						0.959049	1.0378	1.18326	0.93869	0.562366	0.92558	NaN	NaN	1.39076	1.6859	0	24.135	3	16	5	5	13	14	9	14	6	9	5	4	6	6	5	5	3	4
UniProt#P05141	P05141	P05141	ADP/ATP translocase 2;ADP/ATP translocase 2, N-terminally processed	SLC25A5	0.05	-0.01	-0.09	0.13	-0.69	0.11	-0.52	0.4	0.25	0.81						1.03273	0.9947	0.939232	1.0952	0.620309	1.0771	0.69935	1.3221	1.19293	1.7582	0	105.56	1	19	9	8	13	17	15	18	10	12	8	7	10	9	4	8	7	8
UniProt#P12236	P12236	P12236	ADP/ATP translocase 3;ADP/ATP translocase 3, N-terminally processed	SLC25A6	0.13	-0.29	-0.13	-0.02	-0.52	-0.06	-0.42	0.21	0.26	0.7						1.09796	0.8156	0.911079	0.98931	0.695169	0.96068	0.747272	1.1563	1.20035	1.6284	0	132.76	1	20	20	6	14	16	14	20	9	12	8	6	8	9	14	16	14	20
UniProt#Q9BRR6	Q9BRR6	Q9BRR6	ADP-dependent glucokinase	ADPGK	NaN	NaN	NaN	NaN	NaN	NaN	0.27	NaN	NaN	NaN						NaN	NaN	NaN	NaN	NaN	NaN	1.20211	NaN	NaN	NaN	0	7.4548	1	2	2	2	0	0	0	0	0	0	2	0	1	0	0	0	0	0
UniProt#P84077	P84077	P84077;P61204;F5H423;F5H0C7;H0YGG7	ADP-ribosylation factor 1;ADP-ribosylation factor 3	ARF1;ARF3	-0.03	0.09	0.15	0.43	0.53	-0.17	0.07	-0.2	-0.19	0.01						0.982029	1.066	1.10969	1.3494	1.43962	0.88953	1.04854	0.87029	0.878657	1.006	0	186.53	5	11	11	5	7	8	9	10	6	6	3	2	7	7	7	8	9	10
UniProt#P18085	P18085	P18085;C9JPM4;C9JAK5;U3KQF2	ADP-ribosylation factor 4	ARF4	0.04	0.22	0.12	0.77	0.95	-0.28	0.35	0.02	0.49	0.15						1.03006	1.1668	1.08703	1.7004	1.92615	0.82123	1.27272	1.016	1.4015	1.1098	0	27.254	4	10	5	5	5	9	7	9	4	5	2	4	6	6	2	4	3	5
UniProt#P84085	P84085	P84085;C9J1Z8;F5H1V1;F5H6T5;F8WDB3	ADP-ribosylation factor 5	ARF5	-0.06	0.1	NaN	0.31	NaN	-0.42	NaN	NaN	NaN	NaN						0.961354	1.0745	NaN	1.2434	NaN	0.74712	NaN	NaN	NaN	NaN	0	11.258	5	10	4	4	5	9	6	6	3	5	2	2	5	4	1	3	1	1
UniProt#P62330	P62330	P62330	ADP-ribosylation factor 6	ARF6	NaN	NaN	0.09	1.06	0.36	0.14	-0.38	NaN	-0.48	-0.37						NaN	NaN	1.06412	2.0902	1.27957	1.0987	0.770475	NaN	0.715256	0.77456	0	21.556	1	4	4	4	0	0	1	1	3	3	1	0	4	3	0	0	1	1
UniProt#Q8N6T3	Q8N6T3	Q8N6T3;F8W1U7;E5RHT6;E5RHC5;F8VWH9;F8VWB3;E5RHH7;E5RIU2;E5RGL6	ADP-ribosylation factor GTPase-activating protein 1	ARFGAP1	-0.43	0.24	NaN	-0.11	0.14	0.09	-0.69	0.48	0.1	0.35						0.740412	1.1795	NaN	0.92343	1.10555	1.0628	0.619003	1.3971	1.06881	1.2728	0	55.331	9	6	6	6	1	1	0	1	4	3	2	3	6	6	1	1	0	1
UniProt#E9PQP3	E9PQP3	E9PQP3;G5E9L0;Q8N6H7;E9PIY6;H0YDN9;E9PMR9;B0QYV9;E9PM63;E9PNY8;H0YDX1;B0QYV8;E9PMU9;E9PJT7;E9PK28;E9PN48;Q9NP61	ADP-ribosylation factor GTPase-activating protein 2	ARFGAP2	NaN	NaN	0.27	0.39	NaN	NaN	NaN	NaN	0.35	0.3						NaN	NaN	1.20734	1.314	NaN	NaN	NaN	NaN	1.27121	1.2301	0	14.149	16	4	4	4	0	0	2	3	0	0	0	0	2	3	0	0	2	3
UniProt#P36404	P36404	P36404;V9GYD0	ADP-ribosylation factor-like protein 2	ARL2;ARL2-SNX15	NaN	0.22	-0.04	0.8	NaN	NaN	NaN	NaN	0.33	0.45						NaN	1.1685	0.975419	1.7411	NaN	NaN	NaN	NaN	1.26002	1.3629	0	13.677	2	3	3	3	0	1	1	3	0	0	0	0	1	1	0	1	1	3
UniProt#P36405	P36405	P36405	ADP-ribosylation factor-like protein 3	ARL3	-0.21	-0.21	-0.21	1.2	NaN	NaN	NaN	NaN	NaN	NaN						0.864454	0.8628	0.865801	2.2984	NaN	NaN	NaN	NaN	NaN	NaN	0	21.302	1	5	5	5	3	4	2	3	0	0	0	0	0	0	3	4	2	3
UniProt#Q96BM9	Q96BM9	Q96BM9;A0A087X2J2	ADP-ribosylation factor-like protein 8A	ARL8A	NaN	NaN	NaN	NaN	0.63	-0.81	NaN	NaN	-0.74	-1.02						NaN	NaN	NaN	NaN	1.5445	0.57029	NaN	NaN	0.598767	0.49338	0	9.1292	2	6	2	2	0	1	1	2	3	1	1	1	4	4	0	0	0	0
UniProt#Q9NVJ2	Q9NVJ2	Q9NVJ2	ADP-ribosylation factor-like protein 8B	ARL8B	0.54	0.05	1.13	0.36	0.68	-0.16	-0.13	0.07	-0.36	-0.45						1.44963	1.0345	2.18957	1.2874	1.60351	0.89723	0.913576	1.052	0.781677	0.73376	0	21.285	1	7	7	3	1	2	2	4	2	2	1	2	4	4	1	2	2	4
UniProt#Q5TIG5	Q5TIG5	Q5TIG5;A8MQ02;J3KN01;P55196;H0YA98;F8W9I4;E9PFY5	Afadin	MLLT4	NaN	0.25	NaN	NaN	NaN	NaN	0	NaN	0.38	0.51						NaN	1.1919	NaN	NaN	NaN	NaN	1.00076	NaN	1.29796	1.4232	0	12.248	7	6	6	5	0	1	0	0	0	0	2	0	3	1	0	1	0	0
UniProt#Q9Y4W6	Q9Y4W6	Q9Y4W6;K7EP56;B7Z651;E9PHW9;I6L894;Q01484	AFG3-like protein 2	AFG3L2	0.17	-0.41	0.48	-0.83	0.06	-0.23	NaN	0.35	0.37	0.47						1.12404	0.75021	1.39608	0.56161	1.04581	0.85133	NaN	1.272	1.29189	1.3885	0	323.31	6	28	28	28	24	25	18	23	1	1	0	1	4	4	24	25	18	23
UniProt#H3BLU7	H3BLU7	H3BLU7;O43488;Q8NHP1;H7C5H7	Aflatoxin B1 aldehyde reductase member 2;Aflatoxin B1 aldehyde reductase member 4	AKR7A2;AKR7L	0.29	0.11	NaN	NaN	NaN	NaN	NaN	NaN	NaN	NaN						1.22012	1.0815	NaN	NaN	NaN	NaN	NaN	NaN	NaN	NaN	0	7.709	4	3	3	3	3	2	0	0	0	0	0	0	0	0	3	2	0	0
UniProt#A0A087X208	A0A087X208	A0A087X208;O00468;H0Y5U1	Agrin;Agrin N-terminal 110 kDa subunit;Agrin C-terminal 110 kDa subunit;Agrin C-terminal 90 kDa fragment;Agrin C-terminal 22 kDa fragment	AGRN	NaN	NaN	NaN	NaN	NaN	NaN	NaN	0.88	0.81	NaN						NaN	NaN	NaN	NaN	NaN	NaN	NaN	1.846	1.75509	NaN	0	10.435	3	3	3	3	0	0	0	0	0	0	0	1	2	0	0	0	0	0
UniProt#O00170	O00170	O00170;E9PMH2;V9GYQ3	AH receptor-interacting protein	AIP	NaN	-0.14	NaN	0.26	0.5	-0.56	-0.03	-0.26	NaN	NaN						NaN	0.90841	NaN	1.1937	1.41882	0.67929	0.982511	0.83677	NaN	NaN	0	26.347	3	6	6	6	0	2	0	1	1	5	2	2	0	0	0	2	0	1
UniProt#Q02952	Q02952	Q02952	A-kinase anchor protein 12	AKAP12	0.57	-0.39	0.43	1.43	NaN	NaN	1.17	-0.2	NaN	NaN						1.4848	0.76438	1.34615	2.6935	NaN	NaN	2.25276	0.87048	NaN	NaN	0	89.097	1	16	16	16	7	8	7	8	0	0	1	1	0	0	7	8	7	8
UniProt#Q12802	Q12802	Q12802;H0YMW2;A0A087WTD7;A8MYJ1;A0A087WY36;H0YLH1;A0A087X047;A0A087WX73;H0YK84	A-kinase anchor protein 13	AKAP13	0.31	-0.01	-0.1	-0.22	-0.17	0.21	0.41	0.13	0.54	-0.1						1.236	0.99066	0.931532	0.85854	0.886211	1.159	1.33111	1.0939	1.44942	0.93383	0	323.31	9	103	103	103	62	63	82	80	5	3	23	24	19	19	62	63	82	80
UniProt#O43823	O43823	O43823	A-kinase anchor protein 8	AKAP8	-1.09	0.45	-0.58	-0.8	NaN	0.03	NaN	NaN	-0.06	NaN						0.470832	1.3659	0.670062	0.57379	NaN	1.0178	NaN	NaN	0.960338	NaN	0	17.66	1	4	4	4	3	1	2	1	0	2	0	0	1	0	3	1	2	1
UniProt#Q9ULX6	Q9ULX6	Q9ULX6;V9GZ50	A-kinase anchor protein 8-like	AKAP8L	-0.2	NaN	-0.18	NaN	NaN	-1.03	NaN	NaN	NaN	NaN						0.871916	NaN	0.884173	NaN	NaN	0.4893	NaN	NaN	NaN	NaN	0	11.921	2	3	3	3	2	0	2	0	1	2	0	0	0	0	2	0	2	0
UniProt#A0A0A0MRE9	A0A0A0MRE9	A0A0A0MRE9;A0A0A0MRF6;Q99996;A0A087WX84;H7BZV6;Q6PJH3	A-kinase anchor protein 9	AKAP9	NaN	NaN	NaN	NaN	NaN	NaN	NaN	NaN	0.11	NaN						NaN	NaN	NaN	NaN	NaN	NaN	NaN	NaN	1.07881	NaN	0	6.1619	6	3	3	3	0	0	0	0	0	0	0	0	2	1	0	0	0	0
UniProt#H3BU82	H3BU82	H3BU82;F8VZ44;Q9NRG9;F8VUB6	Aladin	AAAS	NaN	NaN	NaN	NaN	-0.17	0.48	0.15	0.01	-0.29	-0.11						NaN	NaN	NaN	NaN	0.887705	1.3932	1.11067	1.0065	0.815661	0.92946	0	24.078	4	7	7	7	0	0	0	0	3	4	1	1	3	3	0	0	0	0
UniProt#P49588	P49588	P49588;H3BPK7	Alanine--tRNA ligase, cytoplasmic	AARS	0.15	-0.63	0.04	0.89	NaN	NaN	NaN	NaN	NaN	NaN						1.10726	0.64719	1.02931	1.8525	NaN	NaN	NaN	NaN	NaN	NaN	0	56.608	2	14	14	14	9	10	7	7	0	0	0	0	0	0	9	10	7	7
UniProt#Q5JTZ9	Q5JTZ9	Q5JTZ9	Alanine--tRNA ligase, mitochondrial	AARS2	NaN	0.47	NaN	0.13	NaN	NaN	NaN	NaN	NaN	NaN						NaN	1.3876	NaN	1.0955	NaN	NaN	NaN	NaN	NaN	NaN	0.0021475	4.3061	1	1	1	1	0	1	0	1	0	0	0	0	0	0	0	1	0	1
UniProt#P14550	P14550	P14550;V9GYG2;V9GYP9;Q5T621	Alcohol dehydrogenase [NADP(+)]	AKR1A1	0.17	0.47	NaN	NaN	NaN	NaN	NaN	NaN	NaN	NaN						1.12788	1.3859	NaN	NaN	NaN	NaN	NaN	NaN	NaN	NaN	0	18.671	4	5	5	5	2	4	0	1	0	0	0	0	0	0	2	4	0	1
UniProt#P11766	P11766	P11766;D6RFE4;H0YAG8;D6RAY0;D6R9G2	Alcohol dehydrogenase class-3	ADH5	0.48	-0.04	-0.32	0.36	NaN	-0.46	NaN	NaN	NaN	NaN						1.3907	0.97227	0.79968	1.2843	NaN	0.72789	NaN	NaN	NaN	NaN	0	20.919	5	6	6	6	3	5	1	2	0	1	0	0	0	0	3	5	1	2
UniProt#P05091	P05091	P05091;S4R3S4;F8VP50;H0Y2X5;H0YMG7;P00352;P47895;O94788	Aldehyde dehydrogenase, mitochondrial	ALDH2	0.11	-0.24	NaN	0.14	NaN	NaN	NaN	NaN	0.6	NaN						1.07713	0.84703	NaN	1.0983	NaN	NaN	NaN	NaN	1.51547	NaN	0	13.044	8	5	4	4	4	4	0	3	0	0	0	0	2	0	3	3	0	2
UniProt#Q96C23	Q96C23	Q96C23;H7C320;H7C1B5;F8WB82;B8ZZ75	Aldose 1-epimerase	GALM	0.19	-0.41	NaN	NaN	NaN	NaN	NaN	NaN	NaN	NaN						1.14039	0.75331	NaN	NaN	NaN	NaN	NaN	NaN	NaN	NaN	0	7.3351	5	3	3	3	3	2	0	0	0	0	0	0	0	0	3	2	0	0
UniProt#P15121	P15121	P15121;E9PCX2;E9PEF9;C9JRZ8	Aldose reductase	AKR1B1	-0.03	0.2	NaN	1	NaN	NaN	NaN	NaN	NaN	NaN						0.977326	1.1488	NaN	2	NaN	NaN	NaN	NaN	NaN	NaN	0	20.007	4	7	7	7	2	7	0	1	0	0	0	0	0	0	2	7	0	1
UniProt#O00116	O00116	O00116;B8ZZ81	Alkyldihydroxyacetonephosphate synthase, peroxisomal	AGPS	NaN	NaN	NaN	0.08	-0.23	0.59	-0.69	0.02	-0.42	-0.34						NaN	NaN	NaN	1.0585	0.850051	1.5097	0.62135	1.0163	0.74599	0.78733	0	323.31	2	31	31	31	0	0	0	1	12	13	20	19	29	28	0	0	0	1
UniProt#Q6NUM9	Q6NUM9	Q6NUM9;H7C3J0;H7BZ81;H0YGU3;H7BZ16	All-trans-retinol 13,14-reductase	RETSAT	NaN	NaN	NaN	NaN	NaN	NaN	NaN	NaN	0.01	-0.79						NaN	NaN	NaN	NaN	NaN	NaN	NaN	NaN	1.00958	0.58025	0	24.351	5	5	5	5	0	0	0	0	0	1	0	0	5	2	0	0	0	0
UniProt#B4DQI4	B4DQI4	B4DQI4;F8W9U3;Q96IU4	Alpha/beta hydrolase domain-containing protein 14B	ABHD14B	NaN	NaN	NaN	0.76	NaN	NaN	NaN	NaN	NaN	NaN						NaN	NaN	NaN	1.6982	NaN	NaN	NaN	NaN	NaN	NaN	0.0061412	3.6187	3	2	2	2	0	0	0	1	1	0	0	0	0	0	0	0	0	1
UniProt#Q9H553	Q9H553	Q9H553;A0A0A0MTE0	Alpha-1,3/1,6-mannosyltransferase ALG2	ALG2	NaN	0.14	0.12	NaN	-0.04	0.1	NaN	0.16	-0.26	-0.32						NaN	1.0992	1.08591	NaN	0.972384	1.073	NaN	1.1204	0.834516	0.80331	0	10.838	2	4	4	4	0	1	1	0	2	2	0	1	1	2	0	1	1	0
UniProt#P30533	P30533	P30533;D6REW6	Alpha-2-macroglobulin receptor-associated protein	LRPAP1	0.29	0.4	NaN	0.11	0.04	0.18	0.24	-0.03	-0.43	-0.52						1.21867	1.3152	NaN	1.0811	1.02724	1.1342	1.1787	0.97682	0.741345	0.69771	0	98.819	2	15	15	15	2	1	0	1	6	10	8	6	14	12	2	1	0	1
UniProt#P12814	P12814	P12814;H9KV75;P35609;G3V2W4;G3V2N5;H7C5W8;Q08043;A0A087WSZ2;G3V2X9;G3V5M4;H0YJ11;H0YJW3;G3V2E8;F6THM6;D6RH00	Alpha-actinin-1	ACTN1	0.07	0.45	0.22	1.15	NaN	NaN	NaN	NaN	NaN	NaN						1.05008	1.3672	1.16377	2.2255	NaN	NaN	NaN	NaN	NaN	NaN	0	38.21	15	23	8	8	13	12	18	18	0	1	3	1	2	2	2	4	6	6
UniProt#O43707	O43707	O43707;F5GXS2;H7C144;K7EJH8;K7EP19;M0QZQ3;C9JY79;Q9H254	Alpha-actinin-4	ACTN4	-0.18	0.34	0.24	1.71	NaN	0.59	-0.06	0.35	0.16	0.41						0.884721	1.2618	1.17959	3.2616	NaN	1.5045	0.957029	1.276	1.11691	1.326	0	250.04	8	40	40	25	24	22	25	31	0	2	4	1	3	2	24	22	25	31
UniProt#E7EV99	E7EV99	E7EV99;E7ENY0;P35611;A0A0A0MSR2;H0Y9H2;D6RF25;D6RJE2;D6RAH3	Alpha-adducin	ADD1	-0.06	0.39	NaN	-0.01	0.34	0.1	-0.02	NaN	0.52	0.29						0.958773	1.3125	NaN	0.99408	1.26699	1.074	0.984446	NaN	1.42969	1.2185	0	15.782	8	5	5	4	1	1	0	2	2	3	3	0	4	2	1	1	0	2
UniProt#P49419	P49419	P49419;F8VS02;H0YHM6	Alpha-aminoadipic semialdehyde dehydrogenase	ALDH7A1	0.21	0.06	0.28	0.37	NaN	NaN	NaN	NaN	NaN	NaN						1.15841	1.0402	1.21529	1.2899	NaN	NaN	NaN	NaN	NaN	NaN	0	46.597	3	10	10	10	4	7	1	10	0	0	0	0	0	0	4	7	1	10
UniProt#R4GMT0	R4GMT0	R4GMT0;P61163	Alpha-centractin	ACTR1A	0.47	0.04	-0.03	0.34	NaN	-0.33	-0.13	-0.37	-0.39	0.11						1.3836	1.0298	0.980104	1.2653	NaN	0.79584	0.91191	0.77305	0.765638	1.0761	0	23.53	2	6	6	4	4	5	1	3	0	1	2	2	1	1	4	5	1	3
UniProt#A6NMQ3	A6NMQ3	A6NMQ3;Q5T5H1;O43768;H3BQ52;H3BTD3;H3BMD8;P56211	Alpha-endosulfine;cAMP-regulated phosphoprotein 19	ENSA;ARPP19	NaN	NaN	0.05	1.2	NaN	NaN	NaN	NaN	NaN	NaN						NaN	NaN	1.03272	2.2906	NaN	NaN	NaN	NaN	NaN	NaN	0	6.26	7	2	2	2	0	0	1	1	0	0	0	0	0	0	0	0	1	1
UniProt#P06733	P06733	P06733;K7EM90;E5RGZ4;P13929;E5RI09;E5RG95;K7EPM1;K7EKN2;U3KQP4;F5H1C3	Alpha-enolase	ENO1	0.28	-0.1	0.1	0.5	0.01	0.3	-0.11	0.18	0.1	0						1.21477	0.93329	1.07417	1.4102	1.00454	1.2349	0.925926	1.1358	1.06974	1.0002	0	323.31	10	32	32	29	30	31	25	30	16	20	19	19	15	19	30	31	25	30
UniProt#P06280	P06280	P06280	Alpha-galactosidase A	GLA	NaN	NaN	NaN	NaN	NaN	NaN	0.41	0.06	NaN	NaN						NaN	NaN	NaN	NaN	NaN	NaN	1.32982	1.0458	NaN	NaN	0.00077549	5.673	1	2	2	2	0	0	0	0	0	0	2	2	0	0	0	0	0	0
UniProt#Q12800	Q12800	Q12800;F8VWL0;F8VX55;C9JWL3;Q9NZI6;Q9NZI7	Alpha-globin transcription factor CP2	TFCP2	0.6	-0.64	0.42	-0.52	NaN	NaN	NaN	NaN	NaN	NaN						1.51389	0.64036	1.33896	0.69784	NaN	NaN	NaN	NaN	NaN	NaN	0	81.442	6	9	9	9	6	1	8	3	0	0	0	0	0	0	6	1	8	3
UniProt#M0R0Y2	M0R0Y2	M0R0Y2;P54920;M0R2M1;M0R027;M0R213;M0R058;M0R0I4;A0A087WZQ7;Q9H115;M0QZM9;M0QZN5;M0R031	Alpha-soluble NSF attachment protein	NAPA	0.04	0.2	0.31	0.27	-0.24	0.34	-0.1	-0.18	-0.29	-0.29						1.03015	1.148	1.24324	1.2049	0.848536	1.2654	0.934143	0.88496	0.820277	0.81681	0	78.058	12	12	12	12	1	6	1	1	5	7	5	4	12	8	1	6	1	1
UniProt#E7EPV7	E7EPV7	E7EPV7;P37840;D6RA31;H6UYS7	Alpha-synuclein	SNCA	0.48	-0.93	NaN	0.47	NaN	NaN	0.25	NaN	NaN	NaN						1.39043	0.5261	NaN	1.3867	NaN	NaN	1.18826	NaN	NaN	NaN	0	7.5918	4	2	2	2	1	1	0	2	0	0	1	0	0	0	1	1	0	2
UniProt#P40222	P40222	P40222	Alpha-taxilin	TXLNA	NaN	NaN	NaN	0.82	NaN	NaN	-0.07	NaN	0.21	-0.09						NaN	NaN	NaN	1.7714	NaN	NaN	0.95511	NaN	1.1588	0.94257	0	41.96	1	9	9	9	0	0	0	2	0	0	1	0	8	7	0	0	0	2
UniProt#Q06203	Q06203	Q06203	Amidophosphoribosyltransferase	PPAT	-0.22	0.1	NaN	NaN	NaN	NaN	NaN	NaN	NaN	NaN						0.859993	1.0732	NaN	NaN	NaN	NaN	NaN	NaN	NaN	NaN	0	9.3181	1	3	3	3	1	2	0	0	0	0	0	0	0	0	1	2	0	0
UniProt#Q12904	Q12904	Q12904;D6R937	Aminoacyl tRNA synthase complex-interacting multifunctional protein 1;Endothelial monocyte-activating polypeptide 2	AIMP1	0.44	-0.61	-0.48	0.07	0.32	-0.3	0.64	-0.33	0.31	-0.24						1.35966	0.6565	0.717309	1.0467	1.24983	0.81392	1.5606	0.79718	1.24276	0.84477	0	97.804	2	12	12	12	2	2	1	4	6	12	3	4	7	6	2	2	1	4
UniProt#Q13155	Q13155	Q13155;A8MU58;F8W950	Aminoacyl tRNA synthase complex-interacting multifunctional protein 2	AIMP2	NaN	-0.31	NaN	NaN	0.28	-0.28	0.33	-0.29	0.43	-0.08						NaN	0.80938	NaN	NaN	1.21038	0.82642	1.25285	0.81809	1.34593	0.94297	0	41.156	3	6	6	6	0	3	0	0	3	3	4	4	1	2	0	3	0	0
UniProt#Q9H4A4	Q9H4A4	Q9H4A4;A6NKB8;A0A087WUS4;A0A087WU27;C9JMZ3;H7C2T3	Aminopeptidase B	RNPEP	0.12	-0.05	0.03	0.55	NaN	NaN	NaN	NaN	NaN	NaN						1.08709	0.96496	1.02079	1.4598	NaN	NaN	NaN	NaN	NaN	NaN	0	20.411	6	7	7	7	2	3	1	5	0	0	0	0	0	0	2	3	1	5
UniProt#Q9H1A4	Q9H1A4	Q9H1A4;F8WAS1;H0Y564	Anaphase-promoting complex subunit 1	ANAPC1	NaN	NaN	NaN	NaN	NaN	-0.28	NaN	NaN	0.77	-0.13						NaN	NaN	NaN	NaN	NaN	0.82198	NaN	NaN	1.70788	0.91075	0.00076423	5.3775	3	3	3	3	0	0	0	0	0	1	0	0	2	1	0	0	0	0
UniProt#Q9Y679	Q9Y679	Q9Y679	Ancient ubiquitous protein 1	AUP1	NaN	NaN	NaN	NaN	NaN	1.3	NaN	NaN	-0.57	NaN						NaN	NaN	NaN	NaN	NaN	2.4606	NaN	NaN	0.674809	NaN	0.0041638	3.8427	1	1	1	1	0	0	0	0	0	1	0	0	1	0	0	0	0	0
UniProt#Q9P0K7	Q9P0K7	Q9P0K7	Ankycorbin	RAI14	NaN	NaN	0.22	NaN	NaN	NaN	-0.82	NaN	-0.37	-0.54						NaN	NaN	1.16859	NaN	NaN	NaN	0.566091	NaN	0.774413	0.68773	0	41.449	1	10	10	10	0	0	1	0	0	0	1	0	9	4	0	0	1	0
UniProt#Q9P2R3	Q9P2R3	Q9P2R3	Ankyrin repeat and FYVE domain-containing protein 1	ANKFY1	NaN	NaN	NaN	2.07	NaN	-0.03	NaN	NaN	NaN	NaN						NaN	NaN	NaN	4.2037	NaN	0.98262	NaN	NaN	NaN	NaN	0	6.7739	1	3	3	3	0	0	0	2	0	1	0	0	0	0	0	0	0	2
UniProt#Q8IWZ3	Q8IWZ3	Q8IWZ3;E9PDP5;H7C2F5;H3BLS9;D6RHC4;A0A0A0MQZ8;H0Y7Y3;H0Y785;H0Y472;H0Y4P6	Ankyrin repeat and KH domain-containing protein 1	ANKHD1	NaN	NaN	0.49	0.29	-1.38	-0.15	-0.26	-0.42	0	0.03						NaN	NaN	1.40758	1.2194	0.383303	0.90379	0.835841	0.74592	1.00117	1.0207	0	15.414	10	15	5	5	4	0	7	5	4	3	5	4	12	10	0	0	3	2
UniProt#Q86XL3	Q86XL3	Q86XL3;F5H6J0;F5H1D4	Ankyrin repeat and LEM domain-containing protein 2	ANKLE2	NaN	NaN	NaN	NaN	0.46	-0.74	0.69	NaN	-0.35	-0.2						NaN	NaN	NaN	NaN	1.37082	0.59941	1.61046	NaN	0.787216	0.86961	0	37.712	3	9	9	9	0	0	0	0	2	1	1	0	6	5	0	0	0	0
UniProt#B8ZZS4	B8ZZS4	B8ZZS4;Q9H8Y5	Ankyrin repeat and zinc finger domain-containing protein 1	ANKZF1	NaN	NaN	NaN	NaN	NaN	NaN	NaN	NaN	-0.06	NaN						NaN	NaN	NaN	NaN	NaN	NaN	NaN	NaN	0.956938	NaN	0.0021375	4.2662	2	2	2	2	0	1	0	0	0	0	0	0	1	0	0	1	0	0
UniProt#H0YM23	H0YM23	H0YM23;O75179;H0YLQ3	Ankyrin repeat domain-containing protein 17	ANKRD17	-0.79	NaN	0.51	-0.07	-0.02	-0.77	-0.09	0.11	-0.06	-0.1						0.579677	NaN	1.42189	0.95181	0.988826	0.58449	0.941442	1.0779	0.959969	0.93393	0	68.637	3	16	16	6	5	0	7	6	3	1	7	5	10	9	5	0	7	6
UniProt#P04083	P04083	P04083;Q5T3N1;Q5T3N0	Annexin A1;Annexin	ANXA1	0.05	0.43	-0.05	0.83	0.1	0.2	-0.79	-0.24	-0.76	-0.62						1.03775	1.3427	0.969086	1.7783	1.07239	1.1477	0.576901	0.84872	0.591226	0.65205	0	323.31	3	23	23	23	16	21	13	16	11	12	18	15	10	12	16	21	13	16
UniProt#P50995	P50995	P50995;H0Y6E1;E5RIN3;P27216	Annexin A11	ANXA11	-0.17	-0.08	0.12	0.3	-0.7	-0.74	-1.9	0.39	-1.9	-0.56						0.887942	0.94606	1.08737	1.2274	0.614402	0.59842	0.268478	1.3145	0.268356	0.67786	0	323.31	4	29	29	28	4	9	1	3	14	23	22	22	23	22	4	9	1	3
UniProt#P07355	P07355	P07355;H0YN42;H0YMD0;H0YMU9;H0YM50;A6NMY6;H0YNP5;H0YN28;H0YL33;H0YKS4;H0YMM1;H0YNA0;H0YKZ7;H0YLV6;H0YMT9;H0YKX9;H0YKL9;H0YMW4;H0YN52;H0YKV8;H0YMD9;H0YNB8;H0YKN4;H0YLE2	Annexin A2;Annexin;Putative annexin A2-like protein	ANXA2;ANXA2P2	0.38	0.34	0.37	0.36	0.31	0.3	0.31	0.25	0.29	-0.09						1.30269	1.2669	1.29408	1.2802	1.24204	1.2282	1.23626	1.1851	1.22502	0.93707	0	323.31	24	32	32	32	15	21	16	18	27	29	26	26	24	22	15	21	16	18
UniProt#P12429	P12429	P12429;D6RA82;D6RFG5;D6RCA8;D6RFJ9;D6RAZ8	Annexin A3;Annexin	ANXA3	0.04	NaN	-0.34	1.96	NaN	NaN	NaN	NaN	NaN	NaN						1.03078	NaN	0.789515	3.8995	NaN	NaN	NaN	NaN	NaN	NaN	0	42.761	6	8	8	8	2	0	3	7	0	0	0	0	0	0	2	0	3	7
UniProt#P09525	P09525	P09525;Q6P452	Annexin A4;Annexin	ANXA4	0.03	0.42	NaN	1.85	NaN	0.05	-1.13	0.49	NaN	-0.55						1.01962	1.3355	NaN	3.6135	NaN	1.0371	0.457059	1.4028	NaN	0.68068	0	42.3	2	11	11	11	1	4	1	3	0	1	7	8	1	1	1	4	1	3
UniProt#P08758	P08758	P08758;D6RBL5;D6RBE9;E9PHT9;D6RCN3	Annexin A5;Annexin	ANXA5	0.1	0.13	-0.06	1.58	-0.23	-0.19	-0.76	-0.18	-0.44	-0.71						1.06956	1.0979	0.956023	2.9897	0.854847	0.87775	0.589518	0.88336	0.737844	0.61309	0	150.2	5	19	19	19	12	13	10	15	7	9	12	10	5	4	12	13	10	15
UniProt#P08133	P08133	P08133;E5RK69;E7EMC6;E5RJF5;E5RK63;E5RI05;E5RFF0;H0YC77;E5RIU8;E5RJR0	Annexin A6;Annexin	ANXA6	0.17	0.25	0.11	0.48	0.56	-0.31	-0.76	0.37	-0.62	-0.49						1.12843	1.1928	1.08075	1.3971	1.47048	0.80904	0.590737	1.2894	0.65189	0.71419	0	138.54	10	22	22	22	6	12	9	14	7	1	9	12	4	3	6	12	9	14
UniProt#P20073	P20073	P20073	Annexin A7	ANXA7	-0.22	-0.06	-0.32	0.09	-1	0.19	-2.27	-0.32	-2.83	-1.11						0.85778	0.9566	0.803794	1.0624	0.5004	1.138	0.207892	0.79964	0.14095	0.4638	0	167.78	1	19	18	18	3	3	2	3	6	7	12	8	17	9	3	3	2	3
UniProt#Q03518	Q03518	Q03518	Antigen peptide transporter 1	TAP1	NaN	NaN	NaN	NaN	NaN	NaN	NaN	NaN	0.22	-0.02						NaN	NaN	NaN	NaN	NaN	NaN	NaN	NaN	1.16837	0.98918	0	80.476	1	7	7	7	0	0	0	0	0	0	0	0	6	6	0	0	0	0
UniProt#A0A087WYD6	A0A087WYD6	A0A087WYD6;Q03519;E7ENX8	Antigen peptide transporter 2	TAP2	NaN	NaN	NaN	NaN	0.13	NaN	-0.29	NaN	0.17	0.07						NaN	NaN	NaN	NaN	1.09266	NaN	0.819403	NaN	1.12813	1.0525	0	42.517	3	10	9	9	0	0	1	1	3	0	4	0	9	6	0	0	0	0
UniProt#P03973	P03973	P03973	Antileukoproteinase	SLPI	NaN	NaN	NaN	NaN	NaN	NaN	NaN	NaN	NaN	NaN						NaN	NaN	NaN	NaN	NaN	NaN	NaN	NaN	NaN	NaN	0.0011103	4.8773	1	1	1	1	0	0	1	0	1	1	0	0	0	1	0	0	1	0
UniProt#Q10567	Q10567	Q10567;C9J1E7;K7ERB2;K7EN71;H7C034;K7EJX1;A0A087WXS3;K7EKZ5	AP-1 complex subunit beta-1	AP1B1	0.15	-0.01	-0.02	0.11	0.6	-0.15	0.92	NaN	0.21	0.23						1.10606	0.99072	0.988142	1.0762	1.51568	0.90404	1.88779	NaN	1.15626	1.1723	0	26.36	8	23	9	9	9	9	7	9	4	6	4	2	14	16	3	5	3	3
UniProt#O43747	O43747	O43747	AP-1 complex subunit gamma-1	AP1G1	0.02	NaN	0.08	0.66	NaN	-0.27	NaN	NaN	-1.18	-0.26						1.01306	NaN	1.0603	1.5761	NaN	0.82651	NaN	NaN	0.439831	0.83482	0	6.8923	1	3	3	3	1	1	1	2	0	1	0	0	1	1	1	1	1	2
UniProt#K7EJL1	K7EJL1	K7EJL1;E7ENJ6;Q9BXS5;K7EPJ8;A0A087WZX7;K7ENA7	AP-1 complex subunit mu-1	AP1M1	NaN	-0.06	NaN	NaN	NaN	-0.2	NaN	NaN	NaN	NaN						NaN	0.96046	NaN	NaN	NaN	0.87088	NaN	NaN	NaN	NaN	0.0014663	4.7169	6	2	2	2	0	1	0	0	0	1	0	0	0	0	0	1	0	0
UniProt#H7C1E4	H7C1E4	H7C1E4;P61966	AP-1 complex subunit sigma-1A	AP1S1	NaN	-0.8	NaN	NaN	NaN	NaN	NaN	NaN	NaN	NaN						NaN	0.57559	NaN	NaN	NaN	NaN	NaN	NaN	NaN	NaN	0.0034928	3.9194	2	1	1	1	0	1	0	0	0	0	0	0	0	0	0	1	0	0
UniProt#O95782	O95782	O95782	AP-2 complex subunit alpha-1	AP2A1	0.27	0.24	-0.18	0.71	0.1	0.05	-0.34	0.34	0.17	0.35						1.20489	1.1803	0.881135	1.6372	1.07135	1.0362	0.790389	1.2659	1.12288	1.2725	0	100.57	1	22	22	15	1	3	1	2	4	7	4	4	16	15	1	3	1	2
UniProt#O94973	O94973	O94973;E9PR62;E9PQP4;H0YDE9;H0YEG0;M0R2D9;E9PPZ3;E9PS94;E9PPY8	AP-2 complex subunit alpha-2	AP2A2	NaN	NaN	NaN	NaN	0.42	-0.74	0.59	-0.15	0.12	0.11						NaN	NaN	NaN	NaN	1.33788	0.59849	1.50587	0.90194	1.08799	1.0764	0	61.196	9	18	11	11	1	3	1	2	5	6	6	3	13	10	0	0	0	0
UniProt#P63010	P63010	P63010;A0A087X253;A0A087WU93;A0A087WZQ6;A0A087WYD1;K7EJ01	AP-2 complex subunit beta	AP2B1	0.1	0.28	0.18	0.45	-0.47	0.17	0.22	0.27	0.26	0.28						1.07424	1.2104	1.13568	1.3636	0.72317	1.1288	1.1636	1.2066	1.19769	1.2158	0	119.2	6	23	23	9	8	5	4	8	5	7	6	4	19	17	8	5	4	8
UniProt#A0A087WY71	A0A087WY71	A0A087WY71;E9PFW3;Q96CW1;C9JJ47;C9JJD3;H7C4C3;C9JPV8;C9JTK4;C9JGT8	AP-2 complex subunit mu	AP2M1	NaN	NaN	NaN	NaN	NaN	NaN	NaN	NaN	0.24	0.23						NaN	NaN	NaN	NaN	NaN	NaN	NaN	NaN	1.18441	1.1763	0	23.836	9	8	8	8	0	0	0	0	0	0	0	0	6	6	0	0	0	0
UniProt#M0R0N4	M0R0N4	M0R0N4;M0QYZ2;P53680;M0QZ21;X6R390;M0R1S0	AP-2 complex subunit sigma	AP2S1	NaN	NaN	NaN	1.54	0.69	0.03	NaN	NaN	-0.02	0.14						NaN	NaN	NaN	2.9149	1.61663	1.0239	NaN	NaN	0.988435	1.1025	0	13.7	6	4	4	4	0	0	1	1	2	3	0	0	2	2	0	0	1	1
UniProt#O00203	O00203	O00203;F5GYB0;H0YBD0;F5GWU4	AP-3 complex subunit beta-1	AP3B1	NaN	-0.13	0.05	0.58	NaN	NaN	NaN	NaN	NaN	NaN						NaN	0.91696	1.0366	1.4904	NaN	NaN	NaN	NaN	NaN	NaN	0	24.713	4	10	10	9	0	4	4	8	0	0	0	0	0	0	0	4	4	8
UniProt#Q9Y2T2	Q9Y2T2	Q9Y2T2;H0YBA0;E7ER80;E5RJ52;P53677	AP-3 complex subunit mu-1;AP-3 complex subunit mu-2	AP3M1;AP3M2	NaN	-0.12	NaN	NaN	NaN	NaN	NaN	NaN	NaN	NaN						NaN	0.9227	NaN	NaN	NaN	NaN	NaN	NaN	NaN	NaN	0.00077042	5.5702	5	2	2	2	0	2	0	0	0	0	0	0	0	0	0	2	0	0
UniProt#Q92572	Q92572	Q92572;F5H459	AP-3 complex subunit sigma-1	AP3S1	NaN	-0.02	NaN	1.77	NaN	NaN	NaN	NaN	NaN	NaN						NaN	0.98691	NaN	3.4015	NaN	NaN	NaN	NaN	NaN	NaN	0	6.6638	2	3	3	3	1	2	0	2	0	0	0	0	0	0	1	2	0	2
UniProt#C9JF17	C9JF17	C9JF17;P05090;F8WBT9;C9JX71	Apolipoprotein D	APOD	NaN	NaN	NaN	NaN	NaN	NaN	NaN	NaN	4.53	NaN						NaN	NaN	NaN	NaN	NaN	NaN	NaN	NaN	23.0537	NaN	0	7.1246	4	3	3	3	0	0	0	0	0	0	0	0	3	0	0	0	0	0
UniProt#J3KQL8	J3KQL8	J3KQL8;Q9BQE5;E9PM95	Apolipoprotein L2	APOL2	NaN	0.36	NaN	NaN	1.08	0.13	-0.06	NaN	0.54	0.22						NaN	1.2823	NaN	NaN	2.11604	1.0912	0.958405	NaN	1.45342	1.1672	0.0007731	5.6037	3	2	2	2	0	1	0	0	1	1	2	0	1	1	0	1	0	0
UniProt#H7C1U8	H7C1U8	H7C1U8;Q9BUR5;G3V1B6	Apolipoprotein O	APOO	0.17	-0.17	0.35	-0.53	0.74	NaN	NaN	NaN	1.18	NaN						1.12886	0.88697	1.27831	0.69443	1.66923	NaN	NaN	NaN	2.26793	NaN	0	103.33	3	8	8	8	7	8	5	8	1	1	0	0	1	0	7	8	5	8
UniProt#G3V1C3	G3V1C3	G3V1C3;Q9BZZ5;H0YER7;E9PQK6	Apoptosis inhibitor 5	API5	-0.15	0.16	0.06	0.02	0.11	-0.36	0.01	-0.63	-0.19	-0.09						0.900495	1.1154	1.04496	1.0111	1.08037	0.77858	1.00788	0.64654	0.874432	0.94224	0	110.19	4	16	16	16	5	6	3	5	8	8	8	8	11	7	5	6	3	5
UniProt#Q07812	Q07812	Q07812;K4JQN1;I6LPK7	Apoptosis regulator BAX	BAX	0.35	-0.1	0.12	-0.45	0.69	0.01	-0.71	0.27	0.29	0.68						1.27348	0.93212	1.08921	0.73163	1.60798	1.0057	0.613346	1.2094	1.2235	1.6015	0	111.15	3	11	11	8	8	7	7	9	1	2	1	1	1	1	8	7	7	9
UniProt#O95831	O95831	O95831;E9PMA0	Apoptosis-inducing factor 1, mitochondrial	AIFM1	0.15	-0.06	0.18	-0.59	NaN	NaN	NaN	NaN	NaN	NaN						1.1059	0.95698	1.13097	0.66636	NaN	NaN	NaN	NaN	NaN	NaN	0	90.059	2	17	17	17	9	11	12	14	0	0	0	0	0	0	9	11	12	14
UniProt#Q9BRQ8	Q9BRQ8	Q9BRQ8	Apoptosis-inducing factor 2	AIFM2	-0.01	0.07	NaN	NaN	NaN	0.26	-0.32	0.23	-0.26	-0.11						0.99226	1.053	NaN	NaN	NaN	1.1983	0.803148	1.1698	0.832986	0.92744	0	10.922	1	4	4	4	1	1	0	0	0	3	2	2	1	2	1	1	0	0
UniProt#S4R3H4	S4R3H4	S4R3H4;E7EQT4;Q9UKV3;G3V3B0;G3V3T3	Apoptotic chromatin condensation inducer in the nucleus	ACIN1	NaN	NaN	NaN	1.57	-0.43	-1.09	0.28	-0.71	-0.22	-0.28						NaN	NaN	NaN	2.9711	0.7397	0.46948	1.21162	0.61224	0.858222	0.82106	0	40.838	5	9	9	9	0	0	0	1	1	3	4	5	5	4	0	0	0	1
UniProt#O75342	O75342	O75342	Arachidonate 12-lipoxygenase, 12R-type	ALOX12B	NaN	NaN	2.98	NaN	NaN	NaN	NaN	NaN	2.72	NaN						NaN	NaN	7.86535	NaN	NaN	NaN	NaN	NaN	6.57117	NaN	0	14.949	1	5	5	5	0	0	4	0	0	0	0	0	4	0	0	0	4	0
UniProt#J3QRU8	J3QRU8	J3QRU8;A0A0C4DGN6;Q9Y2X7;F8W822;R4GNG3;F8WAK2;F8VXI9;Q14161	ARF GTPase-activating protein GIT1;ARF GTPase-activating protein GIT2	GIT1;GIT2	NaN	NaN	NaN	NaN	NaN	NaN	NaN	NaN	0.87	-0.13						NaN	NaN	NaN	NaN	NaN	NaN	NaN	NaN	1.82782	0.91112	0	6.6719	8	2	2	2	0	0	0	0	0	0	0	0	1	1	0	0	0	0
UniProt#I3L268	I3L268	I3L268;I3L0K9;Q15027	Arf-GAP with coiled-coil, ANK repeat and PH domain-containing protein 1	ACAP1	0.11	NaN	NaN	NaN	NaN	NaN	NaN	NaN	NaN	NaN						1.0763	NaN	NaN	NaN	NaN	NaN	NaN	NaN	NaN	NaN	0.0090483	3.4024	3	1	1	1	1	0	0	0	0	0	0	0	0	0	1	0	0	0
UniProt#P05089	P05089	P05089	Arginase-1	ARG1	NaN	NaN	3.16	-2.85	NaN	NaN	0.72	-0.76	2.79	-0.95						NaN	NaN	8.96861	0.1383	NaN	NaN	1.64274	0.58903	6.92809	0.51725	0	82.543	1	10	10	10	3	3	10	6	0	0	2	3	9	4	3	3	10	6
UniProt#Q9NWB6	Q9NWB6	Q9NWB6;X6R9F1	Arginine and glutamate-rich protein 1	ARGLU1	NaN	NaN	NaN	NaN	NaN	NaN	NaN	NaN	0.41	NaN						NaN	NaN	NaN	NaN	NaN	NaN	NaN	NaN	1.32619	NaN	0.0097847	3.084	2	2	2	2	0	0	0	0	0	1	0	0	1	0	0	0	0	0
UniProt#P54136	P54136	P54136;E5RJM9;E5RH09	Arginine--tRNA ligase, cytoplasmic	RARS	-0.06	0.12	-0.06	0.35	0.64	-0.19	0.16	-0.07	0.17	0.04						0.959049	1.0873	0.959233	1.2749	1.55371	0.87596	1.11861	0.95441	1.12406	1.0297	0	122.25	3	26	26	26	4	7	11	13	11	11	8	11	19	17	4	7	11	13
UniProt#P00966	P00966	P00966;Q5T6L5;Q5T6L6	Argininosuccinate synthase	ASS1	-0.16	0.15	NaN	1.06	0.03	-0.57	-0.67	0.29	NaN	NaN						0.892937	1.1121	NaN	2.0867	1.0245	0.67156	0.626763	1.2265	NaN	NaN	0	19.968	3	8	8	8	5	7	0	2	4	7	1	1	0	0	5	7	0	2
UniProt#Q9NVT9	Q9NVT9	Q9NVT9;E5RJ86;E9PR92;E5RHK3	Armadillo repeat-containing protein 1	ARMC1	0.45	-0.38	NaN	NaN	NaN	NaN	NaN	NaN	NaN	NaN						1.36943	0.766	NaN	NaN	NaN	NaN	NaN	NaN	NaN	NaN	0	15.83	4	5	5	5	3	4	1	1	0	0	0	0	0	0	3	4	1	1
UniProt#H7BXQ8	H7BXQ8	H7BXQ8;C9J5N7;Q8N2F6	Armadillo repeat-containing protein 10	ARMC10	NaN	-0.94	NaN	NaN	NaN	NaN	NaN	NaN	NaN	NaN						NaN	0.52159	NaN	NaN	NaN	NaN	NaN	NaN	NaN	NaN	0.0011202	4.9909	3	1	1	1	0	1	0	0	0	0	0	0	0	0	0	1	0	0
UniProt#Q9UH62	Q9UH62	Q9UH62	Armadillo repeat-containing X-linked protein 3	ARMCX3	-0.03	-0.02	NaN	NaN	NaN	0.04	NaN	NaN	NaN	NaN						0.981354	0.98647	NaN	NaN	NaN	1.0251	NaN	NaN	NaN	NaN	0	6.0267	1	2	2	2	1	2	0	0	0	1	0	0	0	0	1	2	0	0
UniProt#Q9BVC5	Q9BVC5	Q9BVC5;C9J4K0	Ashwin	C2orf49	NaN	NaN	NaN	NaN	-0.31	-0.03	-0.24	NaN	NaN	-0.32						NaN	NaN	NaN	NaN	0.807559	0.98211	0.848464	NaN	NaN	0.79833	0	5.9855	2	3	3	3	0	0	0	0	1	2	1	0	0	2	0	0	0	0
UniProt#P08243	P08243	P08243;F8WEJ5;C9JT45;C9J057	Asparagine synthetase [glutamine-hydrolyzing]	ASNS	0	-0.5	-0.15	0.82	NaN	NaN	NaN	NaN	NaN	NaN						1.00222	0.70929	0.901632	1.7641	NaN	NaN	NaN	NaN	NaN	NaN	0	12.437	4	5	5	5	2	5	1	2	0	0	0	0	0	0	2	5	1	2
UniProt#O43776	O43776	O43776;K7EQ35;K7EIU7;K7EPK2;K7EMQ6;K7EJ19	Asparagine--tRNA ligase, cytoplasmic	NARS	-0.06	0.32	-0.14	0.74	NaN	0.47	0.19	0.34	0.28	0.25						0.960523	1.2479	0.905879	1.6744	NaN	1.3816	1.14416	1.2633	1.2172	1.1912	0	88.929	6	13	13	13	3	6	2	6	1	3	4	4	9	10	3	6	2	6
UniProt#P17174	P17174	P17174	Aspartate aminotransferase, cytoplasmic	GOT1	-0.06	-0.02	-0.36	0.14	NaN	NaN	NaN	NaN	NaN	NaN						0.961908	0.98609	0.780275	1.1007	NaN	NaN	NaN	NaN	NaN	NaN	0	53.961	1	14	14	14	6	14	3	6	0	0	0	0	0	0	6	14	3	6
UniProt#P00505	P00505	P00505	Aspartate aminotransferase, mitochondrial	GOT2	0	0.17	0.03	0.26	0.25	-1.15	-0.23	0.4	NaN	NaN						0.9993	1.122	1.01764	1.1996	1.18741	0.45092	0.854117	1.3202	NaN	NaN	0	91.797	1	14	14	14	9	13	6	8	1	1	3	2	0	0	9	13	6	8
UniProt#P14868	P14868	P14868;C9J7S3;C9JLC1;H7BZ35;C9JQM9;H7C278	Aspartate--tRNA ligase, cytoplasmic	DARS	-0.1	-0.03	-0.01	0.24	0.26	-0.41	0.26	-0.15	0.16	0.02						0.930146	0.97969	0.996016	1.1821	1.19959	0.75235	1.19443	0.90147	1.1201	1.0117	0	108.47	6	22	22	22	6	10	6	12	10	12	11	10	15	18	6	10	6	12
UniProt#Q6PI48	Q6PI48	Q6PI48	Aspartate--tRNA ligase, mitochondrial	DARS2	NaN	-0.11	-0.23	0.09	NaN	NaN	-0.58	0.26	0.41	0.74						NaN	0.92731	0.851499	1.0607	NaN	NaN	0.670062	1.1943	1.33264	1.6741	0	21.77	1	4	4	4	0	1	1	3	0	0	1	1	3	1	0	1	1	3
UniProt#Q12797	Q12797	Q12797;E5RHK2;A0A087WW51;A0A087WUJ2;E5RG29;A0A0A0MSK8;E5RG56;E5RHJ2;G3XAN5	Aspartyl/asparaginyl beta-hydroxylase	ASPH	NaN	NaN	NaN	NaN	0.81	-1.13	0.97	-0.69	0.07	-0.04						NaN	NaN	NaN	NaN	1.75639	0.45821	1.96248	0.6205	1.05192	0.96931	0	126.52	9	19	19	19	0	0	0	0	7	10	2	2	12	14	0	0	0	0
UniProt#Q9UBB4	Q9UBB4	Q9UBB4;B1AHE3;B1AHE4	Ataxin-10	ATXN10	-0.14	0.03	0.31	-0.62	NaN	NaN	NaN	NaN	NaN	NaN						0.90629	1.021	1.23787	0.64883	NaN	NaN	NaN	NaN	NaN	NaN	0	8.6512	3	3	3	3	1	3	1	1	0	0	0	0	0	0	1	3	1	1
UniProt#H0YH87	H0YH87	H0YH87;Q99700;F8WB06;F8VQP2;V9GY86;F8VRK6;F8VVY6;F8W0B5	Ataxin-2	ATXN2	NaN	NaN	NaN	NaN	-0.52	-0.77	-0.18	0.79	-0.13	0.16						NaN	NaN	NaN	NaN	0.699643	0.58518	0.880669	1.7313	0.916926	1.1207	0	34.498	8	9	9	9	0	0	0	0	1	2	1	3	5	4	0	0	0	0
UniProt#Q8WWM7	Q8WWM7	Q8WWM7;H3BUF6;H3BSK9;H3BUE3;H3BSQ5;H3BRB0;A0A0C4DGL7	Ataxin-2-like protein	ATXN2L	NaN	-0.04	0.56	0.31	-0.63	-0.43	0.05	-0.13	-0.31	-0.3						NaN	0.9694	1.46992	1.2414	0.648214	0.74079	1.03769	0.91671	0.806322	0.81463	0	124.28	7	24	24	24	0	2	3	4	9	8	11	11	20	19	0	2	3	4
UniProt#Q8NHH9	Q8NHH9	Q8NHH9;C9JQQ5;B5MCN0;H7C3A2	Atlastin-2	ATL2	NaN	0.09	NaN	NaN	NaN	NaN	NaN	NaN	-0.13	NaN						NaN	1.0652	NaN	NaN	NaN	NaN	NaN	NaN	0.916842	NaN	0	6.2902	4	3	3	3	0	1	0	0	0	0	0	0	2	0	0	1	0	0
UniProt#F5H6I7	F5H6I7	F5H6I7;Q6DD88;F5GWF8	Atlastin-3	ATL3	0.76	0.07	0.89	NaN	NaN	NaN	NaN	NaN	NaN	NaN						1.6921	1.0482	1.85384	NaN	NaN	NaN	NaN	NaN	NaN	NaN	0	16.3	3	6	6	6	2	5	2	0	0	0	0	0	0	0	2	5	2	0
UniProt#Q5QNZ2	Q5QNZ2	Q5QNZ2;P24539	ATP synthase F(0) complex subunit B1, mitochondrial	ATP5F1	0.27	-0.17	-0.02	-0.13	0.11	-0.04	NaN	NaN	0.09	0.78						1.20221	0.88789	0.988631	0.91436	1.07843	0.97157	NaN	NaN	1.06339	1.7121	0	93.751	2	8	8	8	6	7	4	6	6	4	0	0	2	2	6	7	4	6
UniProt#P00846	P00846	P00846	ATP synthase subunit a	MT-ATP6	0	-0.17	-0.14	-0.34	0.48	-0.17	NaN	0.5	-0.03	0.84						0.997407	0.886	0.904977	0.78754	1.39677	0.88645	NaN	1.4097	0.977135	1.7861	0	8.8799	1	2	2	2	2	1	1	2	2	1	0	1	1	1	2	1	1	2
UniProt#P25705	P25705	P25705;K7EK77;K7ERX7;K7ENJ4;K7EJP1;K7EQH4;K7ESA0;REV__C9JJM9;REV__C9JD81;REV__C9J3W7;REV__C9JBN7;REV__C9JEW7;REV__F8WDL9;REV__C9J7X7;REV__C9J718;REV__C9JF32;REV__A0A0C4DG23;REV__C9JRT6;REV__F8WDB6;REV__A0A0B4J2C7;REV__Q9Y5A7;REV__H3BM14;REV__H3BM74	ATP synthase subunit alpha, mitochondrial	ATP5A1	0.25	-0.25	0.03	-0.74	0.18	-0.22	-0.73	0.13	0.14	0.57						1.18707	0.84314	1.02055	0.59957	1.135	0.86068	0.604631	1.0968	1.10374	1.489	0	292.36	23	29	29	28	21	25	20	23	11	18	10	14	15	15	21	25	20	23
UniProt#P06576	P06576	P06576;H0YH81;F8W079;H0YI37	ATP synthase subunit beta, mitochondrial;ATP synthase subunit beta	ATP5B	0.28	-0.38	0.16	-0.84	0.22	-0.19	-0.35	-0.09	0.1	0.57						1.21428	0.76617	1.11437	0.55685	1.16143	0.87958	0.784991	0.94235	1.07293	1.4828	0	323.31	4	24	24	17	22	23	19	21	14	14	8	9	7	6	22	23	19	21
UniProt#O75947	O75947	O75947;F5H608	ATP synthase subunit d, mitochondrial	ATP5H	0.38	-0.44	0.06	-0.29	0.28	-0.64	NaN	NaN	0.5	0.46						1.30414	0.7357	1.04423	0.81709	1.21806	0.64153	NaN	NaN	1.41026	1.3783	0	39.607	2	10	10	10	7	8	4	9	3	4	0	0	1	2	7	8	4	9
UniProt#P30049	P30049	P30049	ATP synthase subunit delta, mitochondrial	ATP5D	0.28	-0.15	-0.01	-0.15	0.63	0.21	NaN	NaN	0.83	0.33						1.21365	0.8987	0.995223	0.89859	1.54861	1.1547	NaN	NaN	1.77236	1.2566	0	23.838	1	2	2	2	2	2	2	2	2	1	1	0	1	1	2	2	2	2
UniProt#P56385	P56385	P56385	ATP synthase subunit e, mitochondrial	ATP5I	0.31	-0.27	0.15	0.28	1.12	-0.11	NaN	NaN	NaN	NaN						1.2364	0.82983	1.11021	1.212	2.17623	0.92441	NaN	NaN	NaN	NaN	0	11.276	1	3	3	3	1	3	2	2	1	2	0	0	0	0	1	3	2	2
UniProt#Q5VTU8	Q5VTU8	Q5VTU8;P56381	ATP synthase subunit epsilon-like protein, mitochondrial;ATP synthase subunit epsilon, mitochondrial	ATP5EP2;ATP5E	NaN	NaN	0.23	0.64	NaN	NaN	NaN	NaN	NaN	NaN						NaN	NaN	1.16888	1.5543	NaN	NaN	NaN	NaN	NaN	NaN	0.0061454	3.6223	2	2	2	2	0	0	1	1	0	0	0	0	0	0	0	0	1	1
UniProt#C9JJT5	C9JJT5	C9JJT5;C9JU26;G3V325;P56134	ATP synthase subunit f, mitochondrial	ATP5J2-PTCD1;ATP5J2	0.92	0.02	NaN	0.41	NaN	0.16	NaN	NaN	NaN	1.05						1.8864	1.015	NaN	1.3327	NaN	1.1186	NaN	NaN	NaN	2.0637	0	8.0959	4	1	1	1	1	1	0	1	0	1	0	0	0	1	1	1	0	1
UniProt#E9PN17	E9PN17	E9PN17;O75964	ATP synthase subunit g, mitochondrial	ATP5L	NaN	-0.46	0.11	0.23	NaN	-0.36	NaN	NaN	0.43	0.06						NaN	0.72905	1.07933	1.1759	NaN	0.77769	NaN	NaN	1.34304	1.0429	0	15.305	2	4	4	4	0	2	3	3	0	2	0	0	1	2	0	2	3	3
UniProt#P36542	P36542	P36542	ATP synthase subunit gamma, mitochondrial	ATP5C1	0.11	-0.13	-0.12	0.42	0.2	0.01	NaN	0.58	-0.32	0.76						1.07854	0.91425	0.921234	1.3383	1.1514	1.0069	NaN	1.4901	0.802053	1.6992	0	57.48	1	9	9	9	8	8	5	8	5	5	1	3	5	4	8	8	5	8
UniProt#P48047	P48047	P48047;H7C0C1;H7C068;H7C086	ATP synthase subunit O, mitochondrial	ATP5O	0.26	-0.33	0.04	-0.23	0.28	-0.31	-0.35	-0.01	0.06	0.84						1.19343	0.79284	1.02618	0.8555	1.21306	0.80537	0.786906	0.99349	1.04164	1.7912	0	59.211	4	11	11	11	9	10	7	9	3	5	3	4	5	4	9	10	7	9
UniProt#M0QZP7	M0QZP7	M0QZP7;Q9NW81;M0QZC4;K7EIV4;B4DFT4	ATP synthase subunit s-like protein	DDHD2;ATP5SL	0.71	-0.2	NaN	NaN	NaN	NaN	NaN	NaN	NaN	NaN						1.6338	0.87238	NaN	NaN	NaN	NaN	NaN	NaN	NaN	NaN	0.00077912	5.7944	5	2	2	2	1	2	0	0	0	0	0	0	0	0	1	2	0	0
UniProt#P18859	P18859	P18859;A8MUH2	ATP synthase-coupling factor 6, mitochondrial	ATP5J	NaN	-0.23	0.05	-0.05	NaN	NaN	NaN	NaN	NaN	NaN						NaN	0.8498	1.03853	0.96712	NaN	NaN	NaN	NaN	NaN	NaN	0	14.648	2	2	2	2	0	1	1	2	0	0	0	0	0	0	0	1	1	2
UniProt#K7ERW9	K7ERW9	K7ERW9;A0A087WXS7;O43681	ATPase ASNA1	ASNA1	0.23	0.31	NaN	NaN	NaN	-0.7	NaN	NaN	NaN	NaN						1.17545	1.2393	NaN	NaN	NaN	0.61605	NaN	NaN	NaN	NaN	0.0011144	4.9289	3	2	2	2	1	2	0	0	0	1	0	0	0	0	1	2	0	0
UniProt#Q8NBU5	Q8NBU5	Q8NBU5	ATPase family AAA domain-containing protein 1	ATAD1	0.13	-0.63	-0.07	-0.94	-0.05	0.21	-0.23	-0.2	-0.8	0.04						1.0939	0.64409	0.950029	0.52139	0.964878	1.1537	0.85237	0.86937	0.574812	1.0271	0	39.673	1	8	8	8	1	3	1	1	5	8	2	2	5	5	1	3	1	1
UniProt#Q5T9A4	Q5T9A4	Q5T9A4	ATPase family AAA domain-containing protein 3B	ATAD3B	0.72	-0.67	0.17	-1.01	NaN	NaN	NaN	NaN	NaN	NaN						1.64439	0.62994	1.12836	0.49584	NaN	NaN	NaN	NaN	NaN	NaN	0	24.545	1	20	3	1	16	17	16	18	2	4	2	5	7	6	2	2	2	3
UniProt#Q9UII2	Q9UII2	Q9UII2;A0A0B4J230	ATPase inhibitor, mitochondrial	ATPIF1	NaN	NaN	NaN	NaN	0.59	-0.74	NaN	NaN	NaN	NaN						NaN	NaN	NaN	NaN	1.5004	0.59872	NaN	NaN	NaN	NaN	0	9.2728	2	2	2	2	0	0	0	0	2	2	0	0	0	0	0	0	0	0
UniProt#Q86UK0	Q86UK0	Q86UK0	ATP-binding cassette sub-family A member 12	ABCA12	NaN	NaN	NaN	NaN	0.28	-0.11	NaN	-0.25	NaN	-0.16						NaN	NaN	NaN	NaN	1.21646	0.92508	NaN	0.84357	NaN	0.89506	0.0061433	3.619	1	2	2	2	0	0	0	0	2	1	0	1	0	2	0	0	0	0
UniProt#Q9NRK6	Q9NRK6	Q9NRK6;Q9NUT2	ATP-binding cassette sub-family B member 10, mitochondrial	ABCB10	0.4	0.07	0.18	-0.84	NaN	NaN	-0.53	NaN	-0.12	0.27						1.31982	1.0513	1.12943	0.56042	NaN	NaN	0.690703	NaN	0.921489	1.2021	0	34.956	2	11	11	10	4	3	7	9	0	0	1	0	1	1	4	3	7	9
UniProt#H7BXK9	H7BXK9	H7BXK9;Q9NP58	ATP-binding cassette sub-family B member 6, mitochondrial	ABCB6	NaN	-0.57	NaN	NaN	NaN	NaN	NaN	NaN	NaN	NaN						NaN	0.67473	NaN	NaN	NaN	NaN	NaN	NaN	NaN	NaN	0	8.5448	2	2	2	2	1	1	0	0	1	1	0	0	0	0	1	1	0	0
UniProt#O75027	O75027	O75027;B4DGL8;A0A087WW65;E9PJR8;E9PNQ5	ATP-binding cassette sub-family B member 7, mitochondrial	ABCB7	-0.72	0.09	-0.19	-0.87	NaN	NaN	NaN	NaN	NaN	NaN						0.608199	1.0623	0.87943	0.54762	NaN	NaN	NaN	NaN	NaN	NaN	0	16.617	5	6	6	6	3	1	4	2	0	0	0	0	0	0	3	1	4	2
UniProt#P33897	P33897	P33897;H0Y7L9;A6NEP8	ATP-binding cassette sub-family D member 1	ABCD1	0.8	-0.5	1.21	-1.3	0.37	-0.44	-0.03	-0.36	-0.14	-0.12						1.74496	0.70939	2.32019	0.4049	1.29094	0.73918	0.978569	0.77653	0.907276	0.92292	0	73.5	3	11	11	11	3	6	1	3	4	1	2	2	8	7	3	6	1	3
UniProt#P28288	P28288	P28288	ATP-binding cassette sub-family D member 3	ABCD3	0.23	-0.08	0.24	-1.07	-0.48	0.29	-0.18	0.07	-0.05	0.13						1.16958	0.94397	1.1818	0.47777	0.714592	1.2262	0.885583	1.0508	0.965717	1.0935	0	271.04	1	31	31	31	13	16	21	23	16	18	18	17	28	25	13	16	21	23
UniProt#P61221	P61221	P61221;D6R9I9;D6RGF4;H0Y990	ATP-binding cassette sub-family E member 1	ABCE1	0.15	-0.13	0.09	0.07	-0.39	0.18	0.09	-0.03	0.08	-0.13						1.10942	0.91344	1.06517	1.0465	0.762021	1.1311	1.06671	0.97691	1.0577	0.91506	0	104.1	4	18	18	18	3	5	2	5	4	2	8	8	9	9	3	5	2	5
UniProt#Q8NE71	Q8NE71	Q8NE71;H0YGW7;Q5STZ8;F5GYK6	ATP-binding cassette sub-family F member 1	ABCF1	-0.28	0.44	0.25	0.82	-0.57	0.31	0.22	0.05	0.29	0.33						0.825764	1.3587	1.19198	1.766	0.674809	1.2415	1.16832	1.0317	1.22169	1.2529	0	65.246	4	14	14	14	2	6	1	3	3	7	5	4	7	5	2	6	1	3
UniProt#Q9UG63	Q9UG63	Q9UG63;C9JHK9;C9JZV3	ATP-binding cassette sub-family F member 2	ABCF2	NaN	NaN	NaN	NaN	NaN	NaN	-0.22	NaN	-0.21	0.22						NaN	NaN	NaN	NaN	NaN	NaN	0.860585	NaN	0.864454	1.1678	0	25.549	3	9	9	9	0	0	0	0	0	0	1	0	8	5	0	0	0	0
UniProt#P53396	P53396	P53396;K7ESG8;K7EIE7	ATP-citrate synthase	ACLY	0.14	0.03	-0.18	0.79	NaN	-0.29	0.16	-0.18	-0.01	0.21						1.10531	1.019	0.882613	1.7306	NaN	0.8184	1.12032	0.88372	0.996016	1.1576	0	61.081	3	15	15	15	5	8	8	14	0	2	2	1	6	5	5	8	8	14
UniProt#P17858	P17858	P17858;F8WEU2	ATP-dependent 6-phosphofructokinase, liver type	PFKL	-0.05	0.31	0.04	0.46	1.28	-0.61	NaN	NaN	0.71	NaN						0.964041	1.2376	1.02523	1.3766	2.42819	0.65703	NaN	NaN	1.6369	NaN	0	27.169	2	11	8	7	1	5	1	6	2	4	1	0	1	1	1	3	1	5
UniProt#Q01813	Q01813	Q01813;B1APP6;V9GY25;B1APP8;H0Y757;Q5VSR5;V9GYV7;H0Y3Y3	ATP-dependent 6-phosphofructokinase, platelet type	PFKP	0.01	0.19	0.11	0.31	0.78	0.09	-0.11	0.08	0.17	0.54						1.00918	1.1409	1.07601	1.2425	1.7138	1.0649	0.929714	1.0554	1.12674	1.4505	0	79.103	8	19	19	16	10	11	4	6	5	4	7	4	3	3	10	11	4	6
UniProt#O76031	O76031	O76031;H0YK07;H0YM48	ATP-dependent Clp protease ATP-binding subunit clpX-like, mitochondrial	CLPX	NaN	NaN	NaN	NaN	NaN	NaN	NaN	NaN	0.14	0.29						NaN	NaN	NaN	NaN	NaN	NaN	NaN	NaN	1.10246	1.2246	0	14.78	3	5	5	5	0	0	0	0	0	0	0	0	3	3	0	0	0	0
UniProt#M0R208	M0R208	M0R208;Q16740;M0QYV5	ATP-dependent Clp protease proteolytic subunit;ATP-dependent Clp protease proteolytic subunit, mitochondrial	CLPP	NaN	NaN	NaN	1.23	1.64	NaN	NaN	NaN	NaN	NaN						NaN	NaN	NaN	2.3506	3.10588	NaN	NaN	NaN	NaN	NaN	0	16.12	3	4	4	4	0	0	0	4	1	0	0	0	0	0	0	0	0	4
UniProt#Q08211	Q08211	Q08211;REV__H0YA90	ATP-dependent RNA helicase A	DHX9	-0.36	0.15	-0.08	0.53	0.16	-0.36	0.04	-0.29	-0.06	0.06						0.78064	1.1118	0.947059	1.4489	1.11554	0.77733	1.02563	0.81755	0.962001	1.0418	0	323.31	2	54	54	54	20	18	8	17	37	34	44	41	45	42	20	18	8	17
UniProt#Q92499	Q92499	Q92499;F1T0B3;A0A087X2G1	ATP-dependent RNA helicase DDX1	DDX1	-0.16	-0.15	0.35	0.16	0.09	-0.23	-0.14	-0.18	-0.08	0.01						0.897585	0.90249	1.27163	1.1141	1.06516	0.85443	0.909256	0.88529	0.945001	1.0057	0	323.31	3	42	42	42	17	16	7	6	33	30	34	35	31	28	17	16	7	6
UniProt#Q9NVP1	Q9NVP1	Q9NVP1;H7C452	ATP-dependent RNA helicase DDX18	DDX18	0.28	NaN	NaN	-0.03	-0.41	0.39	-0.21	-0.05	-0.01	-0.12						1.21428	NaN	NaN	0.98047	0.753523	1.3098	0.866401	0.96313	0.99295	0.91925	0	77.446	2	12	12	12	1	0	0	2	6	5	8	8	11	9	1	0	0	2
UniProt#I3L0H8	I3L0H8	I3L0H8;F6QDS0;H3BQK0;Q9NUU7;Q9UMR2;I3L352;H3BTB3;H3BMQ5;H3BN59	ATP-dependent RNA helicase DDX19A;ATP-dependent RNA helicase DDX19B	DDX19A;DDX19B	NaN	0.11	NaN	NaN	NaN	NaN	-0.3	NaN	0.03	0.02						NaN	1.0807	NaN	NaN	NaN	NaN	0.814266	NaN	1.02182	1.0133	0	19.496	9	3	3	3	0	2	0	0	0	0	1	0	2	2	0	2	0	0
UniProt#G3V529	G3V529	G3V529;Q9GZR7;A0A087WXU8;F5GYL3	ATP-dependent RNA helicase DDX24	DDX24	NaN	NaN	NaN	NaN	-0.06	-0.3	-0.27	0.12	0.18	-0.54						NaN	NaN	NaN	NaN	0.956297	0.81128	0.828363	1.089	1.13545	0.68634	0	27.536	4	9	9	9	0	0	0	0	1	3	6	2	4	1	0	0	0	0
UniProt#O00571	O00571	O00571;O15523;B4DLA0;A0A087WX09;C9J8G5;C9J081;A0A087WVZ1;D6RCM4;Q9NQI0	ATP-dependent RNA helicase DDX3X;ATP-dependent RNA helicase DDX3Y	DDX3X;DDX3Y	-0.24	0.05	0.09	0.14	-0.48	0.05	-0.16	0	0.08	0.12						0.844452	1.0332	1.06562	1.0988	0.715512	1.0378	0.894294	0.99781	1.05642	1.0886	0	323.31	9	33	32	32	16	18	12	17	23	19	26	25	30	29	16	18	11	16
UniProt#A0A0A0MSJ0	A0A0A0MSJ0	A0A0A0MSJ0;Q86XP3	ATP-dependent RNA helicase DDX42	DDX42	0.29	0.27	-0.04	0.96	-0.2	-0.21	-0.1	-0.29	-0.03	0						1.22187	1.208	0.973615	1.9436	0.872068	0.86281	0.933968	0.81989	0.9802	1.0001	0	52.86	2	12	12	12	4	3	1	4	3	5	3	2	8	4	4	3	1	4
UniProt#Q9BQ39	Q9BQ39	Q9BQ39;A0A087WVB0;A0A087WVC1	ATP-dependent RNA helicase DDX50	DDX50	-0.19	-0.4	-0.46	-0.34	-0.56	0.23	-0.29	-0.44	0.01	0						0.873897	0.75601	0.727537	0.78759	0.676819	1.1696	0.815794	0.73643	1.00888	1.0019	0	127.49	3	25	23	23	17	18	17	21	4	7	13	8	10	10	15	17	15	19
UniProt#Q8TDD1	Q8TDD1	Q8TDD1;F8VRX4	ATP-dependent RNA helicase DDX54	DDX54	NaN	NaN	NaN	NaN	0.65	-1.1	0	0.16	0.15	-0.38						NaN	NaN	NaN	NaN	1.5646	0.46631	0.998602	1.1142	1.11203	0.77056	0	24.623	2	7	7	7	0	0	0	0	1	3	3	1	4	3	0	0	0	0
UniProt#A0A087WYN9	A0A087WYN9	A0A087WYN9;Q7Z478	ATP-dependent RNA helicase DHX29	DHX29	NaN	NaN	NaN	NaN	-0.63	NaN	0.15	0.38	-0.19	0.17						NaN	NaN	NaN	NaN	0.645369	NaN	1.11227	1.3055	0.873897	1.1281	0	88.657	2	18	18	17	0	0	0	0	1	0	10	7	13	10	0	0	0	0
UniProt#Q9H2U1	Q9H2U1	Q9H2U1;E7EWK3;H7C5F5;H7C514	ATP-dependent RNA helicase DHX36	DHX36	NaN	NaN	NaN	NaN	-0.19	-0.41	0.02	-0.27	-0.33	-0.43						NaN	NaN	NaN	NaN	0.877116	0.75514	1.01167	0.82653	0.79321	0.74161	0	79.901	4	19	19	17	0	0	0	0	2	3	6	9	14	13	0	0	0	0
UniProt#Q96TA2	Q96TA2	Q96TA2;Q96I63;R4GNA5;Q5T8D1;Q5T8D2	ATP-dependent zinc metalloprotease YME1L1	YME1L1	-0.03	-0.24	0.08	-1.21	NaN	NaN	NaN	NaN	0.48	0.42						0.977613	0.84487	1.05832	0.43231	NaN	NaN	NaN	NaN	1.39925	1.3352	0	323.31	5	31	31	31	21	23	22	29	0	0	0	0	4	1	21	23	22	29
UniProt#E9PII3	E9PII3	E9PII3;E9PK52;E9PHY5;O43491;I6L9B1;E9PJP4;E9PPC9;E9PQN0;E9PRG1;E9PIG0;E9PQD2;Q6ZSX4;Q6R5J7	Band 4.1-like protein 2	EPB41L2	-0.24	0.49	NaN	NaN	NaN	NaN	NaN	NaN	NaN	NaN						0.844309	1.406	NaN	NaN	NaN	NaN	NaN	NaN	NaN	NaN	0	7.5998	13	3	3	3	2	1	0	0	0	0	0	0	0	0	2	1	0	0
UniProt#A0A0A0MRA8	A0A0A0MRA8	A0A0A0MRA8;Q9Y2J2;B2RB02	Band 4.1-like protein 3;Band 4.1-like protein 3, N-terminally processed	EPB41L3	NaN	NaN	NaN	0.97	NaN	NaN	0.28	NaN	-0.38	NaN						NaN	NaN	NaN	1.9576	NaN	NaN	1.2101	NaN	0.767165	NaN	0	12.249	3	3	3	3	0	0	1	1	0	0	1	0	2	0	0	0	1	1
UniProt#O75531	O75531	O75531	Barrier-to-autointegration factor;Barrier-to-autointegration factor, N-terminally processed	BANF1	NaN	NaN	NaN	1.41	-0.2	2.03	NaN	NaN	NaN	NaN						NaN	NaN	NaN	2.6519	0.873362	4.0919	NaN	NaN	NaN	NaN	0	7.7912	1	2	2	2	0	0	0	2	1	1	0	0	0	0	0	0	0	2
UniProt#Q7L1Q6	Q7L1Q6	Q7L1Q6;C9IZ80;C9JFN4;H0Y503;C9J188;C9JWF5	Basic leucine zipper and W2 domain-containing protein 1	BZW1	0.07	-0.27	-0.33	-0.34	NaN	NaN	NaN	0.03	NaN	NaN						1.04756	0.82673	0.795988	0.79228	NaN	NaN	NaN	1.0245	NaN	NaN	0	22.863	6	9	9	8	3	6	4	2	0	0	0	1	0	0	3	6	4	2
UniProt#E7ETZ4	E7ETZ4	E7ETZ4;Q9Y6E2;B5MCE7;B5MCH7;E9PFD4;Q75MG1;E9PFE3;C9JF98;F8WDX8;E7EMS9	Basic leucine zipper and W2 domain-containing protein 2	BZW2	0.27	-0.19	0.07	-0.81	NaN	NaN	NaN	NaN	0.05	0.64						1.20291	0.8795	1.05039	0.57136	NaN	NaN	NaN	NaN	1.03383	1.5572	0	22.959	10	5	4	4	2	5	3	1	0	0	0	0	1	1	2	4	2	1
UniProt#I3L192	I3L192	I3L192;A0A087X2B5;P35613;R4GMX5;A0A087WUV8;R4GN83	Basigin	BSG	-0.12	-0.1	-0.04	-0.25	0.21	0.41	0.13	0.31	NaN	0.26						0.918105	0.93202	0.9758	0.84156	1.15797	1.3325	1.09111	1.2357	NaN	1.2001	0	11.925	6	3	3	3	1	3	1	2	2	1	2	1	0	1	1	3	1	2
UniProt#F8VQW0	F8VQW0	F8VQW0;F8VX73;F8VPI1;F8W201;F8W086;F8VR05;F8VQQ5;F8VSI7;F8VVJ4;P55061;F8W1G3	Bax inhibitor 1	TMBIM6	0.42	-0.47	0.06	-0.66	0.67	-0.84	1.35	NaN	-0.23	0.04						1.33754	0.722	1.03974	0.63447	1.59243	0.55824	2.54446	NaN	0.851861	1.0251	0	18.973	11	3	3	3	3	2	1	3	3	1	1	0	1	1	3	2	1	3
UniProt#P51572	P51572	P51572;C9JSP1;C9JQ75;C9J0M4;C9JMD7;C9JM14	B-cell receptor-associated protein 31	BCAP31	0.51	0.27	0.45	0.36	0.18	0.25	0.26	0.28	0.13	0.04						1.42003	1.2018	1.36169	1.2853	1.13537	1.1865	1.19683	1.2165	1.09213	1.028	0	98.774	6	11	11	11	3	4	3	7	5	9	3	4	8	4	3	4	3	7
UniProt#Q96LW7	Q96LW7	Q96LW7	Bcl10-interacting CARD protein	C9orf89	-0.39	-0.19	-0.08	-0.52	NaN	NaN	NaN	NaN	NaN	NaN						0.765287	0.87405	0.947149	0.69504	NaN	NaN	NaN	NaN	NaN	NaN	0	44.047	1	6	6	6	6	6	6	6	0	0	0	0	0	0	6	6	6	6
UniProt#Q16611	Q16611	Q16611;A0A0A0MRG8	Bcl-2 homologous antagonist/killer	BAK1	-0.12	0.08	-0.17	-0.26	-1.66	NaN	NaN	NaN	NaN	0.55						0.919371	1.0554	0.888021	0.83688	0.315916	NaN	NaN	NaN	NaN	1.462	0	36.133	2	6	6	6	3	3	4	5	3	0	0	0	0	1	3	3	4	5
UniProt#Q9NYF8	Q9NYF8	Q9NYF8;H0YF14	Bcl-2-associated transcription factor 1	BCLAF1	-0.48	0.27	-0.93	-0.24	0.58	-0.38	0.74	0	-0.02	1.02						0.716949	1.2092	0.52579	0.84964	1.49347	0.76888	1.67319	0.99906	0.985028	2.0216	0	185.71	2	27	26	3	19	21	21	24	6	7	9	5	5	7	18	20	20	23
UniProt#H7BZ37	H7BZ37	H7BZ37;H7C2V9;A6NE70;Q6W2J9	BCL-6 corepressor	BCOR	NaN	NaN	0.2	NaN	NaN	NaN	NaN	NaN	NaN	NaN						NaN	NaN	1.15156	NaN	NaN	NaN	NaN	NaN	NaN	NaN	0.001114	4.9245	4	1	1	1	0	0	1	0	0	0	0	0	0	0	0	0	1	0
UniProt#H7C1N3	H7C1N3	H7C1N3;O15155;C9JTT8;Q68DU7	BET1 homolog	BET1;DKFZp781C0425	NaN	0	0.62	-0.53	0.21	0.21	NaN	NaN	-0.07	-0.04						NaN	1.0034	1.54181	0.69181	1.15741	1.1573	NaN	NaN	0.95429	0.97446	0	9.0962	4	2	2	2	0	1	2	1	2	2	0	0	2	2	0	1	2	1
UniProt#H7BXT7	H7BXT7	H7BXT7;E9PHY4;A0A0C4DH16;B8ZZS0;Q9NYM9	BET1-like protein	BET1L	NaN	NaN	NaN	NaN	0.45	NaN	NaN	NaN	NaN	0.14						NaN	NaN	NaN	NaN	1.36167	NaN	NaN	NaN	NaN	1.1029	0.0014631	4.6966	5	2	2	2	0	0	0	0	1	0	0	0	0	1	0	0	0	0
UniProt#Q13884	Q13884	Q13884	Beta-1-syntrophin	SNTB1	NaN	NaN	NaN	NaN	NaN	NaN	NaN	NaN	NaN	0.64						NaN	NaN	NaN	NaN	NaN	NaN	NaN	NaN	NaN	1.5555	0.00075047	5.0525	1	2	2	2	0	0	0	0	0	0	0	0	0	2	0	0	0	0
UniProt#Q562R1	Q562R1	Q562R1	Beta-actin-like protein 2	ACTBL2	-0.09	0.38	NaN	NaN	-0.03	0.32	NaN	-0.37	NaN	NaN						0.940291	1.3026	NaN	NaN	0.978186	1.2504	NaN	0.77157	NaN	NaN	0.0007657	5.4385	1	10	2	2	6	6	4	6	6	8	5	6	6	4	1	1	0	0
UniProt#A0A087WUB9	A0A087WUB9	A0A087WUB9;Q8WYA6;A2A2P1	Beta-catenin-like protein 1	CTNNBL1	0.11	-0.02	NaN	0.54	NaN	NaN	NaN	NaN	0.6	NaN						1.07767	0.98931	NaN	1.4523	NaN	NaN	NaN	NaN	1.51906	NaN	0	6.8936	3	3	3	3	1	2	0	2	0	0	0	0	1	0	1	2	0	2
UniProt#P42025	P42025	P42025	Beta-centractin	ACTR1B	0.6	NaN	NaN	NaN	NaN	NaN	NaN	NaN	NaN	NaN						1.5169	NaN	NaN	NaN	NaN	NaN	NaN	NaN	NaN	NaN	0.0097879	3.0875	1	3	1	1	1	2	0	1	0	0	0	0	0	0	1	0	0	0
UniProt#E7EQ29	E7EQ29	E7EQ29;P16278;C9J4G9	Beta-galactosidase	GLB1	NaN	NaN	NaN	NaN	NaN	NaN	NaN	NaN	0.61	NaN						NaN	NaN	NaN	NaN	NaN	NaN	NaN	NaN	1.52872	NaN	0.0044874	3.7727	3	2	2	2	0	0	0	0	1	0	0	0	1	0	0	0	0	0
UniProt#F8WBK6	F8WBK6	F8WBK6;F2Z3L6;P08236	Beta-glucuronidase	GUSB	NaN	NaN	NaN	NaN	NaN	NaN	NaN	NaN	0.04	NaN						NaN	NaN	NaN	NaN	NaN	NaN	NaN	NaN	1.02542	NaN	0.00075959	5.2964	3	2	2	2	0	0	0	0	0	0	0	0	1	1	0	0	0	0
UniProt#H3BS10	H3BS10	H3BS10;H3BP20;P06865;H3BU85;H3BTD4;A0A087WUJ7	Beta-hexosaminidase;Beta-hexosaminidase subunit alpha	HEXA	0.91	0.27	NaN	0.42	1.15	-0.49	0.44	0.77	NaN	NaN						1.87681	1.2046	NaN	1.3412	2.224	0.71209	1.35652	1.7092	NaN	NaN	0	11.235	6	4	4	4	1	1	0	1	2	2	2	2	0	0	1	1	0	1
UniProt#P55957	P55957	P55957	BH3-interacting domain death agonist;BH3-interacting domain death agonist p15;BH3-interacting domain death agonist p13;BH3-interacting domain death agonist p11	BID	NaN	NaN	NaN	0.41	NaN	NaN	NaN	NaN	NaN	NaN						NaN	NaN	NaN	1.3245	NaN	NaN	NaN	NaN	NaN	NaN	0.009003	3.3694	1	1	1	1	0	0	0	1	0	0	0	0	0	0	0	0	0	1
UniProt#P07814	P07814	P07814;V9GYZ6;V9GZ76	Bifunctional glutamate/proline--tRNA ligase;Glutamate--tRNA ligase;Proline--tRNA ligase	EPRS	-0.12	0.33	0.2	1.36	0.38	-0.44	0.35	-0.14	0.05	0.12						0.921065	1.257	1.15183	2.5642	1.29841	0.73915	1.27686	0.9106	1.03571	1.0877	0	293.99	3	43	43	43	15	17	8	23	33	27	24	20	31	27	15	17	8	23
UniProt#P31939	P31939	P31939;H7C1S2;H7C084;C9JLK0;F8WEF0;H7BZU3	Bifunctional purine biosynthesis protein PURH;Phosphoribosylaminoimidazolecarboxamide formyltransferase;IMP cyclohydrolase	ATIC	0.02	0.11	-0.01	0.64	NaN	NaN	NaN	-0.16	NaN	NaN						1.01393	1.0818	0.992457	1.5633	NaN	NaN	NaN	0.89352	NaN	NaN	0	76.206	6	18	18	18	10	15	10	16	0	0	0	1	0	0	10	15	10	16
UniProt#P53004	P53004	P53004;C9J1E1	Biliverdin reductase A	BLVRA	0.23	0	-0.29	0.7	NaN	NaN	NaN	NaN	NaN	NaN						1.17629	0.9999	0.819538	1.6202	NaN	NaN	NaN	NaN	NaN	NaN	0	29.292	2	6	6	6	4	5	1	2	0	0	0	0	0	0	4	5	1	2
UniProt#K7EN58	K7EN58	K7EN58;Q6QNY0	Biogenesis of lysosome-related organelles complex 1 subunit 3	BLOC1S3	NaN	NaN	NaN	NaN	-0.18	0.37	NaN	NaN	NaN	NaN						NaN	NaN	NaN	NaN	0.88098	1.2943	NaN	NaN	NaN	NaN	0.0021406	4.2784	2	1	1	1	0	0	0	0	1	1	0	0	0	0	0	0	0	0
UniProt#Q13867	Q13867	Q13867;K7ESE8;K7ES02;J3KSD8;K7EMJ3;J3KS79;K7ENH5	Bleomycin hydrolase	BLMH	1	-0.99	2.49	-0.84	NaN	NaN	1.22	-0.31	2.76	-0.94						1.99358	0.50413	5.63222	0.55936	NaN	NaN	2.32337	0.80524	6.78058	0.5214	0	36.725	7	9	9	9	1	1	5	2	0	0	2	3	9	2	1	1	5	2
UniProt#Q9H3K6	Q9H3K6	Q9H3K6;H3BV85;H3BTW0;A0A0B4J295;H3BVE0	BolA-like protein 2	BOLA2;BOLA2B	NaN	0.49	-0.04	1.66	NaN	NaN	NaN	NaN	NaN	NaN						NaN	1.3998	0.972668	3.165	NaN	NaN	NaN	NaN	NaN	NaN	0	28.882	5	2	2	2	0	1	2	2	0	0	0	0	0	0	0	1	2	2
UniProt#P80723	P80723	P80723	Brain acid soluble protein 1	BASP1	1.25	-0.47	0.59	0.4	0.58	-0.05	0.76	-0.3	1.22	-0.49						2.37552	0.72361	1.50374	1.3174	1.49452	0.96631	1.69033	0.81473	2.33214	0.71111	0	72.938	1	9	9	9	5	8	3	5	7	7	7	7	4	5	5	8	3	5
UniProt#I3L4C2	I3L4C2	I3L4C2;Q9UQB8;I3L3C5;I3L0M4;I3L3J7;I3L327;I3L3C6;B4DWA1	Brain-specific angiogenesis inhibitor 1-associated protein 2	CCDC43;BAIAP2	NaN	NaN	NaN	NaN	NaN	NaN	NaN	NaN	NaN	NaN						NaN	NaN	NaN	NaN	NaN	NaN	NaN	NaN	NaN	NaN	0.0024788	4.1604	8	2	2	2	0	0	0	0	0	0	0	0	1	1	0	0	0	0
UniProt#Q9UHR4	Q9UHR4	Q9UHR4	Brain-specific angiogenesis inhibitor 1-associated protein 2-like protein 1	BAIAP2L1	NaN	NaN	NaN	NaN	NaN	NaN	0.2	NaN	-0.94	0.16						NaN	NaN	NaN	NaN	NaN	NaN	1.14538	NaN	0.522193	1.1142	0	10.849	1	2	2	2	0	0	0	0	0	0	1	0	1	2	0	0	0	0
UniProt#Q9P287	Q9P287	Q9P287	BRCA2 and CDKN1A-interacting protein	BCCIP	NaN	NaN	NaN	-0.08	NaN	NaN	NaN	NaN	NaN	NaN						NaN	NaN	NaN	0.94663	NaN	NaN	NaN	NaN	NaN	NaN	0	6.1782	1	2	2	2	0	0	0	2	0	0	0	0	0	0	0	0	0	2
UniProt#Q9Y6D5	Q9Y6D5	Q9Y6D5;Q9Y6D6;E5RIF2;E5RJB2;E5RHL7	Brefeldin A-inhibited guanine nucleotide-exchange protein 2	ARFGEF2	0.32	0.08	0.17	0.43	NaN	NaN	NaN	NaN	NaN	NaN						1.25211	1.0538	1.12302	1.3442	NaN	NaN	NaN	NaN	NaN	NaN	0	63.157	5	21	21	21	10	13	5	9	0	0	0	0	0	0	10	13	5	9
UniProt#Q8WY22	Q8WY22	Q8WY22	BRI3-binding protein	BRI3BP	-0.04	0.16	-0.02	-0.05	0.48	0.35	0.62	0.25	0.19	-0.01						0.971157	1.1174	0.983478	0.96301	1.3903	1.2716	1.53915	1.1902	1.13993	0.99206	0	108.05	1	5	5	4	1	2	1	2	5	4	2	1	4	4	1	2	1	2
UniProt#Q9NRL2	Q9NRL2	Q9NRL2	Bromodomain adjacent to zinc finger domain protein 1A	BAZ1A	-0.04	0.03	-2.32	NaN	0.3	NaN	-0.26	0.1	NaN	0.68						0.972384	1.0185	0.199796	NaN	1.23177	NaN	0.837381	1.0731	NaN	1.6009	0.0054795	3.6794	1	2	2	2	1	1	1	0	1	0	1	1	0	2	1	1	1	0
UniProt#U3KQA6	U3KQA6	U3KQA6;H0Y6K2;P25440	Bromodomain-containing protein 2	BRD2	NaN	NaN	NaN	0.68	NaN	NaN	NaN	NaN	NaN	NaN						NaN	NaN	NaN	1.6005	NaN	NaN	NaN	NaN	NaN	NaN	0.0021383	4.275	3	2	2	2	0	0	0	2	0	0	0	0	0	0	0	0	0	2
UniProt#Q96CX2	Q96CX2	Q96CX2;Q6ZWB6	BTB/POZ domain-containing protein KCTD12	KCTD12	NaN	0.15	NaN	NaN	NaN	-0.57	NaN	NaN	NaN	NaN						NaN	1.1081	NaN	NaN	NaN	0.67556	NaN	NaN	NaN	NaN	0	9.204	2	3	3	3	0	1	0	0	1	3	0	0	0	0	0	1	0	0
UniProt#J3QRS9	J3QRS9	J3QRS9;X6R4W8;O43670;J3KS31;J3QS27;J3KTL1;J3KRB6;J3KRW6;H0Y3M2	BUB3-interacting and GLEBS motif-containing protein ZNF207	ZNF207	0.43	NaN	0.38	-0.1	0.14	-0.59	0.46	-0.49	0.29	0.15						1.34378	NaN	1.30308	0.93326	1.10171	0.66513	1.37259	0.71031	1.22311	1.1071	0	31.138	9	5	5	5	1	0	2	3	3	1	3	3	3	3	1	0	2	3
UniProt#Q13895	Q13895	Q13895;H7BY94;F8WBL2	Bystin	BYSL	NaN	0.38	NaN	NaN	NaN	0.14	0.04	NaN	0	-0.09						NaN	1.3015	NaN	NaN	NaN	1.1001	1.02663	NaN	1.00154	0.9379	0	11.996	3	6	6	6	0	1	0	0	1	1	2	0	2	2	0	1	0	0
UniProt#P11586	P11586	P11586;F5H2F4;V9GYY3;V9GY75	C-1-tetrahydrofolate synthase, cytoplasmic;Methylenetetrahydrofolate dehydrogenase;Methenyltetrahydrofolate cyclohydrolase;Formyltetrahydrofolate synthetase;C-1-tetrahydrofolate synthase, cytoplasmic, N-terminally processed	MTHFD1	-0.02	-0.01	0.05	0.47	-0.38	0.52	-0.19	0.23	-0.15	0.04						0.984834	0.99149	1.03265	1.3843	0.768403	1.4344	0.875657	1.1715	0.901876	1.0259	0	323.31	4	50	50	50	22	25	18	23	36	37	35	33	42	42	22	25	18	23
UniProt#O75844	O75844	O75844	CAAX prenyl protease 1 homolog	ZMPSTE24	0.58	0.03	0.04	NaN	0.03	0.19	0.2	0.08	-0.21	NaN						1.49062	1.0179	1.02575	NaN	1.0178	1.1374	1.14523	1.0588	0.865951	NaN	0	24.237	1	6	6	6	4	5	2	0	4	3	2	1	2	0	4	5	2	0
UniProt#F8VPD4	F8VPD4	F8VPD4;P27708;H7C2E4	CAD protein;Glutamine-dependent carbamoyl-phosphate synthase;Aspartate carbamoyltransferase;Dihydroorotase	CAD	-0.12	0.7	0.11	1.46	NaN	NaN	NaN	NaN	0.64	-0.33						0.918695	1.6262	1.07792	2.7581	NaN	NaN	NaN	NaN	1.55308	0.79443	0	41.5	3	11	11	11	6	4	6	6	0	0	0	0	2	2	6	4	6	6
UniProt#Q99653	Q99653	Q99653;H0YKE7;F5GX29;H0YNG9;H0YLY7;H0YLX1	Calcineurin B homologous protein 1	CHP1	0.61	-0.13	0.25	-0.09	0.58	0.11	NaN	NaN	-0.18	-0.29						1.52388	0.91576	1.18927	0.94023	1.4906	1.081	NaN	NaN	0.882846	0.8152	0	32.694	6	8	8	8	3	5	3	4	2	5	0	0	5	4	3	5	3	4
UniProt#J3QK89	J3QK89	J3QK89;Q8IWX8	Calcium homeostasis endoplasmic reticulum protein	CHERP	NaN	-0.17	-0.09	NaN	NaN	NaN	-0.37	-0.47	0.03	0.19						NaN	0.88757	0.940291	NaN	NaN	NaN	0.775014	0.72393	1.01815	1.1381	0	11.858	2	4	4	4	0	1	2	1	0	1	1	1	4	2	0	1	2	1
UniProt#Q8NE86	Q8NE86	Q8NE86;A0A087X2H6;S4R468	Calcium uniporter protein, mitochondrial	MCU	0.48	-0.32	-0.1	0.07	NaN	NaN	NaN	NaN	NaN	NaN						1.39103	0.80311	0.935541	1.0465	NaN	NaN	NaN	NaN	NaN	NaN	0	99.212	3	11	11	11	7	8	10	7	0	0	0	0	0	0	7	8	10	7
UniProt#D6R938	D6R938	D6R938;E9PBG7;E9PF82;Q13557	Calcium/calmodulin-dependent protein kinase type II subunit delta	CAMK2D	NaN	NaN	NaN	NaN	0.32	-0.62	NaN	NaN	0.13	NaN						NaN	NaN	NaN	NaN	1.24414	0.65085	NaN	NaN	1.09729	NaN	0	11.798	4	3	3	1	0	0	0	0	1	1	0	0	1	1	0	0	0	0
UniProt#O75746	O75746	O75746;F8W9J0;H0YFB2;B4DGK6	Calcium-binding mitochondrial carrier protein Aralar1	SLC25A12	-0.05	-0.07	0.18	-1.46	-0.35	-0.26	NaN	NaN	NaN	NaN						0.965717	0.94999	1.13121	0.3637	0.78235	0.83604	NaN	NaN	NaN	NaN	0	323.31	4	35	35	26	25	28	27	27	4	2	0	0	0	0	25	28	27	27
UniProt#Q9UJS0	Q9UJS0	Q9UJS0;R4GN64	Calcium-binding mitochondrial carrier protein Aralar2	SLC25A13	-0.04	-0.19	-0.05	-1.28	-0.27	-0.26	NaN	NaN	NaN	NaN						0.971157	0.87858	0.96637	0.4104	0.828775	0.83456	NaN	NaN	NaN	NaN	0	323.31	2	34	25	25	27	30	28	30	10	2	1	0	0	0	19	21	22	23
UniProt#Q6NUK1	Q6NUK1	Q6NUK1;J3KN42;H3BMI3	Calcium-binding mitochondrial carrier protein SCaMC-1	SLC25A24	0.17	0.08	0.23	-1.12	0.4	-0.01	NaN	0.22	NaN	NaN						1.12799	1.0555	1.16969	0.45926	1.31711	0.99645	NaN	1.1679	NaN	NaN	0	152.4	3	20	20	20	17	20	12	17	6	8	0	1	0	0	17	20	12	17
UniProt#C9JAX4	C9JAX4	C9JAX4;A0A0C4DG51;Q9NP80	Calcium-independent phospholipase A2-gamma	PNPLA8	NaN	NaN	NaN	-1.08	NaN	NaN	NaN	NaN	NaN	NaN						NaN	NaN	NaN	0.47337	NaN	NaN	NaN	NaN	NaN	NaN	0.0034916	3.9178	3	1	1	1	0	0	0	1	0	0	0	0	0	0	0	0	0	1
UniProt#Q9Y2V2	Q9Y2V2	Q9Y2V2;H3BSW7;H3BUY4;H3BPY5;H3BNU9	Calcium-regulated heat stable protein 1	CARHSP1	0.01	0.05	NaN	0.98	NaN	NaN	NaN	NaN	NaN	NaN						1.00851	1.0318	NaN	1.9659	NaN	NaN	NaN	NaN	NaN	NaN	0	17.306	5	3	3	3	1	2	1	3	0	0	0	0	0	0	1	2	1	3
UniProt#B4E2Q0	B4E2Q0	B4E2Q0;P98194;H0Y9V7;H0Y8X9;H0Y9S7	Calcium-transporting ATPase;Calcium-transporting ATPase type 2C member 1	ATP2C1	0.6	0.31	0.08	NaN	NaN	0.35	NaN	NaN	NaN	NaN						1.51667	1.2392	1.05878	NaN	NaN	1.2734	NaN	NaN	NaN	NaN	0	11.183	5	4	4	4	2	3	2	0	0	1	0	0	0	0	2	3	2	0
UniProt#Q9HB71	Q9HB71	Q9HB71;B2ZWH1	Calcyclin-binding protein	CACYBP	-0.18	-0.02	-0.14	1.71	0.49	0.25	0.26	-0.2	-0.23	-0.05						0.884877	0.98622	0.904977	3.2691	1.40795	1.1851	1.19719	0.87212	0.85237	0.96446	0	80.653	2	10	10	10	3	5	4	8	2	4	2	1	5	3	3	5	4	8
UniProt#F8WBR5	F8WBR5	F8WBR5;M0QZ52;G3V479;H0Y7A7;P62158;E7ETZ0;E7EMB3	Calmodulin	CALM2;CALM3;CALM1	-0.07	0.14	-0.08	NaN	NaN	NaN	NaN	NaN	NaN	NaN						0.950661	1.1016	0.947598	NaN	NaN	NaN	NaN	NaN	NaN	NaN	0	8.6552	7	2	2	2	2	2	1	0	0	0	0	0	0	0	2	2	1	0
UniProt#K7EIV0	K7EIV0	K7EIV0;K7ELJ7;A0A0C4DGQ5;P04632;U3KQE2;A0A075B7C0;K7EKD8;U3KPR7;Q96L46;K7EM73;K7EMQ1	Calpain small subunit 1;Calpain small subunit 2	CAPNS1;CAPNS2	0.03	-0.04	0.17	0.86	NaN	NaN	NaN	NaN	NaN	NaN						1.02266	0.97145	1.12133	1.8212	NaN	NaN	NaN	NaN	NaN	NaN	0	39.065	11	6	6	6	3	4	2	5	0	0	0	0	0	0	3	4	2	5
UniProt#P07384	P07384	P07384;E9PL37;E9PRM1;E9PLX0;E9PJJ3;E9PLC9;E9PMC6;E9PJA6;E9PSA6;E9PQB3;E9PIA9	Calpain-1 catalytic subunit	CAPN1	0.02	0.02	0.48	-0.29	NaN	NaN	NaN	NaN	-0.1	-0.71						1.01734	1.0134	1.39007	0.81706	NaN	NaN	NaN	NaN	0.933184	0.60941	0	50.978	11	13	13	13	4	10	6	13	0	0	1	0	4	1	4	10	6	13
UniProt#P17655	P17655	P17655	Calpain-2 catalytic subunit	CAPN2	NaN	0.2	-0.01	0.21	NaN	NaN	NaN	NaN	NaN	NaN						NaN	1.1505	0.991473	1.1593	NaN	NaN	NaN	NaN	NaN	NaN	0	7.395	1	3	3	3	0	2	1	1	0	0	0	0	0	0	0	2	1	1
UniProt#E7ES10	E7ES10	E7ES10;E9PCH5;E7EVY3;B7Z574;A0A0C4DGB5;P20810;E7EQ12;A0A0A0MR45;E7EQA0;H0Y7F0;H0YD33;H0Y9H6;E9PDE4;E7EQK6;H0Y944;H0YA91;E9PSG1;F8W7E0	Calpastatin	CAST	0.62	0.1	NaN	1	NaN	NaN	NaN	NaN	NaN	NaN						1.53815	1.0707	NaN	1.9951	NaN	NaN	NaN	NaN	NaN	NaN	0	9.842	18	3	3	3	1	1	0	3	0	0	0	0	0	0	1	1	0	3
UniProt#Q15417	Q15417	Q15417;E9PDU6;K7ES69;A0A087X271;B4DDF4;B4DUT8;Q99439	Calponin-3	CNN3	0	0.41	0.02	-0.09	NaN	NaN	NaN	NaN	NaN	NaN						0.9994	1.3306	1.01498	0.93845	NaN	NaN	NaN	NaN	NaN	NaN	0	13.131	7	4	4	4	4	3	2	1	0	0	0	0	0	0	4	3	2	1
UniProt#O43852	O43852	O43852;H0Y875	Calumenin	CALU	0.51	-0.01	0.39	-0.02	0.52	0.18	0.36	-0.2	-0.11	-0.26						1.42258	0.99206	1.30904	0.9868	1.43503	1.1367	1.27941	0.87002	0.924642	0.83721	0	109.39	2	12	12	12	4	4	1	2	4	5	6	6	8	6	4	4	1	2
UniProt#P17612	P17612	P17612;A0A087WVC4;A0A0A0MS54;P22694;Q15136;K7ERP6;K7ENJ5;B1APF6;B1APF7;B1APG1;B1APG0;B1APG2;B1APF8;B1APF9;B1APG3	cAMP-dependent protein kinase catalytic subunit alpha;cAMP-dependent protein kinase catalytic subunit beta	PRKACA;PRKACB	0.69	-0.25	NaN	-0.39	-0.44	0.22	0.54	0.07	NaN	NaN						1.61734	0.8412	NaN	0.76517	0.73654	1.1655	1.4498	1.0492	NaN	NaN	0	15.221	15	6	6	5	2	1	0	1	2	2	3	1	0	0	2	1	0	1
UniProt#P22612	P22612	P22612	cAMP-dependent protein kinase catalytic subunit gamma	PRKACG	0.35	-0.17	NaN	NaN	NaN	NaN	0.54	NaN	NaN	NaN						1.27575	0.89131	NaN	NaN	NaN	NaN	1.45675	NaN	NaN	NaN	0	9.5192	1	2	1	1	2	1	0	0	0	1	2	0	0	0	1	1	0	0
UniProt#P13861	P13861	P13861;H7C330;H7C1L0;H7C4A9;P31323	cAMP-dependent protein kinase type II-alpha regulatory subunit	PRKAR2A	0.06	-0.57	0.27	-0.26	NaN	NaN	0.03	-0.1	NaN	NaN						1.04514	0.67186	1.20168	0.83573	NaN	NaN	1.01988	0.93369	NaN	NaN	0	17.518	5	6	6	6	1	3	2	2	0	0	2	2	0	0	1	3	2	2
UniProt#Q9BSD7	Q9BSD7	Q9BSD7;Q5TDF0	Cancer-related nucleoside-triphosphatase	NTPCR	0.12	-0.23	0.36	0.31	0.48	-0.1	-0.4	0.03	0.12	-0.16						1.08961	0.85471	1.27902	1.2364	1.3986	0.93267	0.756315	1.0234	1.08812	0.89539	0	54.762	2	9	9	9	2	2	3	4	4	3	4	3	8	6	2	2	3	4
UniProt#P30622	P30622	P30622;J3KP58;F5H6A0;F5H1T5;F6VGP8;F5H0N7;F5H367;F5H270	CAP-Gly domain-containing linker protein 1	CLIP1	NaN	NaN	NaN	-2.43	0.44	0.03	NaN	NaN	0.1	NaN						NaN	NaN	NaN	0.18513	1.35613	1.0221	NaN	NaN	1.07439	NaN	0	15.366	8	7	7	7	0	0	0	1	2	2	0	0	2	0	0	0	0	1
UniProt#Q14444	Q14444	Q14444;A0A087X082;G3V153;E9PLA9	Caprin-1	CAPRIN1	-0.2	0.17	-0.14	0.75	-0.55	0.17	-0.13	0.29	-0.01	-0.09						0.872372	1.1284	0.908183	1.6792	0.68334	1.1245	0.913743	1.2214	0.995223	0.94263	0	287.29	4	17	17	17	5	5	6	4	10	9	10	11	14	12	5	5	6	4
UniProt#Q8N1G2	Q8N1G2	Q8N1G2	Cap-specific mRNA (nucleoside-2-O-)-methyltransferase 1	CMTR1	NaN	NaN	NaN	NaN	NaN	-0.79	NaN	NaN	0.97	NaN						NaN	NaN	NaN	NaN	NaN	0.57808	NaN	NaN	1.96271	NaN	0.0041479	3.7845	1	2	2	2	0	0	0	0	1	1	0	0	1	0	0	0	0	0
UniProt#P00918	P00918	P00918;E5RID5;E5RK37	Carbonic anhydrase 2	CA2	NaN	NaN	NaN	1.53	NaN	NaN	NaN	NaN	NaN	NaN						NaN	NaN	NaN	2.8963	NaN	NaN	NaN	NaN	NaN	NaN	0.0007719	5.5945	3	2	2	2	0	0	1	2	0	0	0	0	0	0	0	0	1	2
UniProt#P16152	P16152	P16152;E9PQ63;A8MTM1	Carbonyl reductase [NADPH] 1	CBR1	-0.13	0.26	0.31	1.92	NaN	0.14	NaN	NaN	NaN	NaN						0.911577	1.1998	1.23755	3.7713	NaN	1.0998	NaN	NaN	NaN	NaN	0	75.354	3	8	8	7	3	6	3	6	0	1	0	0	0	0	3	6	3	6
UniProt#O75828	O75828	O75828	Carbonyl reductase [NADPH] 3	CBR3	-0.12	0.51	-0.31	1.73	NaN	-0.55	NaN	NaN	NaN	NaN						0.918864	1.4257	0.807885	3.3271	NaN	0.68182	NaN	NaN	NaN	NaN	0.0097911	3.0876	1	2	1	1	2	2	1	2	0	2	0	0	0	0	1	1	1	1
UniProt#B7Z5J4	B7Z5J4	B7Z5J4;Q9UI42;C9J6N7	Carboxypeptidase A4	CPA4	NaN	NaN	NaN	NaN	NaN	NaN	NaN	NaN	-1.99	NaN						NaN	NaN	NaN	NaN	NaN	NaN	NaN	NaN	0.251168	NaN	0.00076307	5.3579	3	3	3	3	0	0	1	1	0	0	0	0	3	0	0	0	1	1
UniProt#O75976	O75976	O75976;J3QQJ4	Carboxypeptidase D	CPD	NaN	NaN	0.18	0.26	NaN	NaN	0.45	NaN	NaN	NaN						NaN	NaN	1.13542	1.1997	NaN	NaN	1.37009	NaN	NaN	NaN	0	12.248	2	7	7	7	0	0	5	2	0	0	1	0	0	0	0	0	5	2
UniProt#P50416	P50416	P50416;H3BUJ0;H3BP22;H3BUV7	Carnitine O-palmitoyltransferase 1, liver isoform	CPT1A	NaN	-0.68	NaN	-0.03	0.48	-0.36	-0.02	-0.3	-0.12	0.24						NaN	0.62429	NaN	0.98083	1.39451	0.77846	0.984252	0.81264	0.921489	1.1826	0	15.784	4	7	7	7	0	1	0	1	3	1	3	1	3	2	0	1	0	1
UniProt#P23786	P23786	P23786	Carnitine O-palmitoyltransferase 2, mitochondrial	CPT2	NaN	NaN	0.42	-0.09	NaN	NaN	NaN	NaN	NaN	NaN						NaN	NaN	1.33442	0.94226	NaN	NaN	NaN	NaN	NaN	NaN	0	6.7446	1	4	4	4	0	0	2	3	0	0	0	0	0	0	0	0	2	3
UniProt#C9JP16	C9JP16	C9JP16;O75718	Cartilage-associated protein	CRTAP	NaN	NaN	NaN	NaN	NaN	NaN	-0.2	0.59	0.05	NaN						NaN	NaN	NaN	NaN	NaN	NaN	0.873057	1.506	1.03789	NaN	0	7.4167	2	3	3	3	0	0	0	0	0	0	1	2	2	0	0	0	0	0
UniProt#P48729	P48729	P48729;D6REM4;E7ETM0;Q8N752;H0Y9X2;U3KQK7;E5RG27;D6RGE5;U3KPX3;U3KQ83	Casein kinase I isoform alpha;Casein kinase I isoform alpha-like	CSNK1A1;CSNK1A1L	NaN	0.25	NaN	NaN	-0.1	0.01	NaN	0.09	0.1	0.14						NaN	1.1877	NaN	NaN	0.934492	1.0063	NaN	1.0608	1.07383	1.1001	0	23.131	10	7	7	7	0	3	0	0	2	1	0	1	7	3	0	3	0	0
UniProt#E7EU96	E7EU96	E7EU96;Q5U5J2;P68400;Q8NEV1;A0A087WY74;H3BNI9;H3BSA1;P19784;P17540	Casein kinase II subunit alpha;Casein kinase II subunit alpha 3	CSNK2A1;CSNK2A3	0.41	0.04	NaN	0.97	NaN	0.28	NaN	NaN	NaN	NaN						1.32461	1.0251	NaN	1.9595	NaN	1.211	NaN	NaN	NaN	NaN	0	14.006	9	6	5	5	2	5	0	2	1	4	1	1	1	1	1	4	0	1
UniProt#Q5SRQ6	Q5SRQ6	Q5SRQ6;P67870;Q5SRQ3;N0E472	Casein kinase II subunit beta	CSNK2B	NaN	-0.36	NaN	1.49	1.71	-0.03	NaN	NaN	NaN	NaN						NaN	0.78102	NaN	2.8007	3.26052	0.9768	NaN	NaN	NaN	NaN	0	10.191	4	3	3	3	0	1	0	1	2	2	0	0	0	0	0	1	0	1
UniProt#P42574	P42574	P42574;C9JXR7;A0A087WU32;A8MVM1	Caspase-3;Caspase-3 subunit p17;Caspase-3 subunit p12	CASP3	NaN	0.44	NaN	2.94	NaN	NaN	NaN	NaN	NaN	NaN						NaN	1.3524	NaN	7.6553	NaN	NaN	NaN	NaN	NaN	NaN	0.00077821	5.7344	4	2	2	2	0	2	0	1	0	0	0	0	0	0	0	2	0	1
UniProt#Q9BXW7	Q9BXW7	Q9BXW7;A8MYZ9	Cat eye syndrome critical region protein 5	CECR5	NaN	-0.28	NaN	NaN	NaN	NaN	-0.38	-1.42	1.33	NaN						NaN	0.82409	NaN	NaN	NaN	NaN	0.769704	0.37304	2.50595	NaN	0	8.3758	2	3	3	3	0	1	0	0	0	0	1	1	2	0	0	1	0	0
UniProt#P04040	P04040	P04040	Catalase	CAT	0.87	NaN	0.89	-0.77	NaN	-0.26	0.56	-0.34	1.47	-0.87						1.82695	NaN	1.85673	0.58591	NaN	0.83245	1.47098	0.78827	2.772	0.54575	0	63.061	1	13	13	13	3	2	5	3	0	2	8	3	9	6	3	2	5	3
UniProt#P21964	P21964	P21964;E7EMS6;E7EUU8;H7BZ45;F8WBW9	Catechol O-methyltransferase	COMT	0.75	-0.13	0.68	NaN	0.59	-0.16	0.35	-0.27	0.11	-0.09						1.67676	0.91688	1.5966	NaN	1.50385	0.89413	1.2741	0.83053	1.07569	0.93937	0	132.08	5	13	13	13	2	4	3	0	9	10	7	6	8	7	2	4	3	0
UniProt#C9JZR2	C9JZR2	C9JZR2;O60716;E9PKY0;E9PRE2;H0YC95	Catenin delta-1	CTNND1	0.1	0.16	-0.19	-0.01	-0.19	0.01	-0.33	0.31	-0.19	-0.14						1.071	1.1154	0.876655	0.99216	0.877655	1.0091	0.794155	1.2391	0.877578	0.90547	0	173.77	5	22	22	22	2	2	5	2	4	3	8	5	19	16	2	2	5	2
UniProt#P07858	P07858	P07858	Cathepsin B;Cathepsin B light chain;Cathepsin B heavy chain	CTSB	NaN	NaN	NaN	NaN	1.14	NaN	NaN	NaN	-0.28	-1.03						NaN	NaN	NaN	NaN	2.20371	NaN	NaN	NaN	0.820816	0.48926	0.0021575	4.4177	1	1	1	1	0	0	0	0	1	0	0	0	1	1	0	0	0	0
UniProt#Q9UBR2	Q9UBR2	Q9UBR2	Cathepsin Z	CTSZ	-0.13	-0.22	NaN	NaN	-0.89	-0.02	-0.05	0.18	0.4	-0.38						0.915416	0.85881	NaN	NaN	0.539258	0.98908	0.968148	1.132	1.32045	0.76953	0	12.091	1	2	2	2	1	1	0	0	2	1	2	2	1	1	1	1	0	0
UniProt#P20645	P20645	P20645;F5GXE0;F5GXU0;F5H883;F5GX30;H0YGE9;H0YGT2	Cation-dependent mannose-6-phosphate receptor	M6PR	0.3	-0.01	NaN	NaN	NaN	NaN	0.35	NaN	NaN	NaN						1.23282	0.99319	NaN	NaN	NaN	NaN	1.27724	NaN	NaN	NaN	0	10.665	7	3	3	3	3	2	0	0	0	0	2	0	0	0	3	2	0	0
UniProt#P11717	P11717	P11717;S4R328	Cation-independent mannose-6-phosphate receptor	IGF2R	0.82	0.31	0.27	0.08	NaN	NaN	NaN	NaN	NaN	NaN						1.76211	1.2387	1.20165	1.0572	NaN	NaN	NaN	NaN	NaN	NaN	0	22.792	2	8	8	8	1	2	6	3	0	0	0	0	0	0	1	2	6	3
UniProt#Q03135	Q03135	Q03135;C9JKI3;E9PCT5;P56539	Caveolin-1;Caveolin	CAV1	NaN	0.16	0.34	-0.13	NaN	NaN	NaN	NaN	-0.25	NaN						NaN	1.1202	1.26826	0.91601	NaN	NaN	NaN	NaN	0.838012	NaN	0	7.7284	4	3	3	3	0	1	1	2	0	0	0	0	1	0	0	1	1	2
UniProt#A0A087X1N2	A0A087X1N2	A0A087X1N2;Q03701	CCAAT/enhancer-binding protein zeta	CEBPZ	NaN	NaN	NaN	NaN	NaN	NaN	-0.35	NaN	-0.41	-0.21						NaN	NaN	NaN	NaN	NaN	NaN	0.784191	NaN	0.754262	0.86196	0	19.237	2	6	6	6	0	0	0	0	0	0	1	1	5	2	0	0	0	0
UniProt#A5YKK6	A5YKK6	A5YKK6;H3BVC9;B5MDN3;H3BNB1;H3BMH0;H3BTH2;H3BR89;H3BT18;H3BU44	CCR4-NOT transcription complex subunit 1	CNOT1	0.14	0.07	0.07	1.2	-0.44	-0.28	0.01	-0.14	-0.54	-0.24						1.10228	1.0505	1.04768	2.2928	0.73616	0.82256	1.007	0.906	0.686201	0.84588	0	246.43	9	52	52	44	2	3	3	9	11	8	24	21	47	34	2	3	3	9
UniProt#Q9H9A5	Q9H9A5	Q9H9A5;E9PCN5;H7C1X9;H7C0K1	CCR4-NOT transcription complex subunit 10	CNOT10	NaN	NaN	NaN	3.09	NaN	NaN	-0.21	0.26	-0.49	NaN						NaN	NaN	NaN	8.4955	NaN	NaN	0.862738	1.1989	0.713114	NaN	0	19.042	4	7	7	7	0	0	0	1	0	0	5	1	3	0	0	0	0	1
UniProt#Q9UKZ1	Q9UKZ1	Q9UKZ1;H7C0C7	CCR4-NOT transcription complex subunit 11	CNOT11	NaN	NaN	NaN	NaN	NaN	NaN	NaN	NaN	-0.05	-0.55						NaN	NaN	NaN	NaN	NaN	NaN	NaN	NaN	0.96432	0.68372	0	10.412	2	3	3	3	0	0	0	0	0	0	0	0	2	3	0	0	0	0
UniProt#F8VV52	F8VV52	F8VV52;Q9NZN8;F8VQF4;F8VRS8;F8W145;F8VP97	CCR4-NOT transcription complex subunit 2	CNOT2	NaN	NaN	NaN	NaN	NaN	NaN	NaN	-1.27	-1.25	NaN						NaN	NaN	NaN	NaN	NaN	NaN	NaN	0.41517	0.421585	NaN	0.0061392	3.618	6	2	2	2	0	0	0	0	0	0	0	1	1	0	0	0	0	0
UniProt#O75175	O75175	O75175;H7C3F5;H7C5J4;H0Y5X7;H7C148	CCR4-NOT transcription complex subunit 3	CNOT3	NaN	NaN	NaN	NaN	-0.29	-0.31	-0.08	0.04	-0.4	-0.35						NaN	NaN	NaN	NaN	0.815594	0.80808	0.948407	1.0307	0.757002	0.78189	0	24.821	5	6	6	6	0	0	0	0	2	1	3	1	3	3	0	0	0	0
UniProt#D6RGK9	D6RGK9	D6RGK9;H0Y9C1;H0Y9Z5;Q96LI5;Q9ULM6	CCR4-NOT transcription complex subunit 6-like;CCR4-NOT transcription complex subunit 6	CNOT6L;CNOT6	NaN	NaN	NaN	NaN	NaN	NaN	NaN	NaN	-0.85	0.49						NaN	NaN	NaN	NaN	NaN	NaN	NaN	NaN	0.55534	1.4001	0.0031524	3.9611	5	1	1	1	0	0	0	0	0	0	0	0	1	1	0	0	0	0
UniProt#Q9UIV1	Q9UIV1	Q9UIV1;H0YAV9;H0YBT3;E5RGH2	CCR4-NOT transcription complex subunit 7	CNOT7	NaN	NaN	NaN	NaN	NaN	-0.33	-0.59	NaN	-0.78	-0.44						NaN	NaN	NaN	NaN	NaN	0.79656	0.663218	NaN	0.582581	0.7371	0	26.226	4	3	3	3	0	0	0	0	0	1	2	1	2	2	0	0	0	0
UniProt#E5RIL2	E5RIL2	E5RIL2;Q9UFF9;B7Z9U0;E5RFJ4;E5RHL9;E5RJC5;E5RHP3;E5RGE4	CCR4-NOT transcription complex subunit 8	CNOT8	NaN	NaN	NaN	NaN	NaN	-0.33	NaN	-0.08	-0.37	-0.59						NaN	NaN	NaN	NaN	NaN	0.79349	NaN	0.94352	0.771545	0.6647	0	32.246	8	4	4	4	0	0	0	0	0	1	0	1	4	3	0	0	0	0
UniProt#A0A0C4DGH0	A0A0C4DGH0	A0A0C4DGH0;Q5ZPR3;H0YLT8;H0YN85;H0YK40;H0YK59;H0YL10	CD276 antigen	CD276	NaN	0.33	NaN	NaN	NaN	NaN	0.12	NaN	NaN	NaN						NaN	1.2559	NaN	NaN	NaN	NaN	1.08948	NaN	NaN	NaN	0	7.5775	7	2	2	2	0	1	0	0	0	0	1	0	0	0	0	1	0	0
UniProt#Q9Y5K6	Q9Y5K6	Q9Y5K6	CD2-associated protein	CD2AP	NaN	0.02	NaN	NaN	NaN	NaN	NaN	NaN	NaN	1.01						NaN	1.0121	NaN	NaN	NaN	NaN	NaN	NaN	NaN	2.0108	0.0021498	4.3205	1	2	2	2	0	1	0	0	0	0	0	0	0	1	0	1	0	0
UniProt#E9PNW4	E9PNW4	E9PNW4;E9PR17;P13987;H0YET2	CD59 glycoprotein	CD59	NaN	NaN	NaN	0.73	NaN	-0.06	NaN	NaN	NaN	NaN						NaN	NaN	NaN	1.6603	NaN	0.96221	NaN	NaN	NaN	NaN	0.0024726	4.1006	4	2	2	2	0	0	0	1	0	1	0	0	0	0	0	0	0	1
UniProt#E9PJK1	E9PJK1	E9PJK1;E9PRJ8;H0YDL9;H0YDJ9;E9PIF1;A6NMH8;P60033;E9PM31;H0YEE2	CD81 antigen	CD81	0.34	-0.39	0.19	-0.13	0.28	0.3	0.2	0.15	-0.19	-0.15						1.26153	0.76456	1.14368	0.91175	1.21315	1.2297	1.15162	1.1109	0.877732	0.89909	0	126.61	9	4	4	4	2	3	3	2	2	2	2	1	1	1	2	3	3	2
UniProt#A6NNI4	A6NNI4	A6NNI4;G8JLH6;P21926;F5GXT1;A0A087WZG3;A0A087WU13	CD9 antigen	CD9	-0.05	-0.37	0.08	0.18	0.85	0.02	-0.08	-0.09	-0.57	-0.16						0.965065	0.77135	1.06048	1.135	1.79698	1.0144	0.948317	0.94189	0.675219	0.89707	0	27.61	6	2	2	2	2	2	2	2	1	2	2	1	2	1	2	2	2	2
UniProt#Q9NZ45	Q9NZ45	Q9NZ45	CDGSH iron-sulfur domain-containing protein 1	CISD1	0.47	-0.37	0.05	0.08	0.87	NaN	NaN	NaN	NaN	NaN						1.38393	0.77531	1.03338	1.0535	1.82979	NaN	NaN	NaN	NaN	NaN	0	6.5719	1	2	2	2	1	1	1	1	1	0	0	0	0	0	1	1	1	1
UniProt#Q8N5K1	Q8N5K1	Q8N5K1;I3L1N9;D6RCF4	CDGSH iron-sulfur domain-containing protein 2	CISD2	0.65	-0.25	0.52	-0.04	0.28	0.16	0.4	-0.38	0.2	-0.09						1.56482	0.83808	1.43225	0.97041	1.21081	1.1135	1.31643	0.76929	1.14708	0.94126	0	76.232	3	8	8	8	3	3	3	4	7	8	6	3	7	7	3	3	3	4
UniProt#A0A0A0MRG9	A0A0A0MRG9	A0A0A0MRG9;Q96SN8;F8WF55;F8WCI3;Q5JTU8;B1AMJ5	CDK5 regulatory subunit-associated protein 2	CDK5RAP2	NaN	NaN	NaN	NaN	NaN	NaN	NaN	NaN	NaN	NaN						NaN	NaN	NaN	NaN	NaN	NaN	NaN	NaN	NaN	NaN	0.008988	3.3486	6	2	2	2	0	1	0	0	0	0	0	0	0	1	0	1	0	0
UniProt#Q96JB5	Q96JB5	Q96JB5;J3QRM1;J3QQY1;J3QS62;J3QL86;J3KRI2;J3KRK4;J3KS63;J3QL95	CDK5 regulatory subunit-associated protein 3	CDK5RAP3	0.49	0.11	0.89	-0.37	0.06	-0.19	0.11	0.11	-0.08	0.15						1.40716	1.0808	1.85501	0.77465	1.04502	0.87614	1.08047	1.0812	0.948947	1.1089	0	152.32	9	21	21	21	2	1	1	2	14	15	11	12	19	17	2	1	1	2
UniProt#B3KY94	B3KY94	B3KY94;O14735;H3BUR9	CDP-diacylglycerol--inositol 3-phosphatidyltransferase	CDIPT	0	0.03	0	-0.4	0.42	-0.2	NaN	NaN	NaN	NaN						1.00222	1.0226	0.998303	0.75671	1.33353	0.86755	NaN	NaN	NaN	NaN	0	35.383	3	5	5	5	3	4	4	5	3	2	0	0	0	0	3	4	4	5
UniProt#Q8N163	Q8N163	Q8N163;E5RFJ3;E5RHJ4;G3V119;H0YB24;H0YC69;E5RGU7;H0YC58;E5RHH8	Cell cycle and apoptosis regulator protein 2	CCAR2	0.16	-0.26	-0.2	0.1	0.43	-1.26	NaN	NaN	0.05	NaN						1.11622	0.83526	0.871536	1.0687	1.34602	0.41877	NaN	NaN	1.03795	NaN	0	58.184	9	13	13	13	1	5	4	4	2	10	0	0	2	0	1	5	4	4
UniProt#Q92600	Q92600	Q92600;F8WBZ6;H7C0W0	Cell differentiation protein RCD1 homolog	RQCD1	NaN	-0.55	NaN	1.07	-0.47	0.08	-0.1	-0.44	-0.44	-0.33						NaN	0.6807	NaN	2.105	0.724008	1.0567	0.932662	0.7395	0.736323	0.79601	0	79.161	3	13	13	13	0	1	0	2	3	6	5	4	10	9	0	1	0	2
UniProt#P60953	P60953	P60953;Q5JYX0	Cell division control protein 42 homolog	CDC42	0	-0.08	0.01	0.89	0.48	-0.52	NaN	0	-0.24	-0.37						1.00264	0.94466	1.00705	1.8571	1.39523	0.69833	NaN	0.99763	0.849041	0.77439	0	38.08	2	8	7	7	5	6	3	5	3	5	0	2	3	5	5	6	3	4
UniProt#Q99459	Q99459	Q99459	Cell division cycle 5-like protein	CDC5L	NaN	-0.26	-0.05	0.21	-0.07	-0.38	0.08	-0.26	0.17	0.28						NaN	0.83727	0.967024	1.1558	0.952744	0.76883	1.05452	0.83508	1.12858	1.2179	0	133.86	1	26	26	26	0	2	6	7	11	12	7	12	16	16	0	2	6	7
UniProt#Q8IX12	Q8IX12	Q8IX12;A0A0C4DGG8;F5H3E1;F5H1H2;F5H2E6	Cell division cycle and apoptosis regulator protein 1	CCAR1	NaN	-0.84	NaN	NaN	NaN	NaN	NaN	NaN	-0.22	-0.49						NaN	0.55881	NaN	NaN	NaN	NaN	NaN	NaN	0.856384	0.713	0	7.6568	5	3	3	3	0	1	0	0	0	0	0	0	1	1	0	1	0	0
UniProt#Q9UJX2	Q9UJX2	Q9UJX2	Cell division cycle protein 23 homolog	CDC23	NaN	NaN	NaN	NaN	NaN	NaN	NaN	NaN	-0.67	0.03						NaN	NaN	NaN	NaN	NaN	NaN	NaN	NaN	0.628101	1.0198	0.0018169	4.5491	1	2	2	2	0	0	0	0	0	0	0	0	1	2	0	0	0	0
UniProt#Q9NX58	Q9NX58	Q9NX58;D6RDJ1	Cell growth-regulating nucleolar protein	LYAR	0.07	NaN	NaN	0.09	-0.08	-0.42	-0.17	0.29	0.25	-0.09						1.04715	NaN	NaN	1.0675	0.948317	0.74694	0.889363	1.2223	1.18883	0.9376	0	105.02	2	11	11	11	3	1	0	1	3	6	9	10	8	8	3	1	0	1
UniProt#P62633	P62633	P62633	Cellular nucleic acid-binding protein	CNBP	NaN	NaN	NaN	1.23	0.05	0.24	NaN	NaN	0.03	-0.17						NaN	NaN	NaN	2.3431	1.03481	1.1805	NaN	NaN	1.02208	0.88833	0	39.554	1	4	4	4	0	0	0	4	4	4	0	0	4	3	0	0	0	4
UniProt#P29373	P29373	P29373;Q5SYZ4;B5MCB5;P29762	Cellular retinoic acid-binding protein 2	CRABP2	0.04	-0.49	-0.01	0.61	NaN	NaN	NaN	NaN	NaN	NaN						1.0301	0.71292	0.993739	1.5257	NaN	NaN	NaN	NaN	NaN	NaN	0	11.537	4	5	5	5	3	5	2	1	0	1	0	0	0	0	3	5	2	1
UniProt#P41208	P41208	P41208	Centrin-2	CETN2	NaN	NaN	NaN	0.38	NaN	NaN	NaN	NaN	NaN	NaN						NaN	NaN	NaN	1.302	NaN	NaN	NaN	NaN	NaN	NaN	0.0021482	4.3097	1	1	1	1	0	0	0	1	0	0	0	0	0	0	0	0	0	1
UniProt#O43264	O43264	O43264;F5H3C1	Centromere/kinetochore protein zw10 homolog	ZW10	0.33	0.27	0.18	-0.59	0.09	0.34	-0.19	0.15	-0.37	0.16						1.25688	1.2043	1.13649	0.66339	1.06114	1.2636	0.87727	1.1079	0.771367	1.1181	0	50.612	2	10	10	10	3	1	1	3	5	4	1	3	7	3	3	1	1	3
UniProt#Q8N8E3	Q8N8E3	Q8N8E3;F5GYE8;J3QQV3;J3QSA5;J3QL98;J3KSC3;J3KSN4	Centrosomal protein of 112 kDa	CEP112	0.29	-1.32	-0.25	-0.97	NaN	NaN	NaN	NaN	NaN	NaN						1.22344	0.39999	0.838574	0.51125	NaN	NaN	NaN	NaN	NaN	NaN	0	87.053	7	15	15	15	12	1	6	1	0	0	0	0	0	0	12	1	6	1
UniProt#I3L2J8	I3L2J8	I3L2J8;Q9UPN4;I3L316;I3L4M5;I3L2X7	Centrosomal protein of 131 kDa	CEP131	NaN	NaN	NaN	NaN	NaN	NaN	NaN	NaN	NaN	-0.33						NaN	NaN	NaN	NaN	NaN	NaN	NaN	NaN	NaN	0.79319	0.0021779	4.5278	5	2	2	2	0	0	0	0	0	0	0	0	0	2	0	0	0	0
UniProt#Q5SZE2	Q5SZE2	Q5SZE2;Q5SZE3;H0YKH6;Q5SZE4;Q5SZE1;H0YNU7;Q96G23	Ceramide synthase 2	CERS2	NaN	-0.44	NaN	NaN	NaN	NaN	NaN	NaN	NaN	NaN						NaN	0.73513	NaN	NaN	NaN	NaN	NaN	NaN	NaN	NaN	0.0097943	3.0923	7	1	1	1	0	1	0	0	0	0	0	0	0	0	0	1	0	0
UniProt#H3BRN7	H3BRN7	H3BRN7;H3BNF1;H3BTY4;H3BUV4;H3BUT1;Q9NWW5	Ceroid-lipofuscinosis neuronal protein 6	CLN6	NaN	NaN	NaN	0.55	-0.46	0.37	NaN	NaN	NaN	NaN						NaN	NaN	NaN	1.4598	0.726533	1.2955	NaN	NaN	NaN	NaN	0	21.776	6	1	1	1	0	0	0	1	1	1	0	0	0	0	0	0	0	1
UniProt#C9JUJ0	C9JUJ0	C9JUJ0;Q9UFW8	CGG triplet repeat-binding protein 1	CGGBP1	0.09	-0.23	NaN	NaN	NaN	NaN	NaN	NaN	NaN	NaN						1.06534	0.8508	NaN	NaN	NaN	NaN	NaN	NaN	NaN	NaN	0.0011107	4.8785	2	2	2	2	1	1	0	1	0	0	0	0	0	0	1	1	0	1
UniProt#Q8NI60	Q8NI60	Q8NI60	Chaperone activity of bc1 complex-like, mitochondrial	ADCK3	NaN	NaN	-0.54	-0.78	NaN	NaN	NaN	NaN	NaN	NaN						NaN	NaN	0.689988	0.58359	NaN	NaN	NaN	NaN	NaN	NaN	0	15.88	1	3	3	3	0	0	2	2	0	0	0	0	0	0	0	0	2	2
UniProt#Q9H444	Q9H444	Q9H444	Charged multivesicular body protein 4b	CHMP4B	0.22	-0.01	-0.15	-0.23	NaN	-0.3	NaN	NaN	NaN	NaN						1.16237	0.99564	0.900009	0.85139	NaN	0.81304	NaN	NaN	NaN	NaN	0	28.152	1	4	4	4	1	2	2	2	0	1	0	0	0	0	1	2	2	2
UniProt#I3L3E4	I3L3E4	I3L3E4;I3L4G8;I3L4A1;Q96FZ7	Charged multivesicular body protein 6	CHMP6	NaN	NaN	NaN	NaN	-0.46	NaN	0.46	0.1	0.88	-0.2						NaN	NaN	NaN	NaN	0.728863	NaN	1.37675	1.073	1.84148	0.87249	0	13.485	4	1	1	1	0	0	0	1	1	0	1	1	1	1	0	0	0	1
UniProt#Q9BWS9	Q9BWS9	Q9BWS9;E9PPA0;E9PI70;E9PIP0;E9PRL3;E9PPH0;E9PKF1;H0YC89;H0YDL6;H0YEA3;H0YCC4	Chitinase domain-containing protein 1	CHID1	NaN	NaN	NaN	NaN	0.11	-0.51	-0.19	-0.58	-0.4	-0.44						NaN	NaN	NaN	NaN	1.08095	0.70054	0.879275	0.66686	0.758265	0.73878	0	62.278	11	13	13	13	0	0	0	0	8	9	10	10	7	6	0	0	0	0
UniProt#Q9BT22	Q9BT22	Q9BT22;K7EPU3;K7EQK1;K7EID2	Chitobiosyldiphosphodolichol beta-mannosyltransferase	ALG1	0.28	0.18	0.12	-0.59	NaN	NaN	0.09	0.07	0.02	NaN						1.21498	1.1308	1.08347	0.66297	NaN	NaN	1.06585	1.0497	1.0148	NaN	0	16.34	4	3	3	3	2	2	1	1	0	0	1	2	1	0	2	2	1	1
UniProt#O00299	O00299	O00299	Chloride intracellular channel protein 1	CLIC1	0.23	0.06	-0.33	1.71	NaN	0.16	NaN	0.04	NaN	NaN						1.17664	1.0422	0.793462	3.2719	NaN	1.117	NaN	1.0261	NaN	NaN	0	73.532	1	12	12	11	9	11	8	7	0	2	1	1	0	0	9	11	8	7
UniProt#Q9Y696	Q9Y696	Q9Y696;A6PVS0;O15247;Q9NZA1	Chloride intracellular channel protein 4	CLIC4	0.54	0.02	NaN	0.54	NaN	NaN	NaN	NaN	NaN	NaN						1.45618	1.0171	NaN	1.4494	NaN	NaN	NaN	NaN	NaN	NaN	0	19.589	4	6	5	5	3	6	0	2	0	0	0	0	0	0	2	5	0	2
UniProt#A0A0C4DGS9	A0A0C4DGS9	A0A0C4DGS9;Q9Y6K0	Choline/ethanolaminephosphotransferase 1	CEPT1	NaN	-0.72	NaN	NaN	NaN	-0.89	1.13	-0.91	-0.12	-0.21						NaN	0.60562	NaN	NaN	NaN	0.54143	2.19274	0.53081	0.923191	0.86317	0.0007516	5.1023	2	1	1	1	0	1	0	1	0	1	1	1	1	1	0	1	0	1
UniProt#C9J050	C9J050	C9J050;C9JEJ2;P49585;Q9Y5K3;H7BZN1;H7C1T3	Choline-phosphate cytidylyltransferase A;Choline-phosphate cytidylyltransferase B	PCYT1A;PCYT1B	NaN	NaN	-0.24	0.1	0.46	NaN	NaN	NaN	NaN	-0.01						NaN	NaN	0.845451	1.0692	1.37285	NaN	NaN	NaN	NaN	0.99323	0	6.4174	6	3	3	3	0	0	1	1	2	1	0	0	0	1	0	0	1	1
UniProt#G5E9W2	G5E9W2	G5E9W2;Q9P2E5;C9JZF7	Chondroitin sulfate glucuronyltransferase	CHPF2	NaN	NaN	NaN	NaN	0.33	NaN	NaN	NaN	-0.23	NaN						NaN	NaN	NaN	NaN	1.25409	NaN	NaN	NaN	0.852442	NaN	0	6.3072	3	3	3	3	0	0	0	0	2	0	0	0	1	0	0	0	0	0
UniProt#X6R700	X6R700	X6R700;Q9Y3Y2;A0A087X1B7;Q5T7Y7	Chromatin target of PRMT1 protein	CHTOP	0.38	NaN	NaN	0.13	0.16	-1.04	0.55	-1	-0.33	-0.46						1.30091	NaN	NaN	1.0939	1.12025	0.4851	1.45915	0.49862	0.793525	0.7245	0	47.157	4	6	6	6	2	1	0	3	4	4	2	3	5	4	2	1	0	3
UniProt#J3KS05	J3KS05	J3KS05;P83916;K7ELA4;B5MD17;C9JWS9	Chromobox protein homolog 1	CBX1	NaN	NaN	NaN	1.59	NaN	NaN	NaN	NaN	NaN	NaN						NaN	NaN	NaN	3.0059	NaN	NaN	NaN	NaN	NaN	NaN	0	6.1792	5	3	2	2	0	0	0	2	1	0	0	0	0	0	0	0	0	1
UniProt#Q13185	Q13185	Q13185;C9JMM0;B8ZZ43;S4R2Y4	Chromobox protein homolog 3	CBX3	0.02	-0.29	0.33	1.41	NaN	-1.36	NaN	NaN	0.7	NaN						1.01121	0.81882	1.25976	2.6619	NaN	0.39041	NaN	NaN	1.62697	NaN	0	44.253	4	6	6	4	1	2	4	5	0	2	0	0	2	0	1	2	4	5
UniProt#P45973	P45973	P45973	Chromobox protein homolog 5	CBX5	-0.61	0.64	-1.57	1.35	NaN	NaN	NaN	NaN	NaN	NaN						0.653595	1.5546	0.336848	2.5464	NaN	NaN	NaN	NaN	NaN	NaN	0.0041754	3.8653	1	3	2	2	1	1	2	2	0	1	0	0	0	0	1	1	1	2
UniProt#F5GWX5	F5GWX5	F5GWX5;A0A0C4DGG9;Q14839;Q8TDI0;K7EMY3;Q12873;I3L229;H7C3H7;H7C0J3;F2Z2R5;F6T542;F5H6N4	Chromodomain-helicase-DNA-binding protein 4;Chromodomain-helicase-DNA-binding protein 5	CHD4;CHD5	-0.16	-0.2	-0.17	1.29	NaN	NaN	NaN	NaN	0.53	0.33						0.896057	0.87133	0.889521	2.4418	NaN	NaN	NaN	NaN	1.44741	1.2601	0	46.421	12	11	11	11	3	4	7	7	0	0	0	0	4	4	3	4	7	7
UniProt#Q9Y6A4	Q9Y6A4	Q9Y6A4	Cilia- and flagella-associated protein 20	CFAP20	NaN	NaN	NaN	0.95	0.6	-0.69	NaN	NaN	0.12	-0.04						NaN	NaN	NaN	1.9292	1.5146	0.61996	NaN	NaN	1.08561	0.97138	0	9.3553	1	3	3	3	0	0	0	2	3	3	0	0	3	2	0	0	0	2
UniProt#H3BRM8	H3BRM8	H3BRM8;H3BSH7;Q969X6	Cirhin	CIRH1A	NaN	NaN	NaN	NaN	NaN	NaN	-0.36	-0.27	NaN	-0.72						NaN	NaN	NaN	NaN	NaN	NaN	0.781128	0.8269	NaN	0.60719	0.005808	3.6346	3	1	1	1	0	0	0	0	0	0	1	1	0	1	0	0	0	0
UniProt#B4DJV2	B4DJV2	B4DJV2;O75390;A0A0C4DGI3;H0YIC4;F8VTT8;F8W4S1;F8W642;F8VZK9;F8VX07;F8VRP1;F8VX68;F8VWQ5;F8VPF9;F8VPA1;F8W1S4;H0YH82;F8VRI6	Citrate synthase;Citrate synthase, mitochondrial	CS	0.15	-0.15	-0.09	0.03	-0.04	0.26	0.02	-0.1	0.65	0.31						1.11243	0.90354	0.939408	1.0219	0.971157	1.1946	1.01531	0.93035	1.57218	1.2405	0	59.438	17	10	10	9	5	10	4	5	3	3	2	4	2	3	5	10	4	5
UniProt#O14578	O14578	O14578;H7BYJ3	Citron Rho-interacting kinase	CIT	NaN	NaN	NaN	NaN	NaN	NaN	NaN	NaN	-0.13	-0.33						NaN	NaN	NaN	NaN	NaN	NaN	NaN	NaN	0.914328	0.79319	0	15.629	2	6	6	6	0	0	0	0	0	0	0	0	5	2	0	0	0	0
UniProt#O60271	O60271	O60271	C-Jun-amino-terminal kinase-interacting protein 4	SPAG9	-0.15	0.02	0.36	1.61	NaN	NaN	NaN	NaN	NaN	NaN						0.901957	1.0174	1.28518	3.0447	NaN	NaN	NaN	NaN	NaN	NaN	0	56.15	1	11	11	1	5	7	1	5	0	0	0	0	0	0	5	7	1	5
UniProt#A0A087WVQ6	A0A087WVQ6	A0A087WVQ6;Q00610;J3KS13;K7EJJ5;J3KSQ2;J3KRF5;J3QL20	Clathrin heavy chain 1	CLTC	-0.72	0.44	-0.32	1.43	1.2	-0.17	-0.09	-0.2	0.08	-0.03						0.608902	1.3596	0.803342	2.688	2.30192	0.88856	0.936944	0.87304	1.05827	0.98254	0	323.31	7	87	87	68	55	50	45	49	73	65	62	58	67	63	55	50	45	49
UniProt#P53675	P53675	P53675;A0A087WX41;A0A087WV74;A0A087WXH4;F5H5N6	Clathrin heavy chain 2	CLTCL1	NaN	0.07	NaN	2.71	1.06	-0.07	-0.39	-0.16	-0.22	0.35						NaN	1.0507	NaN	6.5537	2.08864	0.95417	0.765169	0.89717	0.857706	1.2755	0	7.5669	5	20	1	1	12	11	10	12	15	14	15	12	16	14	0	1	0	1
UniProt#Q14677	Q14677	Q14677;H0YD52	Clathrin interactor 1	CLINT1	-0.12	-0.46	-0.18	-0.44	NaN	NaN	-0.49	0.29	-0.18	-0.39						0.922254	0.72849	0.88574	0.73784	NaN	NaN	0.709723	1.2217	0.880127	0.76222	0	63.262	2	14	14	14	1	2	2	3	0	0	5	1	9	9	1	2	2	3
UniProt#P09496	P09496	P09496;C9J8P9	Clathrin light chain A	CLTA	NaN	NaN	-1.02	1.33	1.41	-0.04	-0.88	0.38	0.31	-0.04						NaN	NaN	0.492247	2.5153	2.65767	0.97021	0.542094	1.2985	1.23574	0.97165	0	27.878	2	7	7	2	1	0	4	2	6	5	2	2	7	6	1	0	4	2
UniProt#P09497	P09497	P09497;D6RJD1;H0Y9Q6	Clathrin light chain B	CLTB	NaN	NaN	-0.57	0.79	0.95	0.03	NaN	-0.61	0.35	-0.52						NaN	NaN	0.6744	1.7265	1.93304	1.0229	NaN	0.65346	1.27371	0.69532	0	24.507	3	7	7	7	0	0	1	1	1	5	0	2	2	4	0	0	1	1
UniProt#Q10570	Q10570	Q10570;E9PIM1;A0A087X101	Cleavage and polyadenylation specificity factor subunit 1	CPSF1	NaN	NaN	NaN	0.93	0.06	-0.46	0.03	-0.4	-0.43	-0.18						NaN	NaN	NaN	1.9017	1.04299	0.72574	1.02276	0.75916	0.74096	0.88028	0	86.031	3	19	19	19	0	1	0	1	7	6	5	11	13	11	0	1	0	1
UniProt#Q9P2I0	Q9P2I0	Q9P2I0;H0YJF4	Cleavage and polyadenylation specificity factor subunit 2	CPSF2	NaN	NaN	NaN	NaN	0.24	-1.59	-0.41	-0.48	0.07	-0.19						NaN	NaN	NaN	NaN	1.18118	0.33186	0.750356	0.71597	1.05201	0.87564	0	36.214	2	9	9	9	0	0	0	0	1	1	3	2	7	4	0	0	0	0
UniProt#G5E9W3	G5E9W3	G5E9W3;Q9UKF6;C9JZH6	Cleavage and polyadenylation specificity factor subunit 3	CPSF3	NaN	NaN	NaN	NaN	NaN	NaN	0.38	-0.65	0.46	-0.02						NaN	NaN	NaN	NaN	NaN	NaN	1.2985	0.63639	1.37682	0.9857	0	9.7013	3	4	4	4	0	0	0	0	0	0	2	1	2	2	0	0	0	0
UniProt#O43809	O43809	O43809;H3BND3;H3BV41	Cleavage and polyadenylation specificity factor subunit 5	NUDT21	0.36	0.02	-0.1	1.11	0.43	-0.37	0.12	-0.32	0.01	-0.29						1.28057	1.0137	0.931359	2.1546	1.34452	0.77111	1.08606	0.79924	1.00716	0.81909	0	122.41	3	12	12	12	4	5	5	7	6	11	8	9	9	9	4	5	5	7
UniProt#F8WJN3	F8WJN3	F8WJN3;Q16630;F8W084	Cleavage and polyadenylation specificity factor subunit 6	CPSF6	-0.01	-0.02	-0.03	0.15	0.02	-0.39	0.06	-0.04	0.17	-0.06						0.993838	0.98907	0.977995	1.1074	1.01436	0.76562	1.04379	0.9721	1.1283	0.96008	0	71.189	3	10	10	10	1	2	3	3	5	7	4	3	8	7	1	2	3	3
UniProt#Q8N684	Q8N684	Q8N684;F5H669;F5H6M0;F5H047;J3QT54;C9J286;C9J323;C9JM38;F5H5B7;F5H1W4;F5H2K8;F5H6P5;F5H6A8;F5GXA3	Cleavage and polyadenylation specificity factor subunit 7	CPSF7	0.35	0.87	0.16	0.24	0.04	-0.21	-0.09	-0.28	0.07	0.15						1.27389	1.8317	1.12015	1.1771	1.02843	0.86373	0.938262	0.82407	1.04962	1.1123	0	51.413	14	8	8	8	1	1	3	2	3	2	7	6	8	6	1	1	3	2
UniProt#Q05048	Q05048	Q05048;A0A0A0MSZ9;A3KFI9	Cleavage stimulation factor subunit 1	CSTF1	NaN	-0.1	NaN	0.91	0.65	NaN	0.22	-0.43	0.31	NaN						NaN	0.93059	NaN	1.8806	1.57257	NaN	1.16562	0.74237	1.2435	NaN	0	15.978	3	5	5	5	0	1	0	1	2	0	4	4	2	1	0	1	0	1
UniProt#E9PID8	E9PID8	E9PID8;E7EWR4;P33240;A0A0A0MT56;Q9H0L4	Cleavage stimulation factor subunit 2	CSTF2	-0.08	-0.14	0.46	0.07	0.47	-0.62	0.13	-0.41	0.25	-0.28						0.943574	0.90899	1.37958	1.0512	1.38272	0.64996	1.09425	0.75289	1.19144	0.82475	0	17.337	5	5	5	5	1	1	1	2	3	2	3	2	3	3	1	1	1	2
UniProt#Q12996	Q12996	Q12996;E9PLP8;E9PJ06	Cleavage stimulation factor subunit 3	CSTF3	-0.12	-0.12	0.11	0.14	0.35	-0.49	-0.1	-0.62	-0.12	-0.23						0.921659	0.92055	1.08131	1.1002	1.27509	0.71206	0.93423	0.6527	0.918189	0.85289	0	55.002	3	11	11	11	2	3	2	2	3	4	6	5	6	5	2	3	2	2
UniProt#O96005	O96005	O96005;K7EJ16;K7EQQ1	Cleft lip and palate transmembrane protein 1	CLPTM1	0.87	0.16	-1.98	-0.19	-0.99	3.39	0.08	0.9	1.14	NaN						1.82163	1.1198	0.253614	0.87359	0.504948	10.477	1.06039	1.8683	2.1993	NaN	0	8.024	3	4	4	4	2	2	1	2	1	1	2	1	1	0	2	2	1	2
UniProt#G5E9Z2	G5E9Z2	G5E9Z2;Q96KA5	Cleft lip and palate transmembrane protein 1-like protein	CLPTM1L	NaN	0.31	0.34	-0.59	NaN	0.58	0.77	0.47	0.22	0.39						NaN	1.2408	1.26992	0.66362	NaN	1.4952	1.70166	1.3879	1.16375	1.3091	0	32.859	2	4	4	4	0	1	3	2	0	2	1	2	4	2	0	1	3	2
UniProt#P10909	P10909	P10909;H0YAS8;E7ERK6;H0YC35;H0YLK8;E5RG36;E5RGB0;E5RH61;E5RJZ5;E7ETB4	Clusterin;Clusterin beta chain;Clusterin alpha chain;Clusterin	CLU	NaN	NaN	NaN	NaN	-0.22	0.03	NaN	NaN	-0.66	-0.4						NaN	NaN	NaN	NaN	0.85778	1.0218	NaN	NaN	0.63488	0.76025	0	32.577	10	6	6	6	0	0	0	0	3	2	0	0	4	4	0	0	0	0
UniProt#Q14019	Q14019	Q14019;H3BT58	Coactosin-like protein	COTL1	-0.17	0.12	NaN	NaN	NaN	NaN	NaN	NaN	NaN	NaN						0.888652	1.0898	NaN	NaN	NaN	NaN	NaN	NaN	NaN	NaN	0	9.4997	2	4	4	4	1	4	0	0	0	0	0	0	0	0	1	4	0	0
UniProt#P53621	P53621	P53621	Coatomer subunit alpha;Xenin;Proxenin	COPA	0	0.17	0.16	1.49	0.27	NaN	0.83	NaN	0	0.09						1.00196	1.1283	1.11721	2.7992	1.20771	NaN	1.7773	NaN	0.999001	1.0674	0	83.651	1	25	25	25	11	17	6	13	1	0	2	0	2	2	11	17	6	13
UniProt#P35606	P35606	P35606;D6R997;D6RBZ7;D6RCL6;D6RBG7;D6RBT6;H0Y938;H0YAC7	Coatomer subunit beta	COPB2	0.44	-0.01	0.02	0.65	NaN	NaN	0.66	NaN	-0.46	0.14						1.35342	0.99004	1.01231	1.564	NaN	NaN	1.57816	NaN	0.728757	1.1012	0	62.128	8	17	17	17	7	11	9	9	0	1	3	0	1	1	7	11	9	9
UniProt#P53618	P53618	P53618;E9PP73;E9PP63;E9PKQ1	Coatomer subunit beta	COPB1	0.15	-0.09	0.24	0.64	0.58	0.02	0.71	NaN	NaN	NaN						1.11287	0.94014	1.18087	1.5568	1.49723	1.0136	1.63215	NaN	NaN	NaN	0	71.697	4	16	16	16	8	11	11	11	1	1	1	0	1	0	8	11	11	11
UniProt#P48444	P48444	P48444;B0YIW6;Q6P1Q5;E9PK34	Coatomer subunit delta	ARCN1	0.43	-0.08	0.17	0.2	NaN	NaN	NaN	NaN	NaN	NaN						1.34885	0.94394	1.12742	1.1514	NaN	NaN	NaN	NaN	NaN	NaN	0	37.94	4	9	9	9	5	8	3	7	0	1	0	0	0	0	5	8	3	7
UniProt#M0QXB4	M0QXB4	M0QXB4;O14579;A0A087X0I4;M0R061	Coatomer subunit epsilon	COPE	NaN	0.05	NaN	1.01	NaN	NaN	NaN	NaN	-0.19	NaN						NaN	1.0328	NaN	2.0145	NaN	NaN	NaN	NaN	0.879585	NaN	0	19.882	4	6	6	6	0	4	1	4	0	0	0	0	2	0	0	4	1	4
UniProt#Q9Y678	Q9Y678	Q9Y678;H0Y8X7	Coatomer subunit gamma-1	COPG1	0.32	-0.01	-0.04	0.58	NaN	0.32	NaN	NaN	NaN	NaN						1.25009	0.99583	0.969838	1.4922	NaN	1.2463	NaN	NaN	NaN	NaN	0	30.204	2	10	10	8	7	7	1	4	0	1	0	0	0	0	7	7	1	4
UniProt#Q9UBF2	Q9UBF2	Q9UBF2	Coatomer subunit gamma-2	COPG2	0.28	0.05	NaN	1.17	NaN	NaN	NaN	NaN	NaN	NaN						1.21389	1.0356	NaN	2.2513	NaN	NaN	NaN	NaN	NaN	NaN	0.00077882	5.7754	1	5	3	3	2	3	0	4	0	1	0	0	0	0	1	1	0	2
UniProt#F8VVA7	F8VVA7	F8VVA7;P61923;F8W651;F8VXB1;F8W156;F8VYZ4;F8VYK5;F8VUC5;F8VXR1;F8VYE0	Coatomer subunit zeta-1	COPZ1	0.31	-0.12	0.24	1.43	NaN	NaN	NaN	NaN	NaN	NaN						1.24085	0.92308	1.17933	2.6905	NaN	NaN	NaN	NaN	NaN	NaN	0	26.083	10	5	5	5	1	3	3	5	0	0	0	0	0	0	1	3	3	5
UniProt#S4R3P5	S4R3P5	S4R3P5;Q96EY8	Cob(I)yrinic acid a,c-diamide adenosyltransferase, mitochondrial	MMAB	-0.36	0.07	-0.4	1.03	NaN	NaN	NaN	NaN	-0.08	0.4						0.778756	1.048	0.756544	2.0474	NaN	NaN	NaN	NaN	0.943485	1.3239	0.0011115	4.9004	2	1	1	1	1	1	1	1	0	0	0	0	1	1	1	1	1	1
UniProt#P23528	P23528	P23528;G3V1A4;E9PK25;E9PP50;E9PQB7;E9PLJ3;E9PS23	Cofilin-1	CFL1	0.21	-0.04	0.13	1.22	0.72	-0.11	0.4	-0.15	-0.06	0.1						1.15646	0.97343	1.093	2.3327	1.64652	0.92577	1.32212	0.90147	0.962371	1.0681	0	215.91	7	14	14	11	9	13	12	13	8	6	5	5	7	8	9	13	12	13
UniProt#Q9Y281	Q9Y281	Q9Y281;F8WDN3;G3V2U0	Cofilin-2	CFL2	0.4	0.06	0.04	1.14	1.55	NaN	NaN	NaN	NaN	NaN						1.31648	1.045	1.02883	2.2081	2.9274	NaN	NaN	NaN	NaN	NaN	0	29.624	3	8	5	5	2	6	5	6	2	1	0	1	2	3	1	3	2	3
UniProt#Q8N3U4	Q8N3U4	Q8N3U4;Q8WVM7;Q68DW7	Cohesin subunit SA-2;Cohesin subunit SA-1	STAG2;STAG1	NaN	NaN	NaN	NaN	NaN	NaN	NaN	NaN	0.29	0.89						NaN	NaN	NaN	NaN	NaN	NaN	NaN	NaN	1.22103	1.8575	0	10.662	3	4	4	4	0	0	0	0	0	0	0	0	4	1	0	0	0	0
UniProt#Q6P1N0	Q6P1N0	Q6P1N0;K7EMP1;K7EJY5	Coiled-coil and C2 domain-containing protein 1A	CC2D1A	NaN	NaN	NaN	-1.03	-0.38	0.74	-0.07	1.15	0.05	0.35						NaN	NaN	NaN	0.4882	0.771069	1.6737	0.952653	2.2235	1.03355	1.2774	0	41.573	3	14	14	14	0	0	0	1	2	3	6	2	8	7	0	0	0	1
UniProt#Q96NT0	Q96NT0	Q96NT0;B8ZZ99;F8WCZ3	Coiled-coil domain-containing protein 115	CCDC115	NaN	NaN	NaN	NaN	NaN	0.47	NaN	0.76	-0.07	-0.34						NaN	NaN	NaN	NaN	NaN	1.3889	NaN	1.6898	0.949487	0.78799	0	19.093	3	3	3	3	0	0	0	0	0	1	0	1	3	2	0	0	0	0
UniProt#J3KR35	J3KR35	J3KR35;Q8WUD4;C9JUN5;S4R331	Coiled-coil domain-containing protein 12	CCDC12	NaN	NaN	NaN	0.94	NaN	-0.94	NaN	NaN	0.05	0.01						NaN	NaN	NaN	1.9179	NaN	0.52063	NaN	NaN	1.03645	1.0095	0	16.835	4	4	4	4	0	0	0	1	0	1	0	0	3	4	0	0	0	1
UniProt#Q96CT7	Q96CT7	Q96CT7;M0R2F5	Coiled-coil domain-containing protein 124	CCDC124	-0.28	0	-0.36	1.51	-0.01	-0.36	0.24	-0.59	-0.2	-0.3						0.824402	0.99783	0.780762	2.8399	0.994431	0.77661	1.18068	0.66228	0.873286	0.81348	0	56.23	2	10	10	10	1	1	1	3	5	6	6	6	8	9	1	1	1	3
UniProt#Q96BQ5	Q96BQ5	Q96BQ5	Coiled-coil domain-containing protein 127	CCDC127	0.59	0.05	0.18	-0.08	NaN	NaN	NaN	NaN	NaN	NaN						1.50024	1.0345	1.13143	0.94675	NaN	NaN	NaN	NaN	NaN	NaN	0	122.15	1	15	15	15	8	11	11	12	0	0	0	0	0	0	8	11	11	12
UniProt#Q9H6E4	Q9H6E4	Q9H6E4;B0QY51	Coiled-coil domain-containing protein 134	CCDC134	NaN	NaN	NaN	NaN	NaN	-0.49	-0.15	-0.98	-0.24	-0.42						NaN	NaN	NaN	NaN	NaN	0.71199	0.902527	0.50829	0.845594	0.74533	0	28.192	2	6	6	6	0	0	0	0	1	4	1	1	4	5	0	0	0	0
UniProt#I3L0U5	I3L0U5	I3L0U5;Q6PK04	Coiled-coil domain-containing protein 137	CCDC137	NaN	NaN	NaN	NaN	-0.04	-0.53	0.24	NaN	0.18	NaN						NaN	NaN	NaN	NaN	0.975515	0.69203	1.18057	NaN	1.13632	NaN	0	20.894	2	5	5	5	0	0	0	0	3	4	1	0	3	0	0	0	0	0
UniProt#Q96A33	Q96A33	Q96A33;A0A087WYW6;J3QR89	Coiled-coil domain-containing protein 47	CCDC47	NaN	0.55	0.7	0.47	0.07	0.21	0.5	0.29	0.19	0.44						NaN	1.4655	1.62033	1.3877	1.05221	1.1536	1.41535	1.2197	1.13723	1.3555	0	160.93	3	17	17	17	0	1	4	4	8	7	10	10	14	13	0	1	4	4
UniProt#Q9H0W5	Q9H0W5	Q9H0W5	Coiled-coil domain-containing protein 8	CCDC8	0.87	-0.32	-0.33	-0.93	NaN	NaN	NaN	NaN	NaN	NaN						1.82452	0.79895	0.796559	0.52365	NaN	NaN	NaN	NaN	NaN	NaN	0	88.726	1	10	10	10	6	8	7	8	0	0	0	0	0	0	6	8	7	8
UniProt#Q9H6F5	Q9H6F5	Q9H6F5	Coiled-coil domain-containing protein 86	CCDC86	NaN	NaN	NaN	NaN	NaN	NaN	0.2	NaN	0.46	0.6						NaN	NaN	NaN	NaN	NaN	NaN	1.1452	NaN	1.37642	1.513	0.004489	3.7739	1	2	2	2	0	0	0	0	0	0	1	0	1	1	0	0	0	0
UniProt#Q9Y3X0	Q9Y3X0	Q9Y3X0;M0QYB4	Coiled-coil domain-containing protein 9	CCDC9	NaN	NaN	NaN	NaN	0.53	NaN	-0.42	0.33	NaN	NaN						NaN	NaN	NaN	NaN	1.4477	NaN	0.750019	1.256	NaN	NaN	0.0018195	4.5966	2	2	2	2	0	0	0	0	1	0	2	1	1	0	0	0	0	0
UniProt#Q9GZT6	Q9GZT6	Q9GZT6;H0YF06;H0YD95;E9PRC2;E9PPJ7;J3KN19;E9PKQ5	Coiled-coil domain-containing protein 90B, mitochondrial	CCDC90B	0.03	-0.1	0.09	-0.57	-0.02	-0.78	NaN	NaN	NaN	NaN						1.01835	0.93376	1.06192	0.67444	0.987167	0.58359	NaN	NaN	NaN	NaN	0	18.386	7	6	6	6	4	4	1	4	1	1	0	0	0	0	4	4	1	4
UniProt#Q9Y6H1	Q9Y6H1	Q9Y6H1;Q5T1J5	Coiled-coil-helix-coiled-coil-helix domain-containing protein 2, mitochondrial;Putative coiled-coil-helix-coiled-coil-helix domain-containing protein CHCHD2P9, mitochondrial	CHCHD2;CHCHD2P9	0.17	NaN	1.08	-0.73	NaN	NaN	NaN	NaN	NaN	0						1.12727	NaN	2.10717	0.60127	NaN	NaN	NaN	NaN	NaN	0.99759	0	59.726	2	4	4	4	3	1	4	3	0	0	0	0	0	1	3	1	4	3
UniProt#O75534	O75534	O75534;E9PLT0;E9PLD4;E9PKN4;E9PNG3	Cold shock domain-containing protein E1	CSDE1	-0.19	0.16	0.13	0.38	-0.33	0.58	0.24	0.1	-0.33	0.01						0.878889	1.1197	1.09743	1.3053	0.797512	1.4997	1.18455	1.0734	0.794976	1.0094	0	144.06	5	20	20	20	1	3	3	5	5	4	11	8	16	16	1	3	3	5
UniProt#Q14011	Q14011	Q14011;K7EJV1;K7EMY9;K7EPM4;K7EQR7;D6W5Y5;K7ENX8;K7ELV6;K7EJV5;K7ELT6;K7ER40;K7EQX4;K7ENN6;K7EIF7;K7EQL0	Cold-inducible RNA-binding protein	CIRBP	NaN	-0.03	0.07	0.52	0.22	-0.44	-0.23	-0.1	0.11	0.03						NaN	0.98099	1.05081	1.43	1.16147	0.73782	0.855505	0.93568	1.07564	1.0212	0	127.53	15	7	7	7	1	1	4	2	7	6	5	5	6	4	1	1	4	2
UniProt#P08572	P08572	P08572	Collagen alpha-2(IV) chain;Canstatin	COL4A2	NaN	NaN	NaN	NaN	NaN	NaN	NaN	NaN	0.03	-0.34						NaN	NaN	NaN	NaN	NaN	NaN	NaN	NaN	1.02246	0.7908	0	7.5103	1	1	1	1	0	0	0	0	0	0	0	0	1	1	0	0	0	0
UniProt#R4GN54	R4GN54	R4GN54;R4GMW6;H0Y4W0;H0Y6Z9;R4GMX3;Q9UBI1;R4GN06;Q5T8Z1	COMM domain-containing protein 3	COMMD3-BMI1;COMMD3	NaN	-0.09	NaN	NaN	NaN	NaN	NaN	NaN	0.36	NaN						NaN	0.93908	NaN	NaN	NaN	NaN	NaN	NaN	1.28604	NaN	0	6.2005	8	2	2	2	0	2	0	0	0	0	0	0	1	0	0	2	0	0
UniProt#Q9P000	Q9P000	Q9P000	COMM domain-containing protein 9	COMMD9	NaN	NaN	NaN	1.7	NaN	NaN	NaN	NaN	NaN	NaN						NaN	NaN	NaN	3.2488	NaN	NaN	NaN	NaN	NaN	NaN	0.0092777	3.2488	1	1	1	1	0	0	0	1	0	0	0	0	0	0	0	0	0	1
UniProt#F5H2D0	F5H2D0	F5H2D0;B4DPQ0;P00736	Complement C1r subcomponent;Complement C1r subcomponent heavy chain;Complement C1r subcomponent light chain	C1R	NaN	NaN	NaN	NaN	NaN	NaN	NaN	NaN	NaN	NaN						NaN	NaN	NaN	NaN	NaN	NaN	NaN	NaN	NaN	NaN	0	27.269	3	2	2	2	1	0	2	1	0	1	1	0	1	1	1	0	2	1
UniProt#F5GXS0	F5GXS0	F5GXS0;P0C0L5;P0C0L4	Complement C4-B;Complement C4 beta chain;Complement C4-B alpha chain;C4a anaphylatoxin;C4b-B;C4d-B;Complement C4 gamma chain;Complement C4-A;Complement C4 beta chain;Complement C4-A alpha chain;C4a anaphylatoxin;C4b-A;C4d-A;Complement C4 gamma chain	C4B;C4A	NaN	NaN	NaN	NaN	NaN	NaN	NaN	NaN	NaN	NaN						NaN	NaN	NaN	NaN	NaN	NaN	NaN	NaN	NaN	NaN	0.0095773	3.213	3	1	1	1	0	0	1	0	0	0	0	0	0	0	0	0	1	0
UniProt#Q07021	Q07021	Q07021;I3L3Q7;I3L3B0	Complement component 1 Q subcomponent-binding protein, mitochondrial	C1QBP	-0.32	-0.23	-0.03	-0.06	NaN	NaN	NaN	-0.67	0.38	0.66						0.802762	0.85142	0.977231	0.9614	NaN	NaN	NaN	0.63012	1.30217	1.5787	0	116.34	3	8	8	8	5	8	7	7	0	0	0	1	4	3	5	8	7	7
UniProt#C9JU35	C9JU35	C9JU35;Q9NPL8	Complex I assembly factor TIMMDC1, mitochondrial	TIMMDC1	NaN	NaN	NaN	-0.1	NaN	NaN	NaN	NaN	NaN	NaN						NaN	NaN	NaN	0.93387	NaN	NaN	NaN	NaN	NaN	NaN	0.0058199	3.6658	2	1	1	1	0	0	0	1	0	0	0	0	0	0	0	0	0	1
UniProt#Q15021	Q15021	Q15021;E7EN77;F5H431;F5GZK7;REV__Q02790	Condensin complex subunit 1	NCAPD2	NaN	0.33	-0.39	1.21	NaN	NaN	-0.18	NaN	-0.66	-0.16						NaN	1.2604	0.765755	2.3083	NaN	NaN	0.882613	NaN	0.631393	0.89596	0	45.294	5	14	14	14	0	3	1	3	1	0	3	0	11	3	0	3	1	3
UniProt#E9PHA2	E9PHA2	E9PHA2;Q15003;H7C415;C9J470;C9JZP1	Condensin complex subunit 2	NCAPH	NaN	NaN	0	-0.28	0.2	NaN	NaN	-0.18	-0.19	-0.9						NaN	NaN	0.998602	0.82428	1.1498	NaN	NaN	0.8853	0.878503	0.53576	0	20.74	5	4	4	4	0	0	1	2	1	0	0	1	2	1	0	0	1	2
UniProt#Q9BPX3	Q9BPX3	Q9BPX3;D6RA93;H0Y9Z8	Condensin complex subunit 3	NCAPG	-0.79	-0.26	-0.04	0.58	-0.28	0.21	-0.5	-0.04	-0.64	-0.31						0.579374	0.8369	0.972952	1.4974	0.825559	1.1581	0.706215	0.97118	0.642137	0.80479	0	50.494	3	7	7	7	1	3	2	3	2	6	2	1	5	4	1	3	2	3
UniProt#E9PKK4	E9PKK4	E9PKK4;G3V1A9;P42695	Condensin-2 complex subunit D3	NCAPD3	NaN	NaN	NaN	NaN	NaN	NaN	-0.06	NaN	NaN	0.89						NaN	NaN	NaN	NaN	NaN	NaN	0.962279	NaN	NaN	1.8493	0.0011091	4.8519	3	2	2	2	0	0	0	0	0	0	1	0	0	1	0	0	0	0
UniProt#Q86XI2	Q86XI2	Q86XI2;F8WE06;H0Y6U5	Condensin-2 complex subunit G2	NCAPG2	NaN	NaN	NaN	NaN	NaN	NaN	NaN	NaN	NaN	0.11						NaN	NaN	NaN	NaN	NaN	NaN	NaN	NaN	NaN	1.0818	0.008985	3.334	3	2	2	2	0	0	0	0	0	0	0	0	0	2	0	0	0	0
UniProt#A0A0A6YYG7	A0A0A6YYG7	A0A0A6YYG7;Q6IBW4;E5RJL4;F8WAR3;H0YC55;E5RJN3	Condensin-2 complex subunit H2	NCAPH2	NaN	NaN	NaN	NaN	NaN	NaN	-0.33	NaN	0.37	NaN						NaN	NaN	NaN	NaN	NaN	NaN	0.793021	NaN	1.29524	NaN	0	6.0328	6	2	2	2	0	0	0	0	0	0	1	0	1	0	0	0	0	0
UniProt#Q9NZB2	Q9NZB2	Q9NZB2;A0A0C4DG79;A0A0C4DH52;Q5T035	Constitutive coactivator of PPAR-gamma-like protein 1	FAM120A	-0.48	-0.08	0.04	-0.3	0.04	-0.46	-0.12	-0.09	-0.34	-0.26						0.719114	0.94514	1.03156	0.81417	1.02658	0.72889	0.919118	0.93644	0.787836	0.8342	0	320.14	4	30	30	29	1	2	2	2	13	10	18	14	26	26	1	2	2	2
UniProt#F8W881	F8W881	F8W881;Q9NX05	Constitutive coactivator of PPAR-gamma-like protein 2	FAM120C	NaN	NaN	NaN	NaN	NaN	-1.36	NaN	NaN	-0.44	NaN						NaN	NaN	NaN	NaN	NaN	0.38919	NaN	NaN	0.739481	NaN	0	7.3407	2	4	3	3	0	0	0	0	0	1	1	1	3	0	0	0	0	0
UniProt#K7EMM9	K7EMM9	K7EMM9;P78357	Contactin-associated protein 1	CNTNAP1	NaN	NaN	NaN	NaN	0.82	NaN	NaN	NaN	NaN	NaN						NaN	NaN	NaN	NaN	1.76997	NaN	NaN	NaN	NaN	NaN	0.0021544	4.4049	2	1	1	1	0	0	0	0	1	0	0	0	0	0	0	0	0	0
UniProt#C9JFE4	C9JFE4	C9JFE4;Q13098;A0A096LP07;A0A096LPJ3;A8K070;J3QS84;J3QS88;J3KTB0;J3QLE8;J3QLT0;J3QL53;J3KRE8;J3KSA5;J3KRJ4;J3QQX0	COP9 signalosome complex subunit 1	GPS1	0.21	-0.39	-0.44	NaN	NaN	NaN	NaN	0	NaN	NaN						1.15339	0.76269	0.735781	NaN	NaN	NaN	NaN	0.99776	NaN	NaN	0	7.4758	15	4	4	4	1	2	1	2	0	0	0	1	0	0	1	2	1	2
UniProt#B4DIH5	B4DIH5	B4DIH5;P61201;H0YM03;H0YKU5	COP9 signalosome complex subunit 2	COPS2	-0.03	0.67	NaN	0.44	NaN	NaN	NaN	NaN	NaN	NaN						0.980584	1.5911	NaN	1.3583	NaN	NaN	NaN	NaN	NaN	NaN	0	7.9289	4	2	2	2	1	2	0	1	0	0	0	0	0	0	1	2	0	1
UniProt#Q9UNS2	Q9UNS2	Q9UNS2;J3QKR0;C9JLV5;J3QL22;J3QS85;J3KTQ1;K7ES36;H7C3P9	COP9 signalosome complex subunit 3	COPS3	-0.6	0.15	NaN	NaN	NaN	NaN	NaN	NaN	NaN	NaN						0.661857	1.109	NaN	NaN	NaN	NaN	NaN	NaN	NaN	NaN	0	12.153	8	3	3	3	1	3	0	0	0	0	0	0	0	0	1	3	0	0
UniProt#Q9BT78	Q9BT78	Q9BT78;D6RAX7;D6RFN0;D6RD63	COP9 signalosome complex subunit 4	COPS4	0.17	0.13	0.07	0.38	NaN	-0.58	NaN	NaN	NaN	NaN						1.12255	1.0915	1.05062	1.2986	NaN	0.66773	NaN	NaN	NaN	NaN	0	45.763	4	8	8	8	6	8	1	3	0	1	0	0	0	0	6	8	1	3
UniProt#Q92905	Q92905	Q92905	COP9 signalosome complex subunit 5	COPS5	NaN	0.3	NaN	NaN	NaN	NaN	NaN	NaN	NaN	NaN						NaN	1.2297	NaN	NaN	NaN	NaN	NaN	NaN	NaN	NaN	0.0071307	3.5592	1	1	1	1	0	1	0	0	0	0	0	0	0	0	0	1	0	0
UniProt#E7EM64	E7EM64	E7EM64;Q7L5N1	COP9 signalosome complex subunit 6	COPS6	NaN	-0.03	NaN	NaN	NaN	NaN	NaN	NaN	NaN	NaN						NaN	0.9777	NaN	NaN	NaN	NaN	NaN	NaN	NaN	NaN	0.00039078	5.8912	2	2	2	2	0	2	0	0	0	0	0	0	0	0	0	2	0	0
UniProt#F5H4U8	F5H4U8	F5H4U8;F5H7C6;F5GYF7;F5H248;Q9UBW8;F5H4Z0;F5H3M6;G3XAP1;F5GXT7	COP9 signalosome complex subunit 7a	COPS7A	NaN	NaN	NaN	1.54	NaN	NaN	NaN	NaN	NaN	NaN						NaN	NaN	NaN	2.9016	NaN	NaN	NaN	NaN	NaN	NaN	0.00075901	5.2828	9	2	2	2	0	0	0	2	0	0	0	0	0	0	0	0	0	2
UniProt#E9PGT6	E9PGT6	E9PGT6;Q99627;H7C3S9	COP9 signalosome complex subunit 8	COPS8	0.81	-0.02	0.34	-0.24	NaN	NaN	NaN	NaN	NaN	NaN						1.75128	0.98424	1.26425	0.84784	NaN	NaN	NaN	NaN	NaN	NaN	0	13.926	3	3	3	3	1	2	2	1	0	0	0	0	0	0	1	2	2	1
UniProt#F2Z2V0	F2Z2V0	F2Z2V0;B0QZ18;Q99829;Q5JX56;Q5JX58;Q5JX59;Q5JX60;Q5JX44;E7ENH5;A6PVH9;Q5JX54;Q5JX55;H0Y524;Q5JX61;Q5JX52;Q5JX45;Q5JX57;E7EV27	Copine-1	CPNE1	0.34	-0.39	-0.04	0.41	NaN	NaN	NaN	NaN	NaN	NaN						1.26331	0.76097	0.970685	1.331	NaN	NaN	NaN	NaN	NaN	NaN	0	14.049	18	5	5	5	2	3	2	4	0	0	1	0	0	1	2	3	2	4
UniProt#O75131	O75131	O75131;A0A087WYQ3;A0A087WXR6;E5RHZ0;H0YB26;A0A087WUS8;E5RFT7;E7ENV7;Q96FN4;Q8IYJ1;Q96A23;O95741;Q86YQ8;Q9HCH3;Q9UBL6	Copine-3	CPNE3	-0.24	-0.29	-0.29	-0.1	NaN	-0.48	-1.03	0.21	-1.11	-0.69						0.846597	0.82038	0.819068	0.9347	NaN	0.71935	0.489452	1.1599	0.462642	0.61889	0	35.116	15	9	9	9	4	5	3	6	0	2	4	6	1	2	4	5	3	6
UniProt#G8JLG2	G8JLG2	G8JLG2;Q15517	Corneodesmosin	CDSN	NaN	NaN	2.42	-3.46	NaN	NaN	NaN	NaN	2.65	-0.58						NaN	NaN	5.35504	0.090619	NaN	NaN	NaN	NaN	6.28101	0.66736	0	6.2869	2	4	3	3	1	1	4	2	1	1	2	1	2	2	0	0	3	1
UniProt#P22528	P22528	P22528;P35321	Cornifin-B;Cornifin-A	SPRR1B;SPRR1A	NaN	NaN	0.97	NaN	NaN	NaN	NaN	NaN	NaN	NaN						NaN	NaN	1.95955	NaN	NaN	NaN	NaN	NaN	NaN	NaN	0	6.4594	2	2	2	2	0	0	1	0	0	0	0	0	2	0	0	0	1	0
UniProt#Q9BR76	Q9BR76	Q9BR76;A0A087WW53;F5H390;F5H0D2	Coronin-1B;Coronin	CORO1B	0.2	-0.09	-0.41	0.64	NaN	NaN	NaN	NaN	NaN	NaN						1.15051	0.94174	0.752502	1.5575	NaN	NaN	NaN	NaN	NaN	NaN	0	11.253	4	4	4	3	3	3	3	3	0	0	0	0	0	0	3	3	3	3
UniProt#Q9ULV4	Q9ULV4	Q9ULV4;B4E3S0;F8W1H8;F8VUX3;F8VSA4;F8VRE9;H0YHL7;F8VTT6;F8VVB7;F8VV53	Coronin-1C;Coronin	CORO1C	-0.04	0.49	0.27	0.53	1.05	-0.15	0.47	-0.06	-0.45	-0.01						0.972195	1.4092	1.20678	1.4459	2.06599	0.90328	1.38087	0.95819	0.73062	0.99593	0	49.831	10	7	7	7	2	2	3	5	4	2	3	3	6	2	2	2	3	5
UniProt#P12277	P12277	P12277;H0YJG0;G3V4N7;G3V461;G3V2I1;H0YJK0	Creatine kinase B-type	CKB	-0.12	0.06	-0.05	0.53	1.48	-0.84	0.44	0.16	NaN	NaN						0.917684	1.0408	0.967773	1.4454	2.78474	0.55759	1.35329	1.1166	NaN	NaN	0	259.33	6	14	14	14	11	14	6	9	1	1	2	2	0	0	11	14	6	9
UniProt#P12532	P12532	P12532;F8WCN3;C9JSQ1;C9JJX8;C9J995;C9J8F6;C9J6W7;C9JT96	Creatine kinase U-type, mitochondrial	CKMT1A;CKMT1B	-0.13	0.34	NaN	0.07	-0.02	0.15	-0.47	0.28	0.41	0.62						0.910913	1.2643	NaN	1.0479	0.988533	1.1065	0.720617	1.2115	1.33289	1.5375	0	20.257	8	8	8	7	2	1	0	1	3	3	3	5	4	3	2	1	0	1
UniProt#P46109	P46109	P46109	Crk-like protein	CRKL	-0.05	-0.38	NaN	0.26	NaN	NaN	NaN	NaN	NaN	NaN						0.967961	0.77099	NaN	1.1993	NaN	NaN	NaN	NaN	NaN	NaN	0	16.424	1	3	3	3	1	3	0	1	0	0	0	0	0	0	1	3	0	1
UniProt#Q5JY65	Q5JY65	Q5JY65;Q9BZJ0	Crooked neck-like protein 1	CRNKL1	NaN	NaN	NaN	NaN	NaN	-0.6	NaN	NaN	0.22	0.16						NaN	NaN	NaN	NaN	NaN	0.65834	NaN	NaN	1.16648	1.1209	0	16.92	2	4	4	4	0	0	0	0	0	1	0	0	3	2	0	0	0	0
UniProt#G3V599	G3V599	G3V599;O15320;Q96RT6;A4FU28	cTAGE family member 5	CTAGE5	NaN	NaN	NaN	NaN	0.06	0.31	0.03	0.55	-0.4	-0.39						NaN	NaN	NaN	NaN	1.04448	1.2399	1.0222	1.4596	0.759244	0.76517	0	24.583	4	7	7	7	0	0	0	0	3	2	1	1	5	2	0	0	0	0
UniProt#D6RAX2	D6RAX2	D6RAX2;Q13363;E7ESU7;E7EPF8;E9PGB1;H0Y8W7	C-terminal-binding protein 1	CTBP1	NaN	-0.25	NaN	-0.28	NaN	-0.87	NaN	NaN	1.12	NaN						NaN	0.83934	NaN	0.82186	NaN	0.54575	NaN	NaN	2.17368	NaN	0	11.757	6	4	4	2	0	2	0	1	0	2	0	0	1	0	0	2	0	1
UniProt#P17812	P17812	P17812;Q9NRF8	CTP synthase 1	CTPS1	0.58	-0.2	0.12	0.21	NaN	-0.56	NaN	NaN	NaN	-0.52						1.49939	0.86938	1.08749	1.1583	NaN	0.6775	NaN	NaN	NaN	0.69797	0	47.955	2	12	12	12	3	8	5	8	0	2	0	0	1	1	3	8	5	8
UniProt#G5EA30	G5EA30	G5EA30;Q92879;F5H4Y5;E9PQK4;E9PSH0;F5H0D8;E9PKU1;E9PKA1;Q5VZZ6;E9PC62;O95319;V9GYD9	CUGBP Elav-like family member 1	CELF1	0.07	-0.93	NaN	NaN	-0.12	-0.18	-0.08	-0.17	-0.12	-0.37						1.04809	0.52493	NaN	NaN	0.920048	0.88372	0.948047	0.88705	0.917431	0.77217	0	67.526	12	7	7	7	1	1	0	0	4	3	3	2	4	4	1	1	0	0
UniProt#A0A0C4DGX4	A0A0C4DGX4	A0A0C4DGX4;Q13616	Cullin-1	CUL1	0.16	0	NaN	1.26	NaN	NaN	0.21	0.04	NaN	NaN						1.12035	1.0028	NaN	2.3989	NaN	NaN	1.15964	1.0308	NaN	NaN	0	7.2958	2	3	3	3	1	3	0	2	0	0	1	1	0	0	1	3	0	2
UniProt#A0A0A0MTN0	A0A0A0MTN0	A0A0A0MTN0;Q13617;Q5T2B5;Q5T2B7;Q5T2B4	Cullin-2	CUL2	-0.32	0.07	-0.16	0.17	NaN	NaN	NaN	NaN	NaN	NaN						0.803406	1.0533	0.897263	1.1279	NaN	NaN	NaN	NaN	NaN	NaN	0	8.5952	5	3	3	3	3	2	2	1	0	0	0	0	0	0	3	2	2	1
UniProt#Q13618	Q13618	Q13618	Cullin-3	CUL3	0.2	0.12	-0.12	-0.22	NaN	NaN	NaN	NaN	NaN	NaN						1.14632	1.088	0.918527	0.86064	NaN	NaN	NaN	NaN	NaN	NaN	0	14.537	1	4	4	4	2	4	1	2	0	0	0	0	0	0	2	4	1	2
UniProt#K4DI93	K4DI93	K4DI93;Q13620;A6NE76;A0A0A0MR50;Q13619;A0A087WWN2	Cullin-4B	CUL4B	0.2	-0.03	NaN	NaN	NaN	NaN	NaN	NaN	NaN	NaN						1.15203	0.97747	NaN	NaN	NaN	NaN	NaN	NaN	NaN	NaN	0	29.967	6	9	9	9	4	9	0	0	0	0	0	0	0	0	4	9	0	0
UniProt#Q86VP6	Q86VP6	Q86VP6;A0A0C4DGH5;H0YH27;F5H6I6;O75155;F8WBB8	Cullin-associated NEDD8-dissociated protein 1	CAND1	0.1	0.04	0.14	0.47	0.15	-0.37	NaN	NaN	-0.12	0.53						1.06938	1.0257	1.09858	1.3829	1.11285	0.77346	NaN	NaN	0.921914	1.4416	0	201.61	6	37	37	37	23	30	22	27	3	5	0	0	1	3	23	30	22	27
UniProt#A0A087WY43	A0A087WY43	A0A087WY43;P06493;A0A024QZP7;A0A087WZZ9;E5RIU6;K7ELV5;H0YAZ9;E7EUK8;E5RGN0;A0A087WZU2;F5H6Z0;Q00534;Q96Q40;O94921;Q07002;Q00536;Q00537	Cyclin-dependent kinase 1	CDK1;CDC2	-0.83	0.51	-0.35	1.39	0.02	-0.29	-0.28	0.23	-0.11	-0.05						0.563984	1.4199	0.784314	2.6223	1.01632	0.81973	0.821625	1.175	0.923446	0.96766	0	133.9	17	15	15	13	2	2	2	7	2	3	7	6	15	11	2	2	2	7
UniProt#Q9NYV4	Q9NYV4	Q9NYV4;J3QSD7	Cyclin-dependent kinase 12	CDK12	NaN	NaN	NaN	NaN	NaN	NaN	-0.82	0.3	0.13	0.3						NaN	NaN	NaN	NaN	NaN	NaN	0.566091	1.2342	1.09154	1.2304	0	22.871	2	9	8	6	1	1	1	1	1	1	1	4	8	5	0	0	0	0
UniProt#G3V5T9	G3V5T9	G3V5T9;P24941;E7ESI2;G3V317;Q00526;K7EJ83	Cyclin-dependent kinase 2	CDK2	NaN	-0.23	NaN	1.4	NaN	0	NaN	-0.15	0.06	0.38						NaN	0.85546	NaN	2.6392	NaN	0.99749	NaN	0.9017	1.04145	1.2969	0	14.7	6	8	6	6	2	3	1	3	1	5	1	3	3	4	0	1	0	1
UniProt#P11802	P11802	P11802;F8VYH9;F8VTV8;F8VWX7;F8W1L8;F8VXD2;F8VZZ0;F8VZ51;F8VZ13;F8VYY1;Q96BE9	Cyclin-dependent kinase 4	CDK4	NaN	NaN	-0.34	1.13	NaN	-0.77	NaN	NaN	NaN	NaN						NaN	NaN	0.788955	2.1841	NaN	0.58492	NaN	NaN	NaN	NaN	0	9.8114	11	4	3	3	1	1	2	3	1	2	0	1	1	1	0	0	1	2
UniProt#P50750	P50750	P50750	Cyclin-dependent kinase 9	CDK9	NaN	-0.28	NaN	NaN	NaN	0.12	NaN	NaN	NaN	NaN						NaN	0.82239	NaN	NaN	NaN	1.0863	NaN	NaN	NaN	NaN	0.0014599	4.6548	1	2	1	1	1	2	1	1	1	2	0	1	1	1	0	1	0	0
UniProt#J3QRG6	J3QRG6	J3QRG6;P42771;K7ES20;K7ENC6;A0A0A0MRI0;G3XAG3;P42772	Cyclin-dependent kinase inhibitor 2A, isoforms 1/2/3	CDKN2A	NaN	NaN	-0.12	0.98	NaN	NaN	NaN	NaN	NaN	NaN						NaN	NaN	0.921744	1.9776	NaN	NaN	NaN	NaN	NaN	NaN	0	14.558	7	3	3	3	0	0	1	3	0	0	0	0	0	0	0	0	1	3
UniProt#Q00535	Q00535	Q00535	Cyclin-dependent-like kinase 5	CDK5	NaN	NaN	NaN	NaN	NaN	-0.43	NaN	NaN	-0.08	0						NaN	NaN	NaN	NaN	NaN	0.74403	NaN	NaN	0.949307	1.0016	0	6.7218	1	4	3	3	1	1	1	1	1	2	0	1	4	3	0	0	0	0
UniProt#O75909	O75909	O75909;G3V235;G3V2Q3;G3V5E1	Cyclin-K	CCNK	NaN	NaN	NaN	NaN	NaN	NaN	NaN	0.32	NaN	-0.33						NaN	NaN	NaN	NaN	NaN	NaN	NaN	1.2458	NaN	0.79398	0	8.9848	4	3	3	3	0	0	0	0	0	0	0	1	0	2	0	0	0	0
UniProt#Q14093	Q14093	Q14093	Cylicin-2	CYLC2	NaN	NaN	NaN	NaN	-0.14	-0.32	NaN	NaN	NaN	NaN						NaN	NaN	NaN	NaN	0.909256	0.80251	NaN	NaN	NaN	NaN	0.0041566	3.811	1	2	2	2	0	0	0	0	1	1	1	0	0	0	0	0	0	0
UniProt#P01040	P01040	P01040;C9J0E4	Cystatin-A;Cystatin-A, N-terminally processed	CSTA	NaN	NaN	7.46	-3.4	NaN	NaN	NaN	NaN	NaN	-3.91						NaN	NaN	176.382	0.094596	NaN	NaN	NaN	NaN	NaN	0.066721	0	9.2285	2	3	3	3	2	2	3	2	1	1	2	2	2	2	2	2	3	2
UniProt#P04080	P04080	P04080	Cystatin-B	CSTB	-0.17	-0.58	-0.46	NaN	NaN	NaN	2.11	NaN	NaN	NaN						0.888494	0.66927	0.72881	NaN	NaN	NaN	4.30682	NaN	NaN	NaN	0	6.3219	1	2	2	2	1	2	1	0	0	0	1	0	0	0	1	2	1	0
UniProt#Q16527	Q16527	Q16527;F8VQR7;F8VW96	Cysteine and glycine-rich protein 2	CSRP2	NaN	NaN	NaN	1.89	-0.09	1.13	-0.27	0.83	-0.1	0.17						NaN	NaN	NaN	3.6992	0.941708	2.188	0.82802	1.7765	0.935979	1.1263	0	34.874	3	7	7	7	0	0	0	2	5	4	1	2	6	5	0	0	0	2
UniProt#Q9UHD1	Q9UHD1	Q9UHD1;E9PPQ5;E9PIZ4;E9PSD5;E9PHZ2	Cysteine and histidine-rich domain-containing protein 1	CHORDC1	0.2	-0.39	NaN	0.6	NaN	NaN	NaN	NaN	NaN	NaN						1.15044	0.76484	NaN	1.5167	NaN	NaN	NaN	NaN	NaN	NaN	0	11.31	5	4	4	4	1	1	0	4	0	0	0	0	0	0	1	1	0	4
UniProt#H0YFA4	H0YFA4	H0YFA4;P52943;H0YHD8	Cysteine-rich protein 2	CRIP2	NaN	NaN	NaN	NaN	0.46	-0.15	NaN	NaN	0.4	0.02						NaN	NaN	NaN	NaN	1.37709	0.90235	NaN	NaN	1.31719	1.013	0	28.101	3	3	3	3	0	0	0	0	1	1	0	0	3	3	0	0	0	0
UniProt#B4DKY1	B4DKY1	B4DKY1;P49589	Cysteine--tRNA ligase, cytoplasmic	CARS	0.76	0.21	NaN	-1.82	NaN	NaN	NaN	NaN	NaN	NaN						1.69133	1.1568	NaN	0.28342	NaN	NaN	NaN	NaN	NaN	NaN	0	21.382	2	7	7	7	2	4	1	2	0	0	0	0	0	0	2	4	1	2
UniProt#P00156	P00156	P00156	Cytochrome b	MT-CYB	0	0.2	-0.14	-0.04	-0.41	0.17	NaN	NaN	0.17	0.81						0.997108	1.1464	0.910581	0.97383	0.751597	1.1234	NaN	NaN	1.12198	1.7547	0	6.4742	1	2	2	2	1	2	1	1	1	1	0	0	1	1	1	2	1	1
UniProt#P00167	P00167	P00167;J3KNC7	Cytochrome b5	CYB5A	0.37	-0.28	0.35	-0.02	0.97	-0.17	NaN	NaN	0.29	0.04						1.29276	0.82329	1.27157	0.98539	1.96021	0.88778	NaN	NaN	1.22326	1.0289	0	24.279	2	5	5	5	1	3	4	5	1	2	0	0	3	3	1	3	4	5
UniProt#H3BUX2	H3BUX2	H3BUX2;J3KNF8;O43169;D6RFH4;J3QR91	Cytochrome b5 type B	CYB5B	0.2	-0.25	0.17	-0.01	0.84	0.2	0.04	0.41	0.01	-0.11						1.15111	0.84045	1.12685	0.99263	1.78808	1.1463	1.03041	1.3331	1.00761	0.92661	0	52.711	5	4	4	4	2	3	4	3	4	4	2	1	3	3	2	3	4	3
UniProt#U3KQU4	U3KQU4	U3KQU4;O14569	Cytochrome b561 domain-containing protein 2	CYB561D2	0.06	NaN	NaN	NaN	0.3	0.15	NaN	NaN	NaN	NaN						1.03946	NaN	NaN	NaN	1.23302	1.1128	NaN	NaN	NaN	NaN	0	9.5639	2	1	1	1	1	0	0	0	1	1	0	0	0	0	1	0	0	0
UniProt#P22695	P22695	P22695;H3BRG4;H3BSJ9;H3BP04;H3BUE4;H3BUI9;A0A087WVZ4	Cytochrome b-c1 complex subunit 2, mitochondrial	UQCRC2	0.11	0.15	0.03	-1.16	0.15	0.07	-1.29	0.38	0.46	0.76						1.08001	1.1117	1.02437	0.44612	1.11025	1.0483	0.408948	1.2981	1.37167	1.6921	0	323.31	7	17	17	17	15	15	16	16	3	3	4	5	6	5	15	15	16	16
UniProt#P07919	P07919	P07919;A0A096LP55	Cytochrome b-c1 complex subunit 6, mitochondrial	UQCRH	0.02	0.06	-0.09	-0.36	NaN	NaN	NaN	NaN	NaN	NaN						1.01321	1.0401	0.938174	0.77957	NaN	NaN	NaN	NaN	NaN	NaN	0	55.051	2	5	5	4	1	2	5	3	0	0	0	0	0	0	1	2	5	3
UniProt#P14927	P14927	P14927;B7Z2R2;E5RHG9	Cytochrome b-c1 complex subunit 7	UQCRB	0.06	0.1	0.01	-0.17	0.24	-0.23	NaN	NaN	-0.11	0.48						1.04098	1.0727	1.00845	0.88897	1.17841	0.85458	NaN	NaN	0.929195	1.39	0	86.994	3	12	12	12	11	8	9	11	4	1	0	0	2	3	11	8	9	11
UniProt#O14949	O14949	O14949	Cytochrome b-c1 complex subunit 8	UQCRQ	NaN	0.29	-0.08	-0.03	NaN	0.64	NaN	NaN	NaN	0.56						NaN	1.2185	0.945358	0.98013	NaN	1.5581	NaN	NaN	NaN	1.4754	0	26.68	1	5	5	5	0	3	5	4	0	3	0	0	1	1	0	3	5	4
UniProt#Q9UDW1	Q9UDW1	Q9UDW1;Q9NZY4	Cytochrome b-c1 complex subunit 9	UQCR10	NaN	0.41	-0.02	-0.08	NaN	NaN	NaN	NaN	NaN	1.03						NaN	1.3273	0.984446	0.94878	NaN	NaN	NaN	NaN	NaN	2.0479	0	36.534	2	2	2	2	0	2	2	2	0	0	0	0	0	1	0	2	2	2
UniProt#P47985	P47985	P47985	Cytochrome b-c1 complex subunit Rieske, mitochondrial;Cytochrome b-c1 complex subunit 11	UQCRFS1	0.04	-0.05	0.01	-0.56	0.9	-0.06	-1.08	0.09	0.45	0.68						1.02711	0.96692	1.00701	0.67754	1.86727	0.95811	0.472724	1.0653	1.36898	1.5991	0	162.44	1	12	12	3	10	11	9	10	1	3	1	1	4	4	10	11	9	10
UniProt#C9JFR7	C9JFR7	C9JFR7;P99999;CON__P62894	Cytochrome c	CYCS	-0.01	0.12	-0.12	1.67	NaN	NaN	NaN	NaN	NaN	NaN						0.994926	1.0858	0.920048	3.1854	NaN	NaN	NaN	NaN	NaN	NaN	0	12.308	3	4	4	4	2	4	1	2	0	0	0	0	0	0	2	4	1	2
UniProt#Q9Y2R0	Q9Y2R0	Q9Y2R0;K7EPV0	Cytochrome c oxidase assembly factor 3 homolog, mitochondrial	COA3	NaN	NaN	0.04	0.05	NaN	NaN	NaN	NaN	NaN	NaN						NaN	NaN	1.0269	1.0333	NaN	NaN	NaN	NaN	NaN	NaN	0	12.796	2	3	3	3	0	0	3	2	0	0	0	0	0	0	0	0	3	2
UniProt#X6R5Z6	X6R5Z6	X6R5Z6;Q5JTJ3	Cytochrome c oxidase assembly factor 6 homolog	COA6	NaN	NaN	-0.03	NaN	NaN	NaN	NaN	NaN	NaN	NaN						NaN	NaN	0.976562	NaN	NaN	NaN	NaN	NaN	NaN	NaN	0.0071356	3.5621	2	1	1	1	0	0	1	0	0	0	0	0	0	0	0	0	1	0
UniProt#Q9Y6N1	Q9Y6N1	Q9Y6N1;I3L4E7;B4DI26	Cytochrome c oxidase assembly protein COX11, mitochondrial	COX11	NaN	-0.77	-0.51	-0.21	NaN	NaN	NaN	NaN	NaN	NaN						NaN	0.58806	0.702593	0.86688	NaN	NaN	NaN	NaN	NaN	NaN	0	7.0323	3	2	2	2	0	1	1	1	0	0	0	0	0	0	0	1	1	1
UniProt#Q7KZN9	Q7KZN9	Q7KZN9	Cytochrome c oxidase assembly protein COX15 homolog	COX15	-0.01	NaN	NaN	-0.06	NaN	NaN	NaN	NaN	NaN	NaN						0.996016	NaN	NaN	0.96051	NaN	NaN	NaN	NaN	NaN	NaN	0	11.695	1	4	4	4	2	0	0	4	0	0	0	0	0	0	2	0	0	4
UniProt#Q5RI15	Q5RI15	Q5RI15	Cytochrome c oxidase protein 20 homolog	COX20	NaN	NaN	0.2	-0.06	NaN	NaN	NaN	NaN	NaN	NaN						NaN	NaN	1.14957	0.95875	NaN	NaN	NaN	NaN	NaN	NaN	0	6.5132	1	2	2	2	0	0	1	2	0	0	0	0	0	0	0	0	1	2
UniProt#P00414	P00414	P00414	Cytochrome c oxidase subunit 3	MT-CO3	NaN	-0.46	NaN	-0.27	NaN	NaN	NaN	NaN	NaN	NaN						NaN	0.72888	NaN	0.83048	NaN	NaN	NaN	NaN	NaN	NaN	0.0081081	3.4934	1	2	2	2	0	1	0	1	0	0	0	0	0	0	0	1	0	1
UniProt#P13073	P13073	P13073;H3BPG0;H3BN72;H3BNV9;Q86WV2;H3BNI5	Cytochrome c oxidase subunit 4 isoform 1, mitochondrial	COX4I1	0.25	-0.21	0.19	-0.31	0.65	-0.57	NaN	-0.04	0.45	0.66						1.19134	0.86199	1.14294	0.80639	1.56838	0.6745	NaN	0.97293	1.3687	1.5761	0	80.235	6	13	13	13	9	12	13	13	3	2	1	1	2	2	9	12	13	13
UniProt#P20674	P20674	P20674;H3BNX8;H3BRM5;H3BV69;H3BRI0	Cytochrome c oxidase subunit 5A, mitochondrial	COX5A	0.14	-0.24	0.19	-0.48	0.7	-0.62	NaN	NaN	NaN	0.88						1.10148	0.84398	1.14021	0.71613	1.62962	0.64978	NaN	NaN	NaN	1.8357	0	38.514	5	9	9	9	6	9	5	3	4	2	0	0	0	1	6	9	5	3
UniProt#P10606	P10606	P10606	Cytochrome c oxidase subunit 5B, mitochondrial	COX5B	0.64	-0.66	0.48	-0.4	0.97	-0.71	NaN	NaN	0.92	NaN						1.55456	0.63188	1.39768	0.75885	1.95328	0.60961	NaN	NaN	1.89858	NaN	0	34.363	1	7	7	7	7	7	5	6	2	4	0	0	3	0	7	7	5	6
UniProt#P14854	P14854	P14854	Cytochrome c oxidase subunit 6B1	COX6B1	NaN	0.39	0.12	0.11	NaN	NaN	NaN	NaN	NaN	NaN						NaN	1.3111	1.08545	1.0794	NaN	NaN	NaN	NaN	NaN	NaN	0	19.87	1	2	2	2	0	1	2	2	0	0	0	0	0	0	0	1	2	2
UniProt#P09669	P09669	P09669	Cytochrome c oxidase subunit 6C	COX6C	0.21	-0.07	0.58	-0.19	0.28	-0.16	NaN	NaN	NaN	0.75						1.15303	0.95459	1.49698	0.87602	1.21196	0.89324	NaN	NaN	NaN	1.6858	0	16.412	1	6	6	6	1	3	5	5	1	2	0	0	0	1	1	3	5	5
UniProt#D6RIE3	D6RIE3	D6RIE3;D6RGV5;H0UI06;P14406	Cytochrome c oxidase subunit 7A2, mitochondrial	COX7A2	0.81	-0.56	0.2	-0.24	1.41	-1.1	NaN	NaN	0.68	0.36						1.74844	0.6797	1.14837	0.84754	2.66064	0.46775	NaN	NaN	1.60694	1.2875	0	10.596	4	1	1	1	1	1	1	1	1	1	0	0	1	1	1	1	1	1
UniProt#O14548	O14548	O14548;E5RJZ1;H0YBD2	Cytochrome c oxidase subunit 7A-related protein, mitochondrial	COX7A2L	0.13	0.2	0.02	-0.17	NaN	NaN	NaN	NaN	NaN	NaN						1.09218	1.1456	1.01681	0.88588	NaN	NaN	NaN	NaN	NaN	NaN	0	23.772	3	6	6	6	1	2	5	5	0	0	0	0	0	0	1	2	5	5
UniProt#O00483	O00483	O00483	Cytochrome c oxidase subunit NDUFA4	NDUFA4	0.72	-0.35	0.02	-0.1	0.8	-0.28	NaN	NaN	0.25	0.6						1.64856	0.78558	1.01606	0.9331	1.74688	0.82191	NaN	NaN	1.19042	1.5116	0	20.194	1	4	4	4	3	2	4	4	1	1	0	0	1	1	3	2	4	4
UniProt#P08574	P08574	P08574	Cytochrome c1, heme protein, mitochondrial	CYC1	0.34	-0.01	0.01	-0.17	-0.62	-0.22	-0.82	0.28	0.32	0.66						1.26165	0.99453	1.00929	0.88724	0.649477	0.85858	0.567472	1.2164	1.24994	1.5794	0	164.74	1	14	14	14	10	13	8	10	4	4	1	4	4	2	10	13	8	10
UniProt#P53701	P53701	P53701	Cytochrome c-type heme lyase	HCCS	0.32	-0.3	NaN	NaN	NaN	NaN	NaN	NaN	NaN	NaN						1.24674	0.80993	NaN	NaN	NaN	NaN	NaN	NaN	NaN	NaN	0.00077071	5.5732	1	3	3	3	2	2	0	0	0	0	0	0	0	0	2	2	0	0
UniProt#P21399	P21399	P21399	Cytoplasmic aconitate hydratase	ACO1	-0.33	-0.17	0.49	0.59	NaN	NaN	NaN	NaN	NaN	NaN						0.795229	0.88832	1.40115	1.5054	NaN	NaN	NaN	NaN	NaN	NaN	0	10.383	1	4	4	4	1	2	1	2	0	0	0	0	0	0	1	2	1	2
UniProt#Q14204	Q14204	Q14204;H0YJ21	Cytoplasmic dynein 1 heavy chain 1	DYNC1H1	-0.07	0.39	-0.1	1.41	0.34	0.73	0.27	0.29	0.05	0.43						0.954563	1.3114	0.934842	2.6616	1.26237	1.6533	1.2055	1.2212	1.03804	1.3433	0	323.31	2	107	107	107	25	40	30	55	10	6	31	23	67	57	25	40	30	55
UniProt#Q13409	Q13409	Q13409;E7EQL5;E9PGG1;E7EUM4;E7ERR6;E7ERH4;E7ET01;E7ETL8;E7EQU2;E7ESD3;E7EMU4;E7EV09;E7EU01	Cytoplasmic dynein 1 intermediate chain 2	DYNC1I2	0.68	-0.24	0.25	0.87	NaN	NaN	0.86	NaN	0.35	0.28						1.60725	0.84539	1.1928	1.8268	NaN	NaN	1.81327	NaN	1.27159	1.2178	0	30.071	13	4	4	4	3	2	2	3	0	0	1	0	2	3	3	2	2	3
UniProt#Q8NCM8	Q8NCM8	Q8NCM8;H0YDE0	Cytoplasmic dynein 2 heavy chain 1	DYNC2H1	NaN	NaN	0.12	NaN	NaN	-0.52	NaN	0.42	-0.26	0.05						NaN	NaN	1.08655	NaN	NaN	0.69551	NaN	1.3362	0.837942	1.0352	0	91.928	2	30	30	30	0	0	1	0	0	1	0	2	23	14	0	0	1	0
UniProt#Q7L576	Q7L576	Q7L576;H0YL50	Cytoplasmic FMR1-interacting protein 1	CYFIP1	NaN	NaN	NaN	NaN	NaN	NaN	NaN	NaN	-0.08	0.4						NaN	NaN	NaN	NaN	NaN	NaN	NaN	NaN	0.94518	1.3174	0	9.8852	2	9	3	3	2	1	1	1	1	2	1	1	8	5	0	0	0	0
UniProt#H7C229	H7C229	H7C229;E7EVJ5;Q96F07;E7EW33;A0A087WU52;A0A087WWL1;A0A087WVE1;A0A087WTQ3;A0A087X0D6;A0A087WWZ1	Cytoplasmic FMR1-interacting protein 2	CYFIP2	-0.18	NaN	-0.6	1.02	-0.6	-0.15	0.31	0.02	-0.17	-0.17						0.880437	NaN	0.660415	2.0251	0.658198	0.90067	1.24133	1.0126	0.891107	0.88788	0	45.044	10	11	11	5	2	1	1	1	1	1	1	1	9	7	2	1	1	1
UniProt#Q8WWK9	Q8WWK9	Q8WWK9;C9J7Y4	Cytoskeleton-associated protein 2	CKAP2	NaN	NaN	NaN	0.66	NaN	NaN	0.4	-6.97	0.67	-0.86						NaN	NaN	NaN	1.5785	NaN	NaN	1.319	0.0079764	1.5939	0.55156	0	10.578	2	4	4	4	0	0	0	1	0	0	1	1	1	1	0	0	0	1
UniProt#Q07065	Q07065	Q07065;REV__J3KRU7;REV__J3QS17;REV__J3QLM7;REV__J3KS76;REV__A8MTL3;REV__H0YCR1;A0A087WV12;REV__Q5JYW6;REV__H0Y5P0;REV__H0YE38;F6XZD3;A0A0A0MSQ8;REV__Q9Y4H2;REV__Q12767;REV__C9JL75;REV__B1AJZ9;Q9H1D0;Q8IY63;Q8N283;Q9ULE0;Q66GS9	Cytoskeleton-associated protein 4	CKAP4	0.17	0.08	0.09	0.27	0.08	-0.39	-0.12	-0.12	0.11	-0.06						1.12462	1.0585	1.06512	1.2059	1.05518	0.76394	0.918864	0.91731	1.08141	0.95679	0	323.31	22	42	42	41	14	12	13	19	36	36	33	34	36	34	14	12	13	19
UniProt#Q14008	Q14008	Q14008;E9PQH5;H0YDX5;H0YCF6;H0YEK7	Cytoskeleton-associated protein 5	CKAP5	-0.03	0.18	-0.11	1.11	-1	0.5	-0.02	0.1	-0.79	-0.39						0.981643	1.1361	0.925155	2.1514	0.499102	1.4144	0.987167	1.0684	0.576469	0.76309	0	190.55	5	34	34	34	14	11	12	19	15	7	17	8	19	10	14	11	12	19
UniProt#P28838	P28838	P28838;H0Y9Q1;H0Y983	Cytosol aminopeptidase	LAP3	0.04	-0.25	-0.35	0.34	NaN	NaN	NaN	-0.7	NaN	-0.08						1.0252	0.84333	0.786658	1.2697	NaN	NaN	NaN	0.61547	NaN	0.94863	0	22.654	3	9	9	9	1	3	2	5	0	0	0	1	0	1	1	3	2	5
UniProt#O00154	O00154	O00154;K7EKP8	Cytosolic acyl coenzyme A thioester hydrolase	ACOT7	-0.35	0.28	0.01	0.49	NaN	NaN	NaN	NaN	NaN	NaN						0.783085	1.2113	1.00767	1.408	NaN	NaN	NaN	NaN	NaN	NaN	0	62.324	2	10	10	10	7	10	3	2	0	1	0	0	0	0	7	10	3	2
UniProt#Q9Y5Y2	Q9Y5Y2	Q9Y5Y2;H3BNF0;H3BNS4;H3BRK5;H3BMW1;H3BQR2;B7Z6P0;H3BRE1	Cytosolic Fe-S cluster assembly factor NUBP2	NUBP2	-0.19	-0.13	-0.07	1.01	NaN	-0.32	NaN	NaN	NaN	NaN						0.87858	0.91128	0.954107	2.0159	NaN	0.79888	NaN	NaN	NaN	NaN	0	14.841	8	4	4	4	1	3	3	2	1	1	0	0	0	0	1	3	3	2
UniProt#Q96KP4	Q96KP4	Q96KP4;J3QRH4;J3QKT2	Cytosolic non-specific dipeptidase	CNDP2	NaN	0.17	0.33	0.2	NaN	NaN	NaN	NaN	NaN	NaN						NaN	1.1245	1.259	1.1516	NaN	NaN	NaN	NaN	NaN	NaN	0	20.507	3	7	7	7	1	6	1	2	0	0	0	0	0	0	1	6	1	2
UniProt#O43175	O43175	O43175;Q5SZU1	D-3-phosphoglycerate dehydrogenase	PHGDH	0.25	-0.1	0.32	0.14	0.05	-0.16	-0.29	-0.08	-0.12	-0.07						1.18902	0.9327	1.25031	1.0997	1.03797	0.89796	0.818599	0.94599	0.917852	0.95299	0	202.99	2	19	19	19	11	14	10	10	12	16	7	6	11	9	11	14	10	10
UniProt#K7EQ55	K7EQ55	K7EQ55;K7EK33;Q96EP5;K7EQ02	DAZ-associated protein 1	DAZAP1	-0.57	-0.49	-1.8	0.82	0.23	-0.82	-0.69	0.19	-0.35	-0.37						0.675539	0.71161	0.286952	1.7641	1.17173	0.56588	0.61908	1.1436	0.782595	0.77187	0	67.081	4	7	7	7	1	3	1	1	3	3	7	7	7	4	1	3	1	1
UniProt#Q5BKZ1	Q5BKZ1	Q5BKZ1;A0A0A0MRN4	DBIRD complex subunit ZNF326	ZNF326	NaN	NaN	NaN	NaN	0.35	-0.77	0.24	-0.36	-0.01	0.06						NaN	NaN	NaN	NaN	1.27071	0.58493	1.18488	0.77673	0.991572	1.0402	0	60.965	2	7	7	7	0	0	0	0	2	1	5	4	5	3	0	0	0	0
UniProt#Q9H773	Q9H773	Q9H773;H3BSA6	dCTP pyrophosphatase 1	DCTPP1	NaN	-0.34	NaN	0.7	NaN	NaN	NaN	NaN	NaN	NaN						NaN	0.78792	NaN	1.6243	NaN	NaN	NaN	NaN	NaN	NaN	0	6.2593	2	2	2	2	0	1	0	1	0	0	0	0	0	0	0	1	0	1
UniProt#A0A087WT20	A0A087WT20	A0A087WT20;Q9NV06	DDB1- and CUL4-associated factor 13	DCAF13	NaN	NaN	NaN	NaN	NaN	0.75	0.11	-0.44	NaN	NaN						NaN	NaN	NaN	NaN	NaN	1.6763	1.07857	0.73665	NaN	NaN	0.008991	3.3597	2	2	2	2	1	0	0	0	0	1	1	1	0	0	1	0	0	0
UniProt#P61962	P61962	P61962;A0A087WWI6	DDB1- and CUL4-associated factor 7	DCAF7	-0.51	-0.3	NaN	NaN	0.08	-0.19	NaN	NaN	NaN	NaN						0.703878	0.81133	NaN	NaN	1.05604	0.87469	NaN	NaN	NaN	NaN	0	12.146	2	4	4	4	1	2	0	0	1	1	0	0	0	0	1	2	0	0
UniProt#P30046	P30046	P30046;J3KQ18;B5MC82;A6NHG4;H7C342	D-dopachrome decarboxylase;D-dopachrome decarboxylase-like protein	DDT;DDTL	NaN	-0.19	-0.08	2.02	NaN	NaN	NaN	NaN	NaN	NaN						NaN	0.87861	0.943307	4.058	NaN	NaN	NaN	NaN	NaN	NaN	0	24.313	5	5	5	5	0	2	3	5	0	0	0	0	0	0	0	2	3	5
UniProt#Q96HY6	Q96HY6	Q96HY6;A0A0A0MRX2	DDRGK domain-containing protein 1	DDRGK1	0.66	-0.24	0.72	-0.5	0.04	0.02	0.09	-0.29	0.05	-0.03						1.57716	0.84955	1.65074	0.70922	1.02772	1.0173	1.06279	0.81857	1.03483	0.98206	0	321.52	2	10	10	10	1	3	3	3	9	8	7	8	8	8	1	3	3	3
UniProt#Q9BTC0	Q9BTC0	Q9BTC0	Death-inducer obliterator 1	DIDO1	NaN	-0.09	NaN	1.57	NaN	NaN	NaN	NaN	0.49	NaN						NaN	0.93731	NaN	2.9709	NaN	NaN	NaN	NaN	1.40788	NaN	0.0090422	3.3981	1	2	2	2	0	1	0	1	0	0	0	0	1	0	0	1	0	1
UniProt#Q96N67	Q96N67	Q96N67;H0Y7L2;A0A0C4DGY6;A2A369;Q8NF50	Dedicator of cytokinesis protein 7	DOCK7	NaN	NaN	NaN	NaN	0.32	NaN	0.41	NaN	-0.06	0.43						NaN	NaN	NaN	NaN	1.24746	NaN	1.33133	NaN	0.961538	1.3432	0	17.232	5	5	5	5	0	0	0	0	1	0	1	0	4	3	0	0	0	0
UniProt#Q96LJ7	Q96LJ7	Q96LJ7	Dehydrogenase/reductase SDR family member 1	DHRS1	NaN	NaN	NaN	NaN	NaN	NaN	NaN	NaN	-0.07	NaN						NaN	NaN	NaN	NaN	NaN	NaN	NaN	NaN	0.954472	NaN	0	7.5323	1	2	2	2	0	0	0	0	0	0	0	0	2	0	0	0	0	0
UniProt#Q13268	Q13268	Q13268;H0YJG9;C9JZP6;H0YJP4	Dehydrogenase/reductase SDR family member 2, mitochondrial	DHRS2	NaN	NaN	NaN	0.03	1.4	-0.31	NaN	NaN	NaN	NaN						NaN	NaN	NaN	1.018	2.64194	0.80727	NaN	NaN	NaN	NaN	0	9.0616	4	4	4	4	0	0	0	1	4	3	0	0	0	0	0	0	0	1
UniProt#Q9BTZ2	Q9BTZ2	Q9BTZ2;F5GWZ1;P0CG22;H0YNP7;F6TD35;E9PFL3;H0YN69;D3YTE6;Q6PKH6	Dehydrogenase/reductase SDR family member 4	DHRS4	NaN	NaN	NaN	NaN	0.59	-0.33	0.27	-0.52	-0.89	-0.08						NaN	NaN	NaN	NaN	1.50962	0.79719	1.20671	0.69608	0.538677	0.94828	0	17.675	9	5	5	5	0	0	0	0	1	2	2	2	4	4	0	0	0	0
UniProt#Q9Y394	Q9Y394	Q9Y394;A0A087X0Z7;H0YJ66;H0YJE4;H0YJR8	Dehydrogenase/reductase SDR family member 7	DHRS7	0.53	0.05	0.84	-1.04	0.72	-0.13	0.52	0.26	-0.09	NaN						1.44007	1.0343	1.78984	0.48715	1.64347	0.91077	1.43732	1.1995	0.94038	NaN	0	35.454	5	6	6	6	6	6	2	2	6	6	6	4	2	0	6	6	2	2
UniProt#A0A0C4DGQ8	A0A0C4DGQ8	A0A0C4DGQ8;Q6IAN0;J3KRS1;J3QLJ8;J3QKT1;J3QLK1	Dehydrogenase/reductase SDR family member 7B	DHRS7B	NaN	0.09	NaN	0.31	0.21	0.25	-0.32	0.12	-0.42	0.02						NaN	1.0632	NaN	1.2437	1.16042	1.1878	0.800961	1.0867	0.746436	1.0148	0	109.69	6	14	14	14	0	2	0	1	6	10	7	8	11	9	0	2	0	1
UniProt#Q8NDZ4	Q8NDZ4	Q8NDZ4;E7ET39;C9JY09	Deleted in autism protein 1	C3orf58	NaN	NaN	NaN	NaN	NaN	NaN	NaN	NaN	-0.35	-0.46						NaN	NaN	NaN	NaN	NaN	NaN	NaN	NaN	0.786844	0.72483	0	7.2947	3	3	3	3	0	0	0	0	0	0	0	0	2	1	0	0	0	0
UniProt#O76062	O76062	O76062;H0YEN6;E9PS18;E9PLS9	Delta(14)-sterol reductase	TM7SF2	0.64	0.11	1.01	NaN	1.08	-0.44	-0.07	NaN	NaN	NaN						1.55487	1.0816	2.01666	NaN	2.12004	0.73923	0.949487	NaN	NaN	NaN	0	16.275	4	2	2	2	1	2	1	0	1	2	1	0	0	0	1	2	1	0
UniProt#Q3LIE7	Q3LIE7	Q3LIE7;Q15392	Delta(24)-sterol reductase	Nbla03646;DHCR24	-0.14	-0.09	0.23	-0.43	NaN	NaN	NaN	NaN	0.16	-0.1						0.906125	0.94048	1.17321	0.74483	NaN	NaN	NaN	NaN	1.11871	0.93065	0.0095395	3.1782	2	1	1	1	1	1	1	1	0	0	0	0	1	1	1	1	1	1
UniProt#Q13011	Q13011	Q13011;M0R248;M0QZW4	Delta(3,5)-Delta(2,4)-dienoyl-CoA isomerase, mitochondrial	ECH1	0.34	-0.29	NaN	1.26	0.45	-0.64	-0.09	-0.02	0.34	-0.03						1.26218	0.81556	NaN	2.3901	1.36468	0.64178	0.939496	0.98408	1.26445	0.97853	0	109	3	9	9	7	2	3	0	4	1	3	3	3	8	6	2	3	0	4
UniProt#Q5QJE6	Q5QJE6	Q5QJE6;J3KP30	Deoxynucleotidyltransferase terminal-interacting protein 2	DNTTIP2	NaN	NaN	NaN	NaN	NaN	0.3	NaN	NaN	NaN	NaN						NaN	NaN	NaN	NaN	NaN	1.2353	NaN	NaN	NaN	NaN	0	6.3522	2	3	3	3	0	0	0	0	0	3	0	0	0	0	0	0	0	0
UniProt#A0A0C4DGL3	A0A0C4DGL3	A0A0C4DGL3;H0YNW5;H0YKC5;P33316;H0YMP1;H0YMM5;H0YNJ9;H0YKI0	Deoxyuridine 5-triphosphate nucleotidohydrolase, mitochondrial	DUT	-0.1	-0.23	-0.03	1.08	NaN	NaN	NaN	NaN	NaN	NaN						0.93362	0.8538	0.978474	2.1171	NaN	NaN	NaN	NaN	NaN	NaN	0	37.022	8	6	6	6	3	6	3	5	0	0	0	0	0	0	3	6	3	5
UniProt#K7ESP4	K7ESP4	K7ESP4;Q8WVC6	Dephospho-CoA kinase domain-containing protein	DCAKD	0.49	-0.62	0.89	0.14	2.25	-1.15	NaN	-0.48	0.13	-0.24						1.40313	0.65254	1.8523	1.0982	4.76508	0.45135	NaN	0.71786	1.09605	0.84875	0	25.649	2	8	8	8	1	2	1	2	2	4	0	1	7	5	1	2	1	2
UniProt#B4E1G1	B4E1G1	B4E1G1;Q9BUN8;E5RGY0	Derlin-1	DERL1	-0.14	-0.12	-0.14	-0.18	-1.01	-0.26	-0.3	0.11	-0.43	0.17						0.907029	0.91879	0.905059	0.8797	0.49682	0.83659	0.814332	1.0806	0.743329	1.1265	0	20.918	3	5	5	5	3	5	3	3	3	3	2	2	2	3	3	5	3	3
UniProt#Q9GZP9	Q9GZP9	Q9GZP9;I3L1S8;I3L1T3;I3L0R8;I3L3R8;I3L4W7;K7EQE8;I3L1W3;Q96Q80	Derlin-2	DERL2	1.23	-0.71	1.1	-0.1	0.68	-0.9	NaN	NaN	1.02	-0.46						2.35327	0.60994	2.148	0.93601	1.59857	0.53531	NaN	NaN	2.02827	0.72841	0	16.711	9	3	3	3	1	1	2	2	2	2	0	0	1	1	1	1	2	2
UniProt#P81605	P81605	P81605	Dermcidin;Survival-promoting peptide;DCD-1	DCD	1.68	-2.5	4.05	-4.8	0.99	0.07	NaN	-0.78	4.87	-4.21						3.1955	0.17717	16.6016	0.035777	1.99136	1.0475	NaN	0.58222	29.2783	0.054192	0	33.945	1	4	4	4	4	4	3	3	2	2	4	3	2	3	4	4	3	3
UniProt#Q08554	Q08554	Q08554	Desmocollin-1	DSC1	NaN	NaN	2.04	-2.79	NaN	NaN	NaN	NaN	2.85	-1.8						NaN	NaN	4.11133	0.14445	NaN	NaN	NaN	NaN	7.22439	0.287	0	93.487	1	14	14	14	3	8	13	9	1	1	5	2	11	6	3	8	13	9
UniProt#Q14574	Q14574	Q14574	Desmocollin-3	DSC3	NaN	NaN	4.05	NaN	NaN	NaN	NaN	NaN	NaN	NaN						NaN	NaN	16.5667	NaN	NaN	NaN	NaN	NaN	NaN	NaN	0	27.731	1	4	4	4	0	2	4	1	0	0	0	0	4	0	0	2	4	1
UniProt#Q02413	Q02413	Q02413	Desmoglein-1	DSG1	NaN	0.14	2.43	-2.5	NaN	NaN	1.25	0.09	4.16	-3.01						NaN	1.0992	5.39986	0.17703	NaN	NaN	2.37773	1.0632	17.8565	0.1244	0	208.07	1	19	19	19	6	12	18	14	0	1	12	5	17	11	6	12	18	14
UniProt#P15924	P15924	P15924	Desmoplakin	DSP	0.32	0.75	0.05	-0.13	-0.26	-0.84	1.02	0.32	0.72	-1.68						1.24694	1.677	1.0367	0.91658	0.83382	0.56037	2.03484	1.248	1.6518	0.31299	0	323.31	1	156	156	156	139	131	96	102	9	7	36	19	61	43	139	131	96	102
UniProt#F6RFD5	F6RFD5	F6RFD5;P60981	Destrin	DSTN	-0.24	0.08	-0.57	1.16	NaN	0.29	NaN	NaN	NaN	-0.13						0.848896	1.0536	0.67254	2.2345	NaN	1.2254	NaN	NaN	NaN	0.91212	0	17.788	2	5	5	5	2	2	2	5	0	1	0	0	0	1	2	2	2	5
UniProt#Q9Y295	Q9Y295	Q9Y295;H0YI06;F8WEE0	Developmentally-regulated GTP-binding protein 1	DRG1	-0.15	0.09	-0.24	0.21	-0.37	0.87	-0.02	0.44	0.32	0.28						0.898392	1.0675	0.847027	1.1569	0.771129	1.8328	0.989218	1.356	1.25254	1.2149	0	125.13	3	18	18	18	3	7	1	1	10	13	13	13	13	14	3	7	1	1
UniProt#Q9NR28	Q9NR28	Q9NR28;A0A024RBT2;F5GXT8;F5H796;H7BZK7	Diablo homolog, mitochondrial	DIABLO;hCG_1782202	-0.38	NaN	-0.18	0.37	NaN	NaN	NaN	0.35	NaN	NaN						0.76864	NaN	0.880437	1.2952	NaN	NaN	NaN	1.2774	NaN	NaN	0	14.687	5	5	5	5	1	0	2	4	0	0	0	1	0	0	1	0	2	4
UniProt#I3L112	I3L112	I3L112;P52429	Diacylglycerol kinase;Diacylglycerol kinase epsilon	DGKE	NaN	NaN	NaN	NaN	-0.33	NaN	NaN	NaN	-0.26	-0.15						NaN	NaN	NaN	NaN	0.796559	NaN	NaN	NaN	0.8364	0.90367	0	8.9117	2	2	2	2	0	0	0	0	1	0	0	0	2	1	0	0	0	0
UniProt#P00374	P00374	P00374;B4DM58;C9JJ68;Q86XF0	Dihydrofolate reductase	DHFR	-0.77	-0.33	-0.31	1.1	NaN	NaN	NaN	NaN	NaN	NaN						0.586682	0.79596	0.806322	2.1456	NaN	NaN	NaN	NaN	NaN	NaN	0	8.1825	4	3	3	3	1	2	2	3	0	0	0	0	0	0	1	2	2	3
UniProt#P36957	P36957	P36957;Q86SW4	Dihydrolipoyllysine-residue succinyltransferase component of 2-oxoglutarate dehydrogenase complex, mitochondrial	DLST	0.56	-0.21	NaN	0.41	NaN	NaN	NaN	NaN	NaN	NaN						1.47009	0.86753	NaN	1.3277	NaN	NaN	NaN	NaN	NaN	NaN	0	6.1212	2	3	3	3	2	1	0	2	0	0	0	0	0	0	2	1	0	2
UniProt#Q02127	Q02127	Q02127;I3NI32;J3QRQ3;I3L449	Dihydroorotate dehydrogenase (quinone), mitochondrial	DHODH	NaN	-0.25	NaN	NaN	NaN	NaN	NaN	NaN	NaN	NaN						NaN	0.84346	NaN	NaN	NaN	NaN	NaN	NaN	NaN	NaN	0	8.2484	4	3	3	3	0	3	0	0	0	0	0	0	0	0	0	3	0	0
UniProt#Q16555	Q16555	Q16555;E5RFU4	Dihydropyrimidinase-related protein 2	DPYSL2	0.48	-0.18	-0.14	0.17	NaN	NaN	NaN	NaN	NaN	NaN						1.39445	0.88001	0.904895	1.1284	NaN	NaN	NaN	NaN	NaN	NaN	0	19.797	2	6	6	5	2	3	1	3	0	0	0	0	0	0	2	3	1	3
UniProt#Q14195	Q14195	Q14195;H0YBT4;D6RF19	Dihydropyrimidinase-related protein 3	DPYSL3	NaN	NaN	-1.9	0.99	NaN	NaN	NaN	NaN	NaN	NaN						NaN	NaN	0.267687	1.9888	NaN	NaN	NaN	NaN	NaN	NaN	0	10.515	3	5	5	4	0	0	3	3	0	0	0	0	0	0	0	0	3	3
UniProt#Q9BPU6	Q9BPU6	Q9BPU6;E7EWB4	Dihydropyrimidinase-related protein 5	DPYSL5	NaN	-0.15	NaN	NaN	NaN	NaN	NaN	NaN	NaN	NaN						NaN	0.90288	NaN	NaN	NaN	NaN	NaN	NaN	NaN	NaN	0.0021345	4.2327	2	2	2	2	0	1	0	1	0	0	0	0	0	0	0	1	0	1
UniProt#O15228	O15228	O15228;Q5TBH8;Q5TBH6	Dihydroxyacetone phosphate acyltransferase	GNPAT	NaN	NaN	NaN	NaN	NaN	NaN	-0.4	NaN	-0.58	-0.5						NaN	NaN	NaN	NaN	NaN	NaN	0.757978	NaN	0.668315	0.7055	0	31.5	3	10	10	10	0	0	0	0	0	0	1	0	8	6	0	0	0	0
UniProt#G3V1D3	G3V1D3	G3V1D3;G3V180;Q9NY33;E9PQ14;E9PKK8;E9PPK9;E9PNX5;E9PQF2	Dipeptidyl peptidase 3	DPP3	0.15	0.1	0.01	0.28	NaN	NaN	NaN	NaN	NaN	NaN						1.10677	1.0703	1.0055	1.2104	NaN	NaN	NaN	NaN	NaN	NaN	0	55.36	8	13	13	13	2	10	1	5	0	0	0	0	0	0	2	10	1	5
UniProt#Q9P265	Q9P265	Q9P265;Q14689	Disco-interacting protein 2 homolog B	DIP2B	NaN	NaN	NaN	NaN	NaN	NaN	NaN	0.15	-0.52	0.12						NaN	NaN	NaN	NaN	NaN	NaN	NaN	1.1098	0.69667	1.0864	0	28.494	2	9	9	9	0	0	0	0	0	0	0	1	7	4	0	0	0	0
UniProt#Q5JUW8	Q5JUW8	Q5JUW8;Q92796	Disks large homolog 3	DLG3	-0.09	-0.09	NaN	-0.05	NaN	NaN	0.16	-0.06	-0.28	0.09						0.941886	0.94115	NaN	0.96591	NaN	NaN	1.11632	0.95908	0.823723	1.0613	0	11.819	2	4	4	4	1	1	0	1	0	0	1	1	1	2	1	1	0	1
UniProt#P26358	P26358	P26358;K7ENW7	DNA (cytosine-5)-methyltransferase 1	DNMT1	NaN	NaN	NaN	1.41	NaN	NaN	NaN	NaN	0.35	-0.01						NaN	NaN	NaN	2.6543	NaN	NaN	NaN	NaN	1.27717	0.99017	0	8.7605	2	3	3	3	0	0	0	3	0	0	0	0	2	2	0	0	0	3
UniProt#Q16531	Q16531	Q16531;F5GY55;F5H2L3;F5H238;F5GWI0;F5GZY8;F5H0Y5;F5H6C5;F8WF81;F5GZ34;F5H775;F5H4N9;F5H581;F5GYG8;F5H7A0;F5H198	DNA damage-binding protein 1	DDB1	0.33	0.09	0.12	0.5	NaN	-0.64	NaN	NaN	NaN	0.59						1.25409	1.0651	1.08416	1.4167	NaN	0.64366	NaN	NaN	NaN	1.5035	0	124.46	16	26	26	26	12	16	15	15	1	2	0	0	0	2	12	16	15	15
UniProt#B0QYD3	B0QYD3	B0QYD3;Q9UH17	DNA dC->dU-editing enzyme APOBEC-3B	APOBEC3B	NaN	NaN	NaN	NaN	NaN	NaN	0.35	NaN	NaN	NaN						NaN	NaN	NaN	NaN	NaN	NaN	1.2772	NaN	NaN	NaN	0.009015	3.3755	2	2	1	1	0	0	0	0	0	1	1	0	0	1	0	0	0	0
UniProt#Q6ICH2	Q6ICH2	Q6ICH2;Q96AK3;A0A087WX48	DNA dC->dU-editing enzyme APOBEC-3D	bK150C2.9;APOBEC3D	NaN	NaN	NaN	NaN	0.42	-0.52	NaN	NaN	NaN	-0.26						NaN	NaN	NaN	NaN	1.33595	0.69551	NaN	NaN	NaN	0.83652	0.0007773	5.7137	3	2	2	0	0	0	0	0	1	2	0	0	0	1	0	0	0	0
UniProt#O00273	O00273	O00273;K7ERT1	DNA fragmentation factor subunit alpha	DFFA	0.22	0.14	NaN	0.38	NaN	-0.4	NaN	NaN	NaN	NaN						1.16349	1.0987	NaN	1.3004	NaN	0.75774	NaN	NaN	NaN	NaN	0	32.183	2	8	8	8	6	6	0	3	0	1	0	0	0	0	6	6	0	3
UniProt#P49916	P49916	P49916;K7ERZ5;K7EQB6;K7ENR9	DNA ligase 3	LIG3	NaN	0.46	NaN	0.53	NaN	NaN	NaN	NaN	NaN	-2.59						NaN	1.3715	NaN	1.4452	NaN	NaN	NaN	NaN	NaN	0.16575	0	7.9121	4	4	4	4	0	2	0	1	0	0	0	0	0	1	0	2	0	1
UniProt#P43246	P43246	P43246;V9H019;E9PHA6;A0A087X078;A0A087X1E7;V9H0B2;V9H015;C9J809	DNA mismatch repair protein Msh2	MSH2	0.02	0.22	-0.23	0.4	0.08	0.35	-0.31	NaN	0.32	0.79						1.01084	1.1612	0.851281	1.3231	1.06068	1.2739	0.806322	NaN	1.24713	1.7255	0	72.986	8	19	19	19	3	10	9	10	3	5	2	0	13	10	3	10	9	10
UniProt#P52701	P52701	P52701;A0A087WWJ1;C9JH55;C9J8Y8;C9J7Y7;U3KQ72;F8WAX8;A0A087WYT6	DNA mismatch repair protein Msh6	MSH6	0.04	-0.2	-0.01	0.67	NaN	NaN	NaN	NaN	0.49	0.55						1.0269	0.87083	0.994926	1.5856	NaN	NaN	NaN	NaN	1.40867	1.4633	0	29.531	8	11	11	11	4	5	3	6	0	0	0	0	4	1	4	5	3	6
UniProt#Q14181	Q14181	Q14181	DNA polymerase alpha subunit B	POLA2	NaN	NaN	NaN	0.19	NaN	NaN	NaN	NaN	NaN	NaN						NaN	NaN	NaN	1.1413	NaN	NaN	NaN	NaN	NaN	NaN	0.0011228	5.0135	1	3	3	3	0	0	0	3	0	0	0	0	0	0	0	0	0	3
UniProt#Q9NRF9	Q9NRF9	Q9NRF9	DNA polymerase epsilon subunit 3	POLE3	0.05	NaN	-0.11	0.32	NaN	NaN	NaN	NaN	NaN	NaN						1.03428	NaN	0.926012	1.2515	NaN	NaN	NaN	NaN	NaN	NaN	0	11.719	1	2	2	2	1	0	1	2	0	0	0	0	0	0	1	0	1	2
UniProt#A0A087WXL3	A0A087WXL3	A0A087WXL3;O75417	DNA polymerase theta	POLQ	NaN	NaN	NaN	NaN	NaN	-0.33	NaN	NaN	NaN	NaN						NaN	NaN	NaN	NaN	NaN	0.79427	NaN	NaN	NaN	NaN	0.0097975	3.101	2	1	1	1	0	0	0	0	0	1	0	0	0	0	0	0	0	0
UniProt#A0A087WU64	A0A087WU64	A0A087WU64;A6NMQ1;P09884	DNA polymerase;DNA polymerase alpha catalytic subunit	POLA1	1.13	0.38	-0.2	1.1	NaN	NaN	NaN	NaN	NaN	NaN						2.19438	1.2987	0.870549	2.1463	NaN	NaN	NaN	NaN	NaN	NaN	0	21.297	3	5	5	5	1	3	3	2	0	0	0	0	0	0	1	3	3	2
UniProt#M0QZR8	M0QZR8	M0QZR8;M0R2B7;P28340;M0QXE6;M0QXQ2;M0QZB4	DNA polymerase;DNA polymerase delta catalytic subunit	POLD1	NaN	NaN	NaN	0.98	NaN	-0.53	NaN	NaN	0	0.41						NaN	NaN	NaN	1.9707	NaN	0.69063	NaN	NaN	1.0014	1.331	0	7.9709	6	4	4	4	0	1	0	3	0	1	0	0	1	2	0	1	0	3
UniProt#P49643	P49643	P49643;A0A096LP51	DNA primase large subunit	PRIM2	NaN	-0.29	NaN	0.46	NaN	NaN	NaN	NaN	NaN	NaN						NaN	0.82057	NaN	1.3752	NaN	NaN	NaN	NaN	NaN	NaN	0	10.738	2	4	4	4	0	2	0	3	0	0	0	0	0	0	0	2	0	3
UniProt#Q92878	Q92878	Q92878;E7EN38;E7ESD9;H7C0V2;H7C0P8	DNA repair protein RAD50	RAD50	-0.56	0.44	-0.23	1.41	0.84	NaN	0.37	-0.21	0.26	0.05						0.676361	1.3578	0.84969	2.6637	1.79366	NaN	1.29542	0.86705	1.19589	1.0318	0	25.24	5	9	9	9	3	5	1	1	1	0	3	2	4	4	3	5	1	1
UniProt#P49736	P49736	P49736;H0Y8E6	DNA replication licensing factor MCM2	MCM2	-0.06	0.35	-0.27	0.47	NaN	NaN	NaN	NaN	NaN	NaN						0.962001	1.2705	0.828295	1.3863	NaN	NaN	NaN	NaN	NaN	NaN	0	41.873	2	11	11	11	5	6	6	10	0	0	0	0	0	0	5	6	6	10
UniProt#P33991	P33991	P33991;E5RG31;E5RFJ8	DNA replication licensing factor MCM4	MCM4	-0.18	0.1	-0.1	0.53	NaN	NaN	NaN	NaN	0.45	0.41						0.880824	1.0729	0.934405	1.439	NaN	NaN	NaN	NaN	1.3705	1.3292	0	38.52	3	11	11	11	5	5	3	9	0	1	0	0	4	2	5	5	3	9
UniProt#Q14566	Q14566	Q14566	DNA replication licensing factor MCM6	MCM6	-0.09	0.13	-0.14	0.81	NaN	-0.09	NaN	NaN	0.55	NaN						0.94038	1.094	0.904732	1.7534	NaN	0.93794	NaN	NaN	1.46421	NaN	0	111.86	1	20	20	20	13	14	8	9	0	1	0	0	1	0	13	14	8	9
UniProt#P11387	P11387	P11387;E5RIC7;Q969P6;E5RJ95;E5RFS0	DNA topoisomerase 1	TOP1	-0.25	0.08	-0.25	1.27	NaN	NaN	NaN	0.16	0.26	0.04						0.841043	1.06	0.839631	2.4037	NaN	NaN	NaN	1.1187	1.20114	1.0261	0	62.609	5	15	15	15	8	11	5	7	0	0	0	1	2	3	8	11	5	7
UniProt#P11388	P11388	P11388	DNA topoisomerase 2-alpha	TOP2A	NaN	NaN	NaN	2.2	NaN	NaN	NaN	NaN	NaN	0.03						NaN	NaN	NaN	4.6011	NaN	NaN	NaN	NaN	NaN	1.018	0	23.25	1	5	5	3	0	0	0	5	0	0	0	0	0	1	0	0	0	5
UniProt#H0Y6W0	H0Y6W0	H0Y6W0;O95985;H7C4B0	DNA topoisomerase;DNA topoisomerase 3-beta-1	TOP3B	NaN	NaN	NaN	NaN	-0.05	NaN	-0.03	NaN	-0.24	-0.05						NaN	NaN	NaN	NaN	0.968429	NaN	0.977613	NaN	0.847673	0.96797	0	10.405	3	4	4	4	1	0	0	0	2	0	3	1	3	3	1	0	0	0
UniProt#P27695	P27695	P27695;G3V3M6;G3V5Q1;G3V3C7;A0A0C4DGK8;G3V5D9;G3V5M0;G3V359;H7C4A8;G3V3Y6	DNA-(apurinic or apyrimidinic site) lyase;DNA-(apurinic or apyrimidinic site) lyase, mitochondrial	APEX1	0.21	-0.01	NaN	0.8	0.12	0.49	0.19	0.36	0.22	0.62						1.15908	0.99135	NaN	1.74	1.08752	1.4048	1.1421	1.2798	1.1618	1.5408	0	69.659	10	13	13	13	5	8	0	6	7	11	4	2	6	6	5	8	0	6
UniProt#A2IDA3	A2IDA3	A2IDA3;P29372	DNA-3-methyladenine glycosylase	MPG	NaN	NaN	NaN	NaN	NaN	NaN	NaN	NaN	0.38	-0.08						NaN	NaN	NaN	NaN	NaN	NaN	NaN	NaN	1.30334	0.94419	0	9.709	2	3	3	3	0	0	0	0	0	0	0	0	1	3	0	0	0	0
UniProt#P78527	P78527	P78527;F5GX40;H0YG84	DNA-dependent protein kinase catalytic subunit	PRKDC	0.26	-0.43	0.12	0.3	-0.4	-0.81	-0.3	-0.32	-1.09	-0.73						1.19862	0.7434	1.08503	1.2343	0.757576	0.56994	0.812282	0.80092	0.469859	0.60127	0	323.31	3	200	200	200	163	173	149	156	79	73	109	84	118	104	163	173	149	156
UniProt#H3BRR2	H3BRR2	H3BRR2;P19387	DNA-directed RNA polymerase II subunit RPB3	POLR2C	NaN	NaN	NaN	NaN	0.76	-1.45	NaN	0.24	NaN	NaN						NaN	NaN	NaN	NaN	1.6948	0.36557	NaN	1.1771	NaN	NaN	0.0098328	3.1398	2	1	1	1	0	0	0	0	1	1	0	1	0	0	0	0	0	0
UniProt#B9ZVN9	B9ZVN9	B9ZVN9;O95602	DNA-directed RNA polymerase;DNA-directed RNA polymerase I subunit RPA1	POLR1A	NaN	NaN	NaN	NaN	NaN	NaN	NaN	NaN	0.19	0.92						NaN	NaN	NaN	NaN	NaN	NaN	NaN	NaN	1.14064	1.8931	0	8.9009	2	3	3	3	0	0	0	0	0	0	0	0	1	2	0	0	0	0
UniProt#C9J4M6	C9J4M6	C9J4M6;C9J2Y9;P30876	DNA-directed RNA polymerase;DNA-directed RNA polymerase II subunit RPB2	POLR2B	NaN	NaN	NaN	NaN	NaN	NaN	NaN	NaN	0.3	0.33						NaN	NaN	NaN	NaN	NaN	NaN	NaN	NaN	1.23125	1.255	0	9.0479	3	3	3	3	0	0	0	0	0	0	0	0	3	1	0	0	0	0
UniProt#H0Y723	H0Y723	H0Y723;E7EQB9;O15160;D6RDJ3	DNA-directed RNA polymerases I and III subunit RPAC1	POLR1C	-0.39	NaN	NaN	0.24	NaN	NaN	NaN	NaN	NaN	NaN						0.762195	NaN	NaN	1.185	NaN	NaN	NaN	NaN	NaN	NaN	0.0014641	4.7049	4	2	2	2	1	0	0	1	0	0	0	0	0	0	1	0	0	1
UniProt#A0A087WVZ9	A0A087WVZ9	A0A087WVZ9;A0A0A0MQR7;P19388;A0A087WWX0;A0A087WVN5	DNA-directed RNA polymerases I, II, and III subunit RPABC1	POLR2E	NaN	NaN	NaN	NaN	1.27	-0.46	0.25	0	0.62	0.37						NaN	NaN	NaN	NaN	2.40529	0.72816	1.18907	1.003	1.53612	1.2891	0	20.838	5	3	3	3	0	0	0	0	1	1	1	1	2	3	0	0	0	0
UniProt#C9JLU1	C9JLU1	C9JLU1;P52434	DNA-directed RNA polymerases I, II, and III subunit RPABC3	POLR2H	NaN	-0.46	NaN	0.92	NaN	-0.99	NaN	NaN	NaN	0.27						NaN	0.7281	NaN	1.8874	NaN	0.50504	NaN	NaN	NaN	1.202	0	22.471	2	3	3	3	0	1	0	1	0	3	0	0	0	1	0	1	0	1
UniProt#O60884	O60884	O60884;A0A087WT48	DnaJ homolog subfamily A member 2	DNAJA2	1.64	0.35	NaN	0.72	NaN	NaN	NaN	NaN	0.84	NaN						3.11701	1.2755	NaN	1.6508	NaN	NaN	NaN	NaN	1.78645	NaN	0	11.574	2	4	4	4	1	3	0	1	0	0	0	0	2	0	1	3	0	1
UniProt#Q96EY1	Q96EY1	Q96EY1	DnaJ homolog subfamily A member 3, mitochondrial	DNAJA3	-0.22	0.37	NaN	NaN	NaN	0.46	NaN	NaN	NaN	0.41						0.861326	1.2918	NaN	NaN	NaN	1.3728	NaN	NaN	NaN	1.332	0	6.1776	1	3	3	3	2	2	0	0	1	1	0	0	0	1	2	2	0	0
UniProt#P25685	P25685	P25685;M0R080;M0QYT3;M0QXK0;M0R128;A0A0A6YYS1;M0R1D6;M0QZD0	DnaJ homolog subfamily B member 1	DNAJB1	0.06	-0.17	NaN	0.6	0.29	NaN	NaN	-0.13	0.07	0.19						1.03976	0.88984	NaN	1.5156	1.2236	NaN	NaN	0.91641	1.04845	1.139	0	19.858	8	7	7	7	1	3	0	1	1	0	0	1	2	4	1	3	0	1
UniProt#Q9UBS4	Q9UBS4	Q9UBS4;H7C2Y5	DnaJ homolog subfamily B member 11	DNAJB11	NaN	0.69	NaN	NaN	0.3	0.66	0.73	0.47	0.37	0.11						NaN	1.615	NaN	NaN	1.233	1.5774	1.65429	1.3862	1.29645	1.0815	0	88.507	2	10	10	10	1	2	0	0	6	5	7	7	6	5	1	2	0	0
UniProt#H0YFX2	H0YFX2	H0YFX2;P59910	DnaJ homolog subfamily B member 13	DNAJB13	NaN	0.43	NaN	NaN	NaN	NaN	NaN	NaN	NaN	NaN						NaN	1.3445	NaN	NaN	NaN	NaN	NaN	NaN	NaN	NaN	0.008997	3.3632	2	1	1	1	0	1	0	0	0	0	0	0	0	0	0	1	0	0
UniProt#C9J2C4	C9J2C4	C9J2C4;O75190;C9JB42;C9JDR7;C9JDX6;F8WCZ4;C9J2P2;E9PH18;C9JRD2;C9JXB9;Q8WWF6;Q8NHS0;P25686	DnaJ homolog subfamily B member 6;DnaJ homolog subfamily B member 3;DnaJ homolog subfamily B member 8;DnaJ homolog subfamily B member 2	DNAJB6;DNAJB2;DNAJB3;DNAJB8	NaN	-0.18	NaN	NaN	0.37	-0.23	NaN	NaN	NaN	NaN						NaN	0.88117	NaN	NaN	1.29614	0.85057	NaN	NaN	NaN	NaN	0.00075643	5.2132	13	2	2	2	0	1	0	1	1	1	0	0	0	0	0	1	0	1
UniProt#Q9UBS3	Q9UBS3	Q9UBS3	DnaJ homolog subfamily B member 9	DNAJB9	NaN	NaN	NaN	NaN	0.67	NaN	NaN	NaN	-0.35	NaN						NaN	NaN	NaN	NaN	1.59637	NaN	NaN	NaN	0.783822	NaN	0	5.9753	1	2	2	2	0	0	0	0	1	0	0	0	1	0	0	0	0	0
UniProt#Q96KC8	Q96KC8	Q96KC8	DnaJ homolog subfamily C member 1	DNAJC1	NaN	NaN	NaN	NaN	0.39	NaN	NaN	NaN	0.58	0.29						NaN	NaN	NaN	NaN	1.31473	NaN	NaN	NaN	1.49595	1.22	0	6.7809	1	3	3	3	0	0	0	0	2	0	0	0	1	2	0	0	0	0
UniProt#Q8IXB1	Q8IXB1	Q8IXB1;E7EP04;A0A087WXH7;H7C1G0	DnaJ homolog subfamily C member 10	DNAJC10	1.25	NaN	NaN	-0.11	0.02	0	0.24	-0.04	-0.11	-0.14						2.37485	NaN	NaN	0.926	1.0143	1.0005	1.18226	0.97337	0.929368	0.90448	0	147.61	4	21	21	21	1	0	1	1	13	11	12	8	14	11	1	0	1	1
UniProt#Q9NVH1	Q9NVH1	Q9NVH1;B1AK20;Q5TH61;REV__Q9UL58	DnaJ homolog subfamily C member 11	DNAJC11	0.18	-0.04	0.02	-0.97	NaN	NaN	NaN	NaN	NaN	NaN						1.1338	0.97146	1.01634	0.51116	NaN	NaN	NaN	NaN	NaN	NaN	0	323.31	4	27	27	27	23	21	25	26	0	1	0	0	0	0	23	21	25	26
UniProt#O75165	O75165	O75165	DnaJ homolog subfamily C member 13	DNAJC13	NaN	NaN	NaN	-0.38	NaN	NaN	NaN	NaN	-0.54	-0.46						NaN	NaN	NaN	0.76874	NaN	NaN	NaN	NaN	0.686719	0.72797	0	24.257	1	7	7	7	0	0	0	1	0	0	0	0	6	1	0	0	0	1
UniProt#Q9H1X3	Q9H1X3	Q9H1X3	DnaJ homolog subfamily C member 25	DNAJC25	NaN	NaN	NaN	NaN	0.07	-0.09	NaN	-0.03	NaN	-0.12						NaN	NaN	NaN	NaN	1.05185	0.93834	NaN	0.98061	NaN	0.91752	0.00077519	5.6688	1	2	2	2	0	0	0	0	2	1	0	1	0	1	0	0	0	0
UniProt#Q13217	Q13217	Q13217;X6R9L0	DnaJ homolog subfamily C member 3	DNAJC3	NaN	NaN	NaN	NaN	-0.04	0.04	0.09	0.17	0.07	0						NaN	NaN	NaN	NaN	0.975229	1.0291	1.06658	1.1288	1.04958	0.99816	0	112.94	2	18	18	18	0	0	0	0	11	9	9	12	15	11	0	0	0	0
UniProt#Q96LL9	Q96LL9	Q96LL9	DnaJ homolog subfamily C member 30	DNAJC30	-0.25	0.04	NaN	-0.58	NaN	NaN	NaN	NaN	NaN	NaN						0.84168	1.026	NaN	0.66791	NaN	NaN	NaN	NaN	NaN	NaN	0	6.7342	1	2	2	2	1	2	0	1	0	0	0	0	0	0	1	2	0	1
UniProt#Q9H3Z4	Q9H3Z4	Q9H3Z4	DnaJ homolog subfamily C member 5	DNAJC5	NaN	-0.03	-2.3	NaN	0.38	0.18	NaN	NaN	NaN	0.92						NaN	0.97959	0.202811	NaN	1.30181	1.133	NaN	NaN	NaN	1.8972	0.0007725	5.6006	1	2	2	2	0	2	1	0	1	2	0	0	0	1	0	2	1	0
UniProt#Q99615	Q99615	Q99615;K7ESP1;K7EPP7;K7EIH8;K7ER44;K7EJL5;K7EN19;K7EJV7;K7ELJ8;K7EJE9;K7EK03;K7EJ24	DnaJ homolog subfamily C member 7	DNAJC7	-0.01	0.14	0.98	-0.02	-0.02	0	NaN	NaN	-0.23	-0.39						0.994036	1.1041	1.97103	0.987	0.984155	1.0003	NaN	NaN	0.85317	0.76428	0	30.592	12	10	10	10	2	5	6	4	1	3	1	0	3	2	2	5	6	4
UniProt#O75937	O75937	O75937;S4R3J5	DnaJ homolog subfamily C member 8	DNAJC8	NaN	0.05	0.07	1.25	0.26	0.07	0.26	-0.26	0.1	0.04						NaN	1.0324	1.05093	2.3728	1.20145	1.0516	1.1967	0.83462	1.06963	1.0251	0	25.605	2	6	6	6	0	3	1	1	4	3	2	3	4	4	0	3	1	1
UniProt#Q8WXX5	Q8WXX5	Q8WXX5	DnaJ homolog subfamily C member 9	DNAJC9	-0.47	-0.34	NaN	1.64	NaN	0.22	0.1	-0.8	-0.2	-0.76						0.720357	0.7915	NaN	3.1199	NaN	1.163	1.07483	0.57389	0.87146	0.59114	0	19.064	1	8	8	8	1	5	0	3	0	1	1	1	3	2	1	5	0	3
UniProt#Q9UPQ8	Q9UPQ8	Q9UPQ8	Dolichol kinase	DOLK	0	0.13	NaN	-0.81	0.13	0.13	NaN	NaN	NaN	NaN						0.9999	1.092	NaN	0.5693	1.09379	1.0943	NaN	NaN	NaN	NaN	0	13.544	1	3	3	3	3	3	0	2	1	2	0	0	0	0	3	3	0	2
UniProt#Q5QPK2	Q5QPK2	Q5QPK2;H0Y368;O60762;Q5QPJ9	Dolichol-phosphate mannosyltransferase subunit 1	DPM1	-0.24	0.3	0.46	0.73	0.53	-0.25	0.14	0.41	0.24	-0.04						0.846812	1.2303	1.3754	1.6592	1.44452	0.84054	1.10121	1.3271	1.18303	0.9721	0	26.605	4	5	5	5	1	2	3	1	3	5	2	3	3	3	1	2	3	1
UniProt#Q9P2X0	Q9P2X0	Q9P2X0	Dolichol-phosphate mannosyltransferase subunit 3	DPM3	NaN	0.69	-0.16	0.73	0.87	0.29	NaN	NaN	NaN	NaN						NaN	1.6104	0.896861	1.6603	1.82302	1.2255	NaN	NaN	NaN	NaN	0.002133	4.22	1	1	1	1	0	1	1	1	1	1	0	0	1	1	0	1	1	1
UniProt#A2A2G4	A2A2G4	A2A2G4;Q9Y672;S4R350	Dolichyl pyrophosphate Man9GlcNAc2 alpha-1,3-glucosyltransferase	ALG6	0.38	-0.45	-0.02	-1.15	0.08	-0.48	0.26	-0.14	-0.07	-0.19						1.3021	0.7322	0.984252	0.45145	1.05706	0.71477	1.19957	0.90863	0.952109	0.87911	0	42.818	3	7	7	7	4	7	4	3	3	4	2	1	2	2	4	7	4	3
UniProt#Q86YN1	Q86YN1	Q86YN1	Dolichyldiphosphatase 1	DOLPP1	NaN	NaN	NaN	NaN	NaN	-0.23	NaN	NaN	NaN	NaN						NaN	NaN	NaN	NaN	NaN	0.85385	NaN	NaN	NaN	NaN	0.0089731	3.3233	1	1	1	1	0	0	0	0	0	1	0	0	0	0	0	0	0	0
UniProt#A0A0C4DGS1	A0A0C4DGS1	A0A0C4DGS1;P39656;U3KQ84	Dolichyl-diphosphooligosaccharide--protein glycosyltransferase 48 kDa subunit	DDOST	0.16	0.1	0.01	-0.02	-0.13	0.06	0.14	0.1	-0.16	0.09						1.11463	1.0709	1.00383	0.98844	0.915164	1.0404	1.10055	1.0689	0.894694	1.068	0	269.87	3	18	18	18	13	11	9	13	13	15	16	16	15	14	13	11	9	13
UniProt#P04843	P04843	P04843;B7Z4L4;F8WF32	Dolichyl-diphosphooligosaccharide--protein glycosyltransferase subunit 1	RPN1	0.22	0.17	0.02	-0.13	-0.08	-0.03	0.11	0.2	-0.07	0.21						1.16683	1.1276	1.01389	0.91246	0.947688	0.97688	1.07697	1.1509	0.954563	1.1594	0	323.31	3	36	36	36	16	18	16	19	30	28	25	24	31	29	16	18	16	19
UniProt#P04844	P04844	P04844;Q5JYR7;Q5JYR4;H0Y5M1;F2Z3K5;Q5JYR3	Dolichyl-diphosphooligosaccharide--protein glycosyltransferase subunit 2	RPN2	0.26	0.1	0.09	-0.15	-0.04	-0.15	0.12	-0.02	-0.13	0.12						1.2006	1.0738	1.06093	0.89851	0.974089	0.90122	1.08739	0.98823	0.912909	1.0869	0	323.31	6	21	21	21	10	11	10	14	18	17	16	16	18	16	10	11	10	14
UniProt#F5GXX5	F5GXX5	F5GXX5;P61803;F5H895;A0A0B4J239	Dolichyl-diphosphooligosaccharide--protein glycosyltransferase subunit DAD1	DAD1	0.05	0.31	-0.05	0.98	0.37	0.18	-0.18	-0.35	-0.33	-0.05						1.03869	1.238	0.967586	1.9722	1.29182	1.1356	0.880824	0.78446	0.795798	0.96367	0	26.66	4	4	4	4	2	3	2	3	3	3	4	3	4	3	2	3	2	3
UniProt#P46977	P46977	P46977;A0A0C4DH80;E9PN73;E9PI32;H0YET6	Dolichyl-diphosphooligosaccharide--protein glycosyltransferase subunit STT3A	STT3A	-0.09	-0.16	-0.11	-0.26	-0.18	-0.14	0.1	-0.24	-0.26	0.06						0.940468	0.89483	0.925155	0.8361	0.883392	0.90626	1.07473	0.84776	0.832362	1.0418	0	123.27	5	19	19	17	5	9	8	7	11	12	14	13	17	17	5	9	8	7
UniProt#Q8TCJ2	Q8TCJ2	Q8TCJ2	Dolichyl-diphosphooligosaccharide--protein glycosyltransferase subunit STT3B	STT3B	-0.14	-0.27	NaN	NaN	0.29	-0.05	0.34	0.45	0	0.45						0.905797	0.82699	NaN	NaN	1.22187	0.96354	1.26309	1.3688	1.00062	1.3682	0	58.98	1	13	11	11	2	1	1	0	9	7	10	6	9	8	2	1	0	0
UniProt#Q9Y673	Q9Y673	Q9Y673	Dolichyl-phosphate beta-glucosyltransferase	ALG5	0.71	-0.59	-0.11	NaN	0.83	NaN	NaN	0.13	NaN	NaN						1.63199	0.66499	0.925412	NaN	1.77945	NaN	NaN	1.0938	NaN	NaN	0	12.23	1	5	5	5	2	1	1	0	1	0	0	1	0	0	2	1	1	0
UniProt#Q5BKT4	Q5BKT4	Q5BKT4;Q5I7T1;F8VWA9;F5H5T2;F8VXJ0;F5GZZ6	Dol-P-Glc:Glc(2)Man(9)GlcNAc(2)-PP-Dol alpha-1,2-glucosyltransferase;Putative Dol-P-Glc:Glc(2)Man(9)GlcNAc(2)-PP-Dol alpha-1,2-glucosyltransferase	ALG10;ALG10B	NaN	-0.56	0.05	-0.92	0.37	-0.45	0.47	NaN	-0.2	0.14						NaN	0.67905	1.03657	0.52992	1.29051	0.7345	1.38808	NaN	0.871232	1.1054	0	14.564	6	4	4	4	0	3	2	2	4	3	2	0	1	1	0	3	2	2
UniProt#H7C0X4	H7C0X4	H7C0X4;C9J7S5;Q92685	Dol-P-Man:Man(5)GlcNAc(2)-PP-Dol alpha-1,3-mannosyltransferase	ALG3	0.34	0.12	-0.43	NaN	-0.22	-1.07	0	NaN	-0.82	0.24						1.26461	1.09	0.739973	NaN	0.859402	0.47768	1.00171	NaN	0.567827	1.1789	0	8.2997	3	2	2	2	1	1	1	0	1	2	1	0	1	1	1	1	1	0
UniProt#Q9BV10	Q9BV10	Q9BV10;H7C4I6;H7C5R7	Dol-P-Man:Man(7)GlcNAc(2)-PP-Dol alpha-1,6-mannosyltransferase	ALG12	NaN	-0.05	0.33	-1.33	0.33	-0.79	NaN	NaN	0.03	0.25						NaN	0.96706	1.25315	0.39848	1.25794	0.57751	NaN	NaN	1.02021	1.1916	0	9.0056	3	3	3	3	1	1	1	1	1	1	0	0	1	1	1	1	1	1
UniProt#F8W7U8	F8W7U8	F8W7U8;P49959;F5GXT0;F5H742;F5H256	Double-strand break repair protein MRE11A	MRE11A	-0.76	0.01	0.02	-0.05	NaN	-0.38	NaN	NaN	0.38	0.18						0.591506	1.0047	1.01517	0.96666	NaN	0.76688	NaN	NaN	1.30361	1.1311	0	26.927	5	8	8	8	2	5	2	2	0	1	0	0	6	6	2	5	2	2
UniProt#O95793	O95793	O95793;A0A087X1A5;Q5JW30;Q5JW28;F6UDC6	Double-stranded RNA-binding protein Staufen homolog 1	STAU1	-0.17	0.15	0.39	-0.49	0.04	-0.41	0.13	-0.12	-0.08	-0.27						0.886289	1.1087	1.30989	0.71251	1.0265	0.75044	1.0962	0.91895	0.947598	0.83138	0	143.16	5	19	19	19	4	5	3	2	6	9	13	14	17	11	4	5	3	2
UniProt#G5EA18	G5EA18	G5EA18;E5RJN7;E7EVI1;A0A0A0MTC4;A0A0A0MTD1;F8VPI7;E7EPX0;A0A0A0MTC6;E7EVJ4;E9PH62;A0A0A0MTC5;Q9NUL3;E5RJ67	Double-stranded RNA-binding protein Staufen homolog 2	STAU2	NaN	NaN	NaN	NaN	NaN	NaN	-0.4	NaN	-0.59	-0.5						NaN	NaN	NaN	NaN	NaN	NaN	0.759013	NaN	0.662252	0.70796	0	7.4251	13	2	2	2	0	0	0	0	0	0	1	0	2	1	0	0	0	0
UniProt#P55265	P55265	P55265;H0YCK3	Double-stranded RNA-specific adenosine deaminase	ADAR	NaN	NaN	NaN	NaN	0.3	-0.56	0.36	-0.01	0.04	0.14						NaN	NaN	NaN	NaN	1.23391	0.67968	1.28485	0.99361	1.02815	1.1031	0	120.52	2	20	20	20	0	0	0	0	5	9	8	9	15	14	0	0	0	0
UniProt#Q16643	Q16643	Q16643;D6R9W4;D6RFI1;D6R9Q9;D6RCR4	Drebrin	DBN1	NaN	0.48	-0.45	0.36	NaN	NaN	NaN	NaN	NaN	NaN						NaN	1.3984	0.731582	1.2816	NaN	NaN	NaN	NaN	NaN	NaN	0	14.428	5	6	6	6	0	2	2	3	0	0	0	0	0	0	0	2	2	3
UniProt#B4DDD6	B4DDD6	B4DDD6;Q9UJU6;F8WC20;F8WBB2;F8WFE1;F8WBG8;H0Y5J4	Drebrin-like protein	DBNL	0.14	0.15	NaN	1.62	NaN	NaN	NaN	NaN	NaN	NaN						1.10561	1.1082	NaN	3.0749	NaN	NaN	NaN	NaN	NaN	NaN	0	17.698	7	2	2	2	1	1	0	1	0	0	0	0	0	0	1	1	0	1
UniProt#Q8TEA8	Q8TEA8	Q8TEA8;A0A087WZV9	D-tyrosyl-tRNA(Tyr) deacylase 1	DTD1	0.04	-0.21	NaN	0.81	2.47	-0.52	NaN	-0.31	NaN	-0.08						1.02818	0.86659	NaN	1.7536	5.55617	0.69581	NaN	0.8049	NaN	0.9435	0	36.123	2	5	5	5	1	3	0	3	5	3	0	1	0	2	1	3	0	3
UniProt#Q02750	Q02750	Q02750	Dual specificity mitogen-activated protein kinase kinase 1	MAP2K1	-0.16	NaN	NaN	NaN	NaN	NaN	NaN	NaN	NaN	NaN						0.897827	NaN	NaN	NaN	NaN	NaN	NaN	NaN	NaN	NaN	0.009571	3.2064	1	4	2	2	3	1	0	0	0	0	0	0	0	0	2	0	0	0
UniProt#P36507	P36507	P36507;G5E9C7	Dual specificity mitogen-activated protein kinase kinase 2	MAP2K2	0.3	0.35	NaN	NaN	NaN	NaN	NaN	NaN	NaN	NaN						1.22737	1.2724	NaN	NaN	NaN	NaN	NaN	NaN	NaN	NaN	0	10.835	2	6	6	4	3	3	0	0	0	0	0	0	0	0	3	3	0	0
UniProt#Q9UNI6	Q9UNI6	Q9UNI6;V9GYV5;V9GY92	Dual specificity protein phosphatase 12	DUSP12	NaN	NaN	NaN	NaN	NaN	0.24	NaN	NaN	0.14	NaN						NaN	NaN	NaN	NaN	NaN	1.1791	NaN	NaN	1.09839	NaN	0.0024735	4.1045	3	2	2	2	0	0	0	0	0	1	0	0	1	0	0	0	0	0
UniProt#P51452	P51452	P51452;K7ES89;K7ELG5	Dual specificity protein phosphatase 3	DUSP3	-0.18	0.11	-0.32	0.99	NaN	0.41	NaN	NaN	-0.21	NaN						0.883314	1.08	0.801732	1.9927	NaN	1.3323	NaN	NaN	0.862515	NaN	0	16.102	3	3	3	3	3	2	1	1	0	3	0	0	1	0	3	2	1	1
UniProt#E7EX90	E7EX90	E7EX90;Q14203;Q6AWB1;E7EWF7	Dynactin subunit 1	DCTN1;DKFZp686E0752	-0.19	0.43	NaN	1.2	NaN	NaN	1.06	NaN	NaN	0.93						0.876501	1.3426	NaN	2.2941	NaN	NaN	2.07857	NaN	NaN	1.9013	0	25.14	4	8	8	8	3	7	0	1	0	0	1	0	0	1	3	7	0	1
UniProt#Q13561	Q13561	Q13561;H0YI98;F8W1I6;F8VW18;H0YHL1;F8VX93;F8VRV7	Dynactin subunit 2	DCTN2	0	0.02	0.03	-0.13	-0.13	NaN	NaN	NaN	2.58	-1.19						0.997904	1.0113	1.0228	0.91278	0.912825	NaN	NaN	NaN	5.98015	0.43874	0	46.364	7	9	9	9	2	5	5	7	1	0	0	0	2	2	2	5	5	7
UniProt#X6RCK5	X6RCK5	X6RCK5;O75935;X6RA56;A0A0A0MRV8;X6RLR1	Dynactin subunit 3	DCTN3	0.02	0.06	NaN	1.01	NaN	NaN	NaN	NaN	NaN	NaN						1.01711	1.0447	NaN	2.0191	NaN	NaN	NaN	NaN	NaN	NaN	0.0041667	3.8489	5	2	2	2	1	2	0	1	0	0	0	0	0	0	1	2	0	1
UniProt#G8JLD5	G8JLD5	G8JLD5;O00429;B4DPZ9;F8VZ52;F8W1W3;F8VUJ9;B4DDQ3;H0YHY4;F8VR28;F8VYL3	Dynamin-1-like protein	DNM1L	-0.11	0.1	-0.35	0.41	NaN	NaN	NaN	NaN	0.03	NaN						0.924471	1.0683	0.786164	1.3325	NaN	NaN	NaN	NaN	1.01996	NaN	0	91.039	10	12	12	12	3	10	2	6	0	0	0	0	2	0	3	10	2	6
UniProt#P50570	P50570	P50570;K7EMQ3;Q05193;E5RHK8;Q9UQ16;E5RIK2	Dynamin-2	DNM2	0.86	0.32	-0.32	0.76	-0.6	0.97	-1.04	0.16	-0.76	-0.55						1.81683	1.2449	0.799105	1.6981	0.660939	1.9629	0.485625	1.114	0.58931	0.68308	0	42.01	6	14	14	14	2	4	3	3	4	6	1	1	9	7	2	4	3	3
UniProt#E5KLK1	E5KLK1	E5KLK1;E5KLJ6;E5KLJ9;E5KLJ5;O60313;H7C3G2;H7C141;H7C321	Dynamin-like 120 kDa protein, mitochondrial;Dynamin-like 120 kDa protein, form S1	OPA1	0.3	-0.39	0.76	NaN	0.05	NaN	-0.48	0.23	0.59	0.29						1.23336	0.76108	1.69546	NaN	1.03373	NaN	0.719424	1.1752	1.50038	1.2193	0	23.721	8	10	10	10	2	7	1	0	1	1	1	1	1	2	2	7	1	0
UniProt#E7EP17	E7EP17	E7EP17;Q9NYC9	Dynein heavy chain 9, axonemal	DNAH9	NaN	NaN	NaN	NaN	-0.28	0.18	-0.28	NaN	NaN	0.26						NaN	NaN	NaN	NaN	0.825491	1.1299	0.825219	NaN	NaN	1.1988	0.0041551	3.8016	2	2	2	2	0	0	0	0	1	1	1	0	0	1	0	0	0	0
UniProt#Q96FJ2	Q96FJ2	Q96FJ2;P63167	Dynein light chain 2, cytoplasmic;Dynein light chain 1, cytoplasmic	DYNLL2;DYNLL1	NaN	NaN	-0.23	1.26	NaN	NaN	NaN	NaN	-0.55	NaN						NaN	NaN	0.851716	2.3877	NaN	NaN	NaN	NaN	0.683667	NaN	0.0071283	3.557	2	2	2	2	0	0	1	1	0	0	0	0	1	0	0	0	1	1
UniProt#Q9NP97	Q9NP97	Q9NP97;B1AKR6;Q8TF09;H3BNG9;H3BPA0;Q7Z4M1;H3BQI1	Dynein light chain roadblock-type 1;Dynein light chain roadblock-type 2	DYNLRB1;DYNLRB2	NaN	-0.26	-0.08	1.41	1.22	NaN	NaN	NaN	0.16	-0.03						NaN	0.83612	0.945984	2.6579	2.32391	NaN	NaN	NaN	1.11893	0.9766	0	15.123	7	3	3	3	0	2	2	3	2	1	0	0	2	2	0	2	2	3
UniProt#E7ERU0	E7ERU0	E7ERU0;E9PHM6;F6QMI7;E9PEB9;F8W9J4;Q03001;H0YC82;Q6P0N6;E7ETB9	Dystonin	DST	NaN	NaN	NaN	NaN	NaN	NaN	NaN	NaN	-0.23	-0.15						NaN	NaN	NaN	NaN	NaN	NaN	NaN	NaN	0.849907	0.90369	0	29.384	9	11	9	9	0	0	0	0	0	0	0	1	10	6	0	0	0	0
UniProt#Q9UII4	Q9UII4	Q9UII4;E9PBL0	E3 ISG15--protein ligase HERC5	HERC5	NaN	NaN	NaN	NaN	NaN	NaN	-0.27	-0.94	-0.1	-0.03						NaN	NaN	NaN	NaN	NaN	NaN	0.826993	0.5228	0.929887	0.97612	0	41.556	2	9	9	9	0	0	0	0	0	0	1	1	8	7	0	0	0	0
UniProt#P49792	P49792	P49792;J3KQ37;Q99666;O14715;F8W705;F8WBP7;H0YBN8	E3 SUMO-protein ligase RanBP2	RANBP2	NaN	0.19	NaN	NaN	0.3	0.24	-0.24	0.41	-0.31	0.1						NaN	1.1439	NaN	NaN	1.2341	1.1798	0.845523	1.3323	0.808604	1.0749	0	299.15	7	57	57	38	0	1	0	0	15	10	9	5	49	34	0	1	0	0
UniProt#Q14258	Q14258	Q14258	E3 ubiquitin/ISG15 ligase TRIM25	TRIM25	NaN	NaN	0.09	0.55	-0.01	-0.44	0.08	-0.18	-0.02	-0.11						NaN	NaN	1.06768	1.4681	0.995718	0.73612	1.05638	0.88375	0.987654	0.92955	0	122.31	1	20	20	20	0	0	1	5	2	5	7	7	16	14	0	0	1	5
UniProt#H3BRK9	H3BRK9	H3BRK9;Q9UKV5;R4GNG2	E3 ubiquitin-protein ligase AMFR	AMFR	NaN	NaN	-0.26	-0.53	NaN	NaN	NaN	NaN	NaN	-0.1						NaN	NaN	0.833611	0.69316	NaN	NaN	NaN	NaN	NaN	0.93104	0.0054813	3.681	3	2	2	2	0	0	2	1	1	0	0	0	0	1	0	0	2	1
UniProt#Q5VTR2	Q5VTR2	Q5VTR2;C9JWJ4;C9J0A5;C9JXC9	E3 ubiquitin-protein ligase BRE1A	RNF20	NaN	NaN	NaN	NaN	NaN	-0.16	-0.59	0.57	-0.03	-0.06						NaN	NaN	NaN	NaN	NaN	0.89395	0.663614	1.484	0.980488	0.95676	0	41.828	4	9	9	6	0	1	0	0	0	1	1	2	6	5	0	1	0	0
UniProt#O75150	O75150	O75150;H3BP71;A0A087WTK2;H3BQ99;H3BUL6;I3L332;H3BS50	E3 ubiquitin-protein ligase BRE1B	RNF40	NaN	NaN	NaN	NaN	NaN	NaN	NaN	NaN	0.17	0.51						NaN	NaN	NaN	NaN	NaN	NaN	NaN	NaN	1.12634	1.4253	0	16.959	7	9	6	6	0	1	0	0	0	0	0	1	7	6	0	0	0	0
UniProt#Q9UNE7	Q9UNE7	Q9UNE7;H3BS86;H3BTA3;H3BUD0	E3 ubiquitin-protein ligase CHIP	STUB1	0.51	-0.15	-0.03	NaN	0.29	-0.12	0.29	NaN	0.62	0.08						1.42804	0.90277	0.976181	NaN	1.22477	0.92209	1.21892	NaN	1.53184	1.0546	0	19.502	4	5	5	5	1	3	1	0	3	5	1	0	1	2	1	3	1	0
UniProt#Q7Z6Z7	Q7Z6Z7	Q7Z6Z7;H0Y659;A0A087X1S3	E3 ubiquitin-protein ligase HUWE1	HUWE1	0.1	0.15	-0.63	1.63	NaN	NaN	NaN	NaN	NaN	0.61						1.06841	1.1121	0.644371	3.0935	NaN	NaN	NaN	NaN	NaN	1.5263	0	38.67	3	12	12	12	2	7	4	5	0	0	0	0	0	1	2	7	4	5
UniProt#O94822	O94822	O94822;H7BYG8	E3 ubiquitin-protein ligase listerin	LTN1	NaN	NaN	NaN	0.56	-0.58	NaN	NaN	NaN	-0.09	0.21						NaN	NaN	NaN	1.4693	0.668047	NaN	NaN	NaN	0.942774	1.1594	0	10.39	2	3	3	3	0	0	0	1	1	0	0	0	2	1	0	0	0	1
UniProt#Q9NX47	Q9NX47	Q9NX47	E3 ubiquitin-protein ligase MARCH5	2005-03-01	0.92	-0.67	NaN	-0.06	-0.7	NaN	NaN	NaN	NaN	NaN						1.89606	0.62745	NaN	0.95716	0.617208	NaN	NaN	NaN	NaN	NaN	0	11.369	1	4	4	4	1	3	0	3	1	0	0	0	0	0	1	3	0	3
UniProt#Q96PU5	Q96PU5	Q96PU5;H0Y8H4;K7EKL1;K7ERN1;H0Y8X6;P46934	E3 ubiquitin-protein ligase NEDD4-like	NEDD4L	NaN	0.46	-0.94	NaN	NaN	NaN	NaN	NaN	NaN	NaN						NaN	1.3761	0.521785	NaN	NaN	NaN	NaN	NaN	NaN	NaN	0	6.5109	6	3	3	3	0	2	2	1	0	0	0	0	0	0	0	2	2	1
UniProt#P62877	P62877	P62877	E3 ubiquitin-protein ligase RBX1;E3 ubiquitin-protein ligase RBX1, N-terminally processed	RBX1	NaN	NaN	NaN	0.69	NaN	NaN	NaN	NaN	NaN	NaN						NaN	NaN	NaN	1.6102	NaN	NaN	NaN	NaN	NaN	NaN	0.0014679	4.7343	1	2	2	2	0	0	0	2	0	0	0	0	0	0	0	0	0	2
UniProt#Q99496	Q99496	Q99496	E3 ubiquitin-protein ligase RING2	RNF2	-0.91	NaN	NaN	-0.56	NaN	NaN	NaN	NaN	NaN	NaN						0.530955	NaN	NaN	0.67641	NaN	NaN	NaN	NaN	NaN	NaN	0.0097815	3.0718	1	2	2	2	1	0	0	1	0	0	0	0	0	0	1	0	0	1
UniProt#Q96K19	Q96K19	Q96K19;E9PP55;E9PNG8	E3 ubiquitin-protein ligase RNF170	RNF170	-0.12	-0.18	-0.15	-0.71	-0.5	-0.92	NaN	NaN	-0.46	NaN						0.92302	0.88079	0.904241	0.61147	0.706514	0.52992	NaN	NaN	0.729448	NaN	0	93.711	3	9	9	9	8	9	7	7	6	4	0	0	1	0	8	9	7	7
UniProt#A9X3U0	A9X3U0	A9X3U0;Q96GF1	E3 ubiquitin-protein ligase RNF185	RNF185	0.52	-0.44	0.13	-0.31	1.63	-0.31	NaN	NaN	-0.08	0.5						1.43359	0.73895	1.09212	0.80561	3.10058	0.80711	NaN	NaN	0.944109	1.4097	0	7.439	2	3	3	3	2	3	2	3	2	1	0	0	1	1	2	3	2	3
UniProt#A0A0A0MTR7	A0A0A0MTR7	A0A0A0MTR7;A0A0A0MTC1;Q63HN8	E3 ubiquitin-protein ligase RNF213	RNF213	NaN	NaN	NaN	NaN	-0.05	-0.3	-0.01	-0.35	-0.49	0.13						NaN	NaN	NaN	NaN	0.96637	0.81152	0.994728	0.78233	0.713419	1.0921	0	16.4	3	7	7	7	0	0	0	0	1	1	1	1	7	3	0	0	0	0
UniProt#Q99942	Q99942	Q99942	E3 ubiquitin-protein ligase RNF5	RNF5	NaN	NaN	0.71	NaN	1.95	-0.77	NaN	NaN	NaN	NaN						NaN	NaN	1.63343	NaN	3.87657	0.588	NaN	NaN	NaN	NaN	0	9.382	1	3	3	3	0	0	1	0	1	1	0	0	0	1	0	0	1	0
UniProt#Q86TM6	Q86TM6	Q86TM6;E9PMA1;E9PK19;H0YCR6;E9PN88	E3 ubiquitin-protein ligase synoviolin	SYVN1	0.79	0.36	0.82	-0.23	0.22	0.03	0.26	0.29	-0.29	0.44						1.73253	1.279	1.7671	0.85017	1.16131	1.0208	1.19791	1.2256	0.81706	1.3551	0	32.232	5	8	8	8	2	5	2	3	4	1	4	1	6	4	2	5	2	3
UniProt#P36406	P36406	P36406	E3 ubiquitin-protein ligase TRIM23	TRIM23	-0.05	0.06	NaN	0.55	0.48	0.03	-0.5	0.16	-0.33	-0.18						0.969274	1.045	NaN	1.4622	1.39357	1.0235	0.705467	1.121	0.797575	0.88088	0.0014668	4.7306	1	1	1	1	1	1	0	1	1	1	1	1	1	1	1	1	0	1
UniProt#Q13049	Q13049	Q13049;Q5JVY0	E3 ubiquitin-protein ligase TRIM32	TRIM32	NaN	NaN	NaN	NaN	NaN	NaN	NaN	NaN	0.94	-0.24						NaN	NaN	NaN	NaN	NaN	NaN	NaN	NaN	1.92009	0.84552	0	13.323	2	3	3	3	0	0	0	0	0	0	0	0	2	2	0	0	0	0
UniProt#Q14669	Q14669	Q14669;H7C2Y1	E3 ubiquitin-protein ligase TRIP12	TRIP12	NaN	NaN	NaN	NaN	NaN	NaN	NaN	NaN	0.39	0.65						NaN	NaN	NaN	NaN	NaN	NaN	NaN	NaN	1.31361	1.5719	0	9.4275	2	4	4	4	0	0	0	0	0	0	0	0	1	3	0	0	0	0
UniProt#H0Y3K2	H0Y3K2	H0Y3K2;Q6ZT12;H7BZD8	E3 ubiquitin-protein ligase UBR3	UBR3	-0.03	0.05	NaN	0.5	0.25	NaN	NaN	NaN	NaN	NaN						0.98174	1.0341	NaN	1.4149	1.19022	NaN	NaN	NaN	NaN	NaN	0.009012	3.3743	3	2	2	2	1	1	0	1	1	0	0	0	0	0	1	1	0	1
UniProt#Q5T4S7	Q5T4S7	Q5T4S7;A0A0A0MSW0;X6RE05	E3 ubiquitin-protein ligase UBR4	UBR4	NaN	1.05	NaN	1.59	NaN	NaN	NaN	NaN	NaN	NaN						NaN	2.0668	NaN	3.0103	NaN	NaN	NaN	NaN	NaN	NaN	0.00076394	5.3609	3	3	3	3	0	1	0	2	0	0	0	0	0	0	0	1	0	2
UniProt#A0A0A6YYC7	A0A0A6YYC7	A0A0A6YYC7;Q96JP5;H3BTR0	E3 ubiquitin-protein ligase ZFP91	ZFP91;ZFP91-CNTF	NaN	NaN	NaN	NaN	NaN	NaN	NaN	-0.47	1.7	NaN						NaN	NaN	NaN	NaN	NaN	NaN	NaN	0.72038	3.24781	NaN	0.00581	3.6419	3	2	2	2	0	0	0	0	0	0	0	1	1	0	0	0	0	0
UniProt#O94874	O94874	O94874;Q92845	E3 UFM1-protein ligase 1	UFL1	0.16	-0.13	0.25	0.43	0.03	0.03	-0.04	0.03	-0.14	0.08						1.11902	0.91402	1.1915	1.3499	1.02402	1.0237	0.972952	1.0183	0.909256	1.0566	0	323.31	2	41	41	41	8	6	6	4	33	30	25	24	34	32	8	6	6	4
UniProt#Q15075	Q15075	Q15075	Early endosome antigen 1	EEA1	-2.36	-0.37	-0.13	-0.05	0.41	-0.95	-0.16	0.61	-0.19	-0.34						0.19442	0.77459	0.914244	0.96361	1.33149	0.51778	0.896539	1.5265	0.876732	0.78744	0	323.31	1	95	95	95	77	26	80	57	46	43	59	55	59	45	77	26	80	57
UniProt#Q96C19	Q96C19	Q96C19;H0Y4Y4;C9JTV4;Q8WYH2;A0A087X1Z2;Q9BUP0	EF-hand domain-containing protein D2	EFHD2	0.36	-0.03	NaN	0.45	NaN	NaN	NaN	NaN	NaN	0.31						1.28612	0.98165	NaN	1.3707	NaN	NaN	NaN	NaN	NaN	1.2364	0	10.103	6	5	4	4	1	1	0	2	1	0	0	0	0	2	1	1	0	2
UniProt#A0A024R571	A0A024R571	A0A024R571;Q9H4M9;C9J2Z4;C9JC03;C9JDQ8;A0A0C4DH83;Q9NZN3	EH domain-containing protein 1;EH domain-containing protein 3	EHD1;EHD3	NaN	NaN	0.48	0.62	NaN	NaN	NaN	NaN	0.13	-0.37						NaN	NaN	1.39431	1.5371	NaN	NaN	NaN	NaN	1.09341	0.77572	0	17.13	7	7	6	6	0	0	1	2	0	0	0	0	5	3	0	0	1	2
UniProt#A0A087WUA5	A0A087WUA5	A0A087WUA5;Q9H223	EH domain-containing protein 4	EHD4	NaN	NaN	0.34	0.47	-0.29	1.13	NaN	NaN	-0.01	0.04						NaN	NaN	1.26299	1.389	0.81626	2.1819	NaN	NaN	0.99226	1.0247	0	32.861	2	8	8	7	0	1	2	3	2	2	0	0	4	4	0	1	2	3
UniProt#Q15717	Q15717	Q15717;M0QZR9;M0R055;B1AM48;B1APY9;B1APY8;A0A0A0MRX1;Q12926;P26378	ELAV-like protein 1	ELAVL1	-0.69	0.09	-0.01	1.09	0.06	-0.34	-0.12	-0.41	-0.21	-0.24						0.620578	1.0618	0.990393	2.1226	1.04368	0.78885	0.918527	0.75466	0.864155	0.84483	0	196.53	9	20	20	20	4	4	3	6	15	17	16	15	15	14	4	4	3	6
UniProt#P38117	P38117	P38117;M0QY67	Electron transfer flavoprotein subunit beta	ETFB	0.1	-0.09	0.09	0.91	0.13	0.13	NaN	0.19	0.6	0.18						1.06939	0.93633	1.06313	1.877	1.09385	1.0929	NaN	1.1394	1.51823	1.1367	0	67.805	2	10	10	10	6	8	5	8	1	4	0	1	3	3	6	8	5	8
UniProt#X6RLX0	X6RLX0	X6RLX0;Q8IUD2;X6RM00;G8JLD3;K7EPP6	ELKS/Rab6-interacting/CAST family member 1	ERC1	NaN	NaN	NaN	-0.04	NaN	NaN	NaN	NaN	-0.1	0.06						NaN	NaN	NaN	0.96976	NaN	NaN	NaN	NaN	0.932401	1.0415	0.00075529	5.1856	5	3	3	1	0	0	0	1	0	0	0	0	1	2	0	0	0	1
UniProt#V9GY58	V9GY58	V9GY58;D6RBS5;Q8IZ81	ELMO domain-containing protein 2	ELMOD2	NaN	-0.46	0.41	0.25	NaN	-0.27	0.56	0.07	NaN	NaN						NaN	0.72547	1.32952	1.1915	NaN	0.82959	1.47676	1.049	NaN	NaN	0	6.0078	3	1	1	1	0	1	1	1	0	1	1	1	0	0	0	1	1	1
UniProt#Q05639	Q05639	Q05639	Elongation factor 1-alpha 2	EEF1A2	NaN	NaN	-0.12	0.05	-0.88	0.51	-0.1	0.03	-0.6	-0.3						NaN	NaN	0.921065	1.0374	0.54339	1.4257	0.931359	1.0203	0.661113	0.81395	0	20.924	1	13	5	5	8	8	8	9	8	9	8	8	9	9	0	0	1	2
UniProt#P24534	P24534	P24534;C9JZW3;F2Z2G2;F8WF65	Elongation factor 1-beta	EEF1B2	0.15	0.03	0.14	1.6	-0.27	0.75	0.26	-0.02	0.22	0.38						1.10762	1.0185	1.10534	3.0257	0.83022	1.6763	1.19342	0.9867	1.16866	1.3026	0	95.096	4	8	7	7	3	4	4	5	3	4	3	3	4	2	3	4	4	5
UniProt#E9PK01	E9PK01	E9PK01;P29692;E9PRY8;A0A087X1X7;E9PPR1;E9PL12;E9PQ49;E9PI39;E9PMW7;E9PQZ1;E9PIZ1;H0YCK7;E9PK06;E9PK72;H0YE58;H0YE72;E9PQC9	Elongation factor 1-delta	EEF1D	-0.67	-0.1	-0.39	0.33	-0.64	0.59	-0.43	-0.24	-0.12	-0.03						0.628615	0.93072	0.761209	1.2549	0.64156	1.5099	0.74151	0.84859	0.922169	0.98122	0	140.31	17	12	12	4	9	8	5	7	9	11	7	6	8	6	9	8	5	7
UniProt#P26641	P26641	P26641	Elongation factor 1-gamma	EEF1G	-0.1	-0.1	0.07	0.5	-0.55	0.7	0.02	0.02	-0.14	0.15						0.929973	0.93539	1.05252	1.4154	0.684556	1.621	1.01453	1.0161	0.909587	1.1098	0	214.24	1	19	19	19	13	16	15	18	15	13	12	13	14	16	13	16	15	18
UniProt#P13639	P13639	P13639	Elongation factor 2	EEF2	0.06	-0.02	-0.13	1.22	-0.01	0.37	0.57	-0.16	0.23	0.02						1.04178	0.98728	0.915751	2.3353	0.990884	1.2936	1.48355	0.89473	1.17033	1.0152	0	301.61	1	38	38	37	32	32	25	30	22	18	26	18	22	23	32	32	25	30
UniProt#P43897	P43897	P43897;C9JG32;C9JT21;F8VPA7;F8VS27	Elongation factor Ts, mitochondrial;Elongation factor Ts	TSFM	NaN	0.39	NaN	0.42	NaN	NaN	NaN	NaN	NaN	NaN						NaN	1.3123	NaN	1.3423	NaN	NaN	NaN	NaN	NaN	NaN	0	8.5169	5	2	2	2	0	1	0	1	0	0	0	0	0	0	0	1	0	1
UniProt#Q9BW60	Q9BW60	Q9BW60	Elongation of very long chain fatty acids protein 1	ELOVL1	NaN	NaN	NaN	NaN	-0.67	-0.28	NaN	-0.26	-0.13	-0.39						NaN	NaN	NaN	NaN	0.628141	0.82131	NaN	0.8342	0.913576	0.76138	0	20.766	1	2	2	2	0	0	0	0	2	2	0	1	2	2	0	0	0	0
UniProt#Q9NYP7	Q9NYP7	Q9NYP7;A0A0A0MTI6	Elongation of very long chain fatty acids protein 5	ELOVL5	NaN	NaN	NaN	0.29	-0.54	0.33	-0.43	0.2	-0.31	0.19						NaN	NaN	NaN	1.2233	0.68899	1.2601	0.739754	1.147	0.804441	1.1446	0	31.648	2	4	4	4	0	0	0	1	1	2	1	1	3	3	0	0	0	1
UniProt#F5H2T0	F5H2T0	F5H2T0;O95163	Elongator complex protein 1	IKBKAP	NaN	0.12	NaN	0.72	NaN	NaN	0.35	NaN	-0.74	NaN						NaN	1.0891	NaN	1.6521	NaN	NaN	1.27139	NaN	0.597764	NaN	0	11.105	2	3	3	3	0	2	0	1	0	0	1	0	1	0	0	2	0	1
UniProt#P50402	P50402	P50402;Q5HY57;F8WEQ1	Emerin	EMD	0.96	-0.05	0.25	0.21	0.15	0.27	0.26	0.18	-0.03	0.08						1.94704	0.96598	1.18625	1.1531	1.1069	1.2066	1.19755	1.1318	0.980104	1.056	0	99.422	3	10	10	10	3	5	3	4	9	8	5	6	6	8	3	5	3	4
UniProt#Q99961	Q99961	Q99961;M0QYE0;M0R0I3;M0R2K6;Q99962	Endophilin-A2	SH3GL1	0.48	-0.09	-0.86	NaN	NaN	NaN	NaN	NaN	NaN	NaN						1.39595	0.93797	0.549089	NaN	NaN	NaN	NaN	NaN	NaN	NaN	0	9.9112	5	3	3	3	1	3	1	0	0	0	0	0	0	0	1	3	1	0
UniProt#A0A087WW40	A0A087WW40	A0A087WW40;Q9Y371	Endophilin-B1	SH3GLB1	0.26	-0.03	NaN	NaN	NaN	0.23	NaN	NaN	NaN	NaN						1.19566	0.9781	NaN	NaN	NaN	1.1708	NaN	NaN	NaN	NaN	0	13.159	2	4	4	4	3	4	0	0	0	2	1	0	0	0	3	4	0	0
UniProt#Q9NZ08	Q9NZ08	Q9NZ08;H0Y9X5	Endoplasmic reticulum aminopeptidase 1	ERAP1	NaN	NaN	NaN	NaN	-0.03	-0.02	0.14	-0.44	-0.35	-0.4						NaN	NaN	NaN	NaN	0.976658	0.98932	1.09975	0.73773	0.785793	0.75988	0	37.01	2	12	12	12	0	0	0	0	5	9	3	1	8	6	0	0	0	0
UniProt#Q6P179	Q6P179	Q6P179;D6RGW0;H0Y9X9;H0YAL8	Endoplasmic reticulum aminopeptidase 2	ERAP2	NaN	NaN	NaN	NaN	1.04	0.4	0.76	NaN	0.18	-1.78						NaN	NaN	NaN	NaN	2.04952	1.3182	1.69225	NaN	1.12994	0.29115	0	12.827	4	7	7	7	0	0	0	0	2	1	1	0	5	1	0	0	0	0
UniProt#Q96DZ1	Q96DZ1	Q96DZ1	Endoplasmic reticulum lectin 1	ERLEC1	1.1	-0.04	1.1	-0.52	0.43	-0.17	0.56	-0.36	0.04	0.32						2.15012	0.96983	2.13725	0.6997	1.347	0.88778	1.47874	0.78158	1.0256	1.2456	0	51.182	1	11	11	11	1	2	2	2	6	7	3	4	6	7	1	2	2	2
UniProt#H0YGV7	H0YGV7	H0YGV7;H0YG20;Q9UKM7	Endoplasmic reticulum mannosyl-oligosaccharide 1,2-alpha-mannosidase	MAN1B1	NaN	NaN	NaN	NaN	0.29	NaN	-0.26	NaN	-0.46	-0.91						NaN	NaN	NaN	NaN	1.22097	NaN	0.832224	NaN	0.729129	0.53194	0	12.727	3	2	2	2	0	0	0	0	1	0	1	0	2	1	0	0	0	0
UniProt#E7ER77	E7ER77	E7ER77;Q7Z2K6;A0A0C4DGF0	Endoplasmic reticulum metallopeptidase 1	ERMP1	0.02	0.32	NaN	NaN	-0.08	-0.1	0.31	0.39	-0.12	0.18						1.01348	1.2509	NaN	NaN	0.945537	0.93486	1.23666	1.3069	0.920641	1.1327	0	45.6	3	10	10	10	1	3	0	0	6	4	8	4	5	2	1	3	0	0
UniProt#P30040	P30040	P30040;F8VY02;F8W1G0	Endoplasmic reticulum resident protein 29	ERP29	NaN	0	-0.38	1.28	-0.22	0.3	0.18	0.19	-0.17	-0.28						NaN	0.99826	0.76929	2.4209	0.858295	1.2352	1.13586	1.1425	0.885975	0.82098	0	27.541	3	7	7	7	0	4	1	1	3	5	5	4	4	5	0	4	1	1
UniProt#Q9BS26	Q9BS26	Q9BS26	Endoplasmic reticulum resident protein 44	ERP44	0.65	0.08	1.13	-0.15	-0.12	0.46	0.33	0.36	NaN	-0.59						1.5707	1.0563	2.18584	0.89863	0.921829	1.3726	1.259	1.2823	NaN	0.66265	0	30.527	1	9	9	9	4	8	1	2	5	2	3	4	0	1	4	8	1	2
UniProt#Q969X5	Q969X5	Q969X5;H0YBZ3	Endoplasmic reticulum-Golgi intermediate compartment protein 1	ERGIC1	0.53	0.21	NaN	NaN	-0.37	0.73	0.15	0.43	-0.2	NaN						1.44242	1.1539	NaN	NaN	0.776096	1.6535	1.1108	1.3443	0.872448	NaN	0	32.6	2	6	6	6	1	2	0	0	4	6	1	1	1	0	1	2	0	0
UniProt#P14625	P14625	P14625;Q96GW1;H0YIV0;Q58FF3;F8W026	Endoplasmin	HSP90B1	0.52	0.21	0.29	1.22	0.27	0.38	0.62	0.38	0.71	0.14						1.4299	1.1551	1.22678	2.3293	1.20913	1.3017	1.53813	1.2977	1.63273	1.1035	0	323.31	5	54	54	52	35	38	27	35	37	40	47	43	40	42	35	38	27	35
UniProt#O60869	O60869	O60869	Endothelial differentiation-related factor 1	EDF1	0.11	-0.09	-0.25	1.1	-0.52	0.4	0.02	-0.36	-0.43	-0.28						1.07986	0.9373	0.840972	2.1453	0.69891	1.3236	1.01359	0.7782	0.74217	0.82596	0	75.117	1	9	9	9	3	2	4	4	7	5	4	4	5	7	3	2	4	4
UniProt#H3BSQ0	H3BSQ0	H3BSQ0;H3BPN4;Q96F86	Enhancer of mRNA-decapping protein 3	EDC3	NaN	NaN	NaN	NaN	NaN	NaN	NaN	NaN	0.79	NaN						NaN	NaN	NaN	NaN	NaN	NaN	NaN	NaN	1.72777	NaN	0.0095615	3.1985	3	2	2	2	0	0	0	0	0	0	0	0	2	0	0	0	0	0
UniProt#P84090	P84090	P84090;G3V279	Enhancer of rudimentary homolog	ERH	-0.02	-0.08	-1.25	-0.45	1.23	-1.48	0.76	-0.38	-0.15	0.06						0.982994	0.94823	0.420256	0.73226	2.33842	0.35936	1.69374	0.76675	0.901063	1.0425	0	128.04	2	8	8	8	1	2	6	6	3	6	1	1	3	5	1	2	6	6
UniProt#A0A0C4DGA2	A0A0C4DGA2	A0A0C4DGA2;O75521;F1LLU7;F8WAW4;C9JB63;F8W6J1	Enoyl-CoA delta isomerase 2, mitochondrial	ECI2	NaN	NaN	NaN	NaN	0.13	0.24	-0.42	0.29	-0.61	-0.18						NaN	NaN	NaN	NaN	1.09353	1.1771	0.74638	1.2268	0.656082	0.88548	0	111.18	6	12	12	12	0	0	0	0	5	8	3	4	9	6	0	0	0	0
UniProt#P30084	P30084	P30084	Enoyl-CoA hydratase, mitochondrial	ECHS1	0.07	0.02	-0.25	0.99	2.7	0.27	NaN	NaN	0.48	0.48						1.05075	1.0109	0.839772	1.9913	6.50195	1.2082	NaN	NaN	1.39725	1.3976	0	94.715	1	11	11	11	3	8	2	7	3	1	0	0	1	2	3	8	2	7
UniProt#A0A087WZ40	A0A087WZ40	A0A087WZ40;Q14244	Ensconsin	MAP7	-0.78	NaN	NaN	NaN	NaN	NaN	NaN	NaN	NaN	NaN						0.581666	NaN	NaN	NaN	NaN	NaN	NaN	NaN	NaN	NaN	0.0014706	4.7706	2	2	2	2	1	0	1	0	0	0	0	0	0	0	1	0	1	0
UniProt#F5H0R8	F5H0R8	F5H0R8;Q12929	Epidermal growth factor receptor kinase substrate 8	EPS8	NaN	NaN	NaN	NaN	NaN	NaN	NaN	NaN	0.05	-0.88						NaN	NaN	NaN	NaN	NaN	NaN	NaN	NaN	1.03752	0.54459	0.0021521	4.3322	2	1	1	1	0	0	0	0	0	0	0	0	1	1	0	0	0	0
UniProt#Q9H6S3	Q9H6S3	Q9H6S3;E9PN68;E9PLN2;E9PNT0;E9PLH1;H0YD62;H0YF37;A0A087WX39	Epidermal growth factor receptor kinase substrate 8-like protein 2	EPS8L2	-0.01	0.16	0.02	0.27	NaN	NaN	NaN	NaN	NaN	NaN						0.993345	1.1195	1.01506	1.2031	NaN	NaN	NaN	NaN	NaN	NaN	0	12.076	8	6	6	6	1	3	1	1	0	0	0	0	0	0	1	3	1	1
UniProt#P58107	P58107	P58107	Epiplakin	EPPK1	-0.67	0.3	-0.53	1.07	0.44	-0.57	-0.35	-0.2	-0.91	-0.44						0.630358	1.2283	0.694396	2.0975	1.35647	0.67466	0.786968	0.87083	0.532935	0.73666	0	323.31	1	59	55	3	15	19	14	24	15	15	11	12	53	39	11	16	12	22
UniProt#P07099	P07099	P07099;B1AQP8;B1AQP9	Epoxide hydrolase 1	EPHX1	0.35	0.27	0.58	-0.6	0.56	0.03	0.18	0.39	0.28	-0.01						1.27147	1.2053	1.49878	0.65895	1.47791	1.0229	1.13522	1.3091	1.21243	0.99589	0	66.543	3	18	18	18	9	11	8	9	2	3	11	10	6	5	9	11	8	9
UniProt#Q9BZQ6	Q9BZQ6	Q9BZQ6	ER degradation-enhancing alpha-mannosidase-like protein 3	EDEM3	NaN	NaN	NaN	NaN	NaN	NaN	NaN	NaN	NaN	0.06						NaN	NaN	NaN	NaN	NaN	NaN	NaN	NaN	NaN	1.0391	0.0021292	4.196	1	2	2	2	0	0	0	0	0	1	0	0	0	2	0	0	0	0
UniProt#P24390	P24390	P24390;M0R1Y2;P33947	ER lumen protein-retaining receptor 1;ER lumen protein-retaining receptor	KDELR1	0.16	0.07	0.19	-0.29	0.36	-0.01	0.07	NaN	-0.17	-0.1						1.11544	1.0514	1.14107	0.8154	1.28523	0.99214	1.04882	NaN	0.887233	0.9311	0	73.928	3	4	4	4	3	3	3	3	3	3	3	0	3	4	3	3	3	3
UniProt#Q8N766	Q8N766	Q8N766;Q5TG59;H7C4E3;H7C5A2	ER membrane protein complex subunit 1	EMC1	NaN	1.47	0.43	0.36	-0.04	0.16	0.37	0.3	-0.08	0.21						NaN	2.7753	1.34394	1.2857	0.970309	1.1207	1.29044	1.228	0.94518	1.1563	0	323.31	4	41	41	41	0	1	2	2	21	22	27	20	35	28	0	1	2	2
UniProt#M0R2A0	M0R2A0	M0R2A0;Q5UCC4	ER membrane protein complex subunit 10	EMC10	NaN	NaN	NaN	NaN	-0.22	-0.07	0.01	0.04	-0.25	0.23						NaN	NaN	NaN	NaN	0.860956	0.95226	1.0061	1.0265	0.839278	1.1753	0	56.785	2	3	3	3	0	0	0	0	3	3	1	2	3	3	0	0	0	0
UniProt#Q15006	Q15006	Q15006;H0YAS9;E5RGJ2	ER membrane protein complex subunit 2	EMC2	NaN	NaN	NaN	-0.63	-0.2	0.34	0.08	0.23	-0.04	0.07						NaN	NaN	NaN	0.64761	0.870019	1.2655	1.05531	1.1698	0.971817	1.0462	0	103.1	3	13	13	13	0	0	0	1	7	7	5	8	11	11	0	0	0	1
UniProt#Q9P0I2	Q9P0I2	Q9P0I2;C9JLM9;S4R3U9	ER membrane protein complex subunit 3	EMC3	NaN	NaN	NaN	NaN	-0.07	0.09	0.4	0	-0.04	0.2						NaN	NaN	NaN	NaN	0.954381	1.063	1.32235	0.99791	0.971157	1.1497	0	163.38	3	12	12	12	0	0	0	0	5	6	4	4	11	10	0	0	0	0
UniProt#H0YNK8	H0YNK8	H0YNK8;Q5J8M3;S4R329;H0YK61;H0YNK0;H0YLP8;H0YMH5;H0YN63	ER membrane protein complex subunit 4	EMC4	NaN	NaN	NaN	NaN	0.41	-0.15	0.21	-0.04	-0.21	0.13						NaN	NaN	NaN	NaN	1.3241	0.90433	1.15371	0.9707	0.864603	1.0921	0	31.654	8	6	6	6	0	0	0	0	4	5	3	1	5	5	0	0	0	0
UniProt#Q9BV81	Q9BV81	Q9BV81	ER membrane protein complex subunit 6	EMC6	NaN	NaN	NaN	NaN	-0.76	NaN	NaN	NaN	0.45	0.26						NaN	NaN	NaN	NaN	0.589032	NaN	NaN	NaN	1.3632	1.1957	0	6.8636	1	2	2	2	0	0	0	0	1	0	0	0	2	1	0	0	0	0
UniProt#Q9NPA0	Q9NPA0	Q9NPA0;H0YDX2;H0YDT8	ER membrane protein complex subunit 7	EMC7	NaN	0.62	NaN	0.92	0.57	0.1	0.46	-0.06	0.11	0.06						NaN	1.5316	NaN	1.8885	1.48423	1.0747	1.37922	0.95848	1.07861	1.0457	0	38.626	3	8	8	8	0	1	0	2	5	4	4	4	7	6	0	1	0	2
UniProt#O43402	O43402	O43402;M0R1B0	ER membrane protein complex subunit 8	EMC8	NaN	NaN	NaN	NaN	0.26	0.33	-0.02	0.28	-0.01	0.01						NaN	NaN	NaN	NaN	1.19703	1.2573	0.984446	1.2162	0.99226	1.007	0	76.691	2	8	8	8	0	0	0	0	2	2	2	1	7	6	0	0	0	0
UniProt#Q9Y3B6	Q9Y3B6	Q9Y3B6;H0YNH6;H0YKG4	ER membrane protein complex subunit 9	EMC9	NaN	NaN	NaN	NaN	NaN	NaN	NaN	NaN	-0.29	0.36						NaN	NaN	NaN	NaN	NaN	NaN	NaN	NaN	0.81706	1.2853	0	8.8354	3	3	3	3	0	0	0	0	0	0	0	0	3	1	0	0	0	0
UniProt#F6QUN3	F6QUN3	F6QUN3;H0Y4B0;F6UGJ8;O43414	ERI1 exoribonuclease 3	ERI3	NaN	NaN	NaN	NaN	NaN	NaN	NaN	NaN	-0.15	NaN						NaN	NaN	NaN	NaN	NaN	NaN	NaN	NaN	0.903342	NaN	0.00075301	5.145	4	2	2	2	0	0	0	0	0	0	0	0	2	0	0	0	0	0
UniProt#O75477	O75477	O75477;B0QZ43	Erlin-1	ERLIN1	0.41	-0.29	0.22	-1.24	0.37	-0.3	0.58	-0.21	0.45	-0.04						1.33305	0.8161	1.16745	0.42372	1.28971	0.81192	1.49645	0.86719	1.36986	0.97067	0	182.49	2	28	23	23	27	23	20	24	16	19	6	8	6	5	22	19	17	21
UniProt#O94905	O94905	O94905;E5RHW4;E5RJ09	Erlin-2	ERLIN2	-0.08	-0.24	-0.05	-1.4	0.07	-0.49	0.37	0.14	-0.08	0.11						0.942951	0.84891	0.965251	0.38016	1.0461	0.71369	1.29463	1.1056	0.945269	1.0803	0	323.31	3	29	29	24	25	26	23	25	18	22	9	10	12	10	25	26	23	25
UniProt#Q96HE7	Q96HE7	Q96HE7;G3V3E6;G3V2H0;G3V503;G3V5B3;Q5TAE8;Q86YB8	ERO1-like protein alpha	ERO1L	-0.13	0.4	0.12	0.47	NaN	1.19	0.38	-0.01	0.81	0						0.915499	1.3213	1.08638	1.3855	NaN	2.2839	1.30513	0.99265	1.75137	0.99787	0	32.982	7	8	8	8	1	3	3	4	0	1	5	3	1	1	1	3	3	4
UniProt#D6RCD0	D6RCD0	D6RCD0;Q8NBQ5	Estradiol 17-beta-dehydrogenase 11	HSD17B11	0.33	0.16	0.52	0.25	0.18	0.5	0.15	0.47	-0.29	0.18						1.25411	1.1158	1.42922	1.1931	1.13246	1.4144	1.11186	1.3883	0.819605	1.1362	0	55.607	2	10	10	10	5	5	4	3	4	8	3	4	8	6	5	5	4	3
UniProt#Q53GQ0	Q53GQ0	Q53GQ0;E9PI21	Estradiol 17-beta-dehydrogenase 12	HSD17B12	0.58	-0.14	0.47	0.15	0.33	0.22	0.22	0.03	-0.04	0.1						1.4981	0.90595	1.38529	1.1065	1.26011	1.1617	1.1628	1.0238	0.974184	1.0736	0	323.31	2	23	23	23	16	13	15	15	18	21	16	18	22	19	16	13	15	15
UniProt#A0A087WW58	A0A087WW58	A0A087WW58;Q9C0D9;C9JAG1	Ethanolaminephosphotransferase 1	EPT1	1.09	-0.22	0.27	-0.09	0.66	-0.1	NaN	NaN	NaN	NaN						2.12793	0.85983	1.20626	0.93892	1.57764	0.9346	NaN	NaN	NaN	NaN	0	8.0117	3	2	2	2	1	1	1	1	2	1	0	0	0	0	1	1	1	1
UniProt#O14681	O14681	O14681;E9PM05;E9PS58;E9PK61;E9PL33;E9PLB8;B7ZB74;E9PQN7;A0A087WV44	Etoposide-induced protein 2.4 homolog	EI24	0.47	0.07	0.24	0.11	0.35	-0.16	0.38	-0.06	-0.2	-0.13						1.38122	1.0493	1.18483	1.0801	1.27554	0.89556	1.29695	0.95874	0.871764	0.91333	0	22.306	9	6	6	6	1	2	1	1	1	1	2	4	5	4	1	2	1	1
UniProt#P60842	P60842	P60842;J3KT12;J3QS69;J3KTB5;J3KSZ0;J3QL43;J3KTN0;J3QR64;J3QLN6;J3QKZ9;J3KS25;J3QL52;J3KT04;J3KS93;J3QQP0;E7EMV8;E9PBH4;F8WE11	Eukaryotic initiation factor 4A-I	EIF4A1	0.07	0.08	-0.25	0.76	-0.43	0.32	0	0.06	-0.22	-0.09						1.05082	1.0538	0.838434	1.6975	0.739919	1.2508	0.998303	1.0397	0.855945	0.93959	0	227.5	18	22	18	11	14	14	12	15	15	18	17	15	16	17	11	11	9	12
UniProt#Q14240	Q14240	Q14240;E7EQG2;J3KSN7	Eukaryotic initiation factor 4A-II	EIF4A2	0.45	0.42	NaN	0.72	NaN	NaN	0.71	-0.6	0.05	-0.26						1.36405	1.3396	NaN	1.6476	NaN	NaN	1.63862	0.65966	1.03284	0.83667	0	17.673	3	16	5	5	9	9	7	8	8	9	11	10	10	12	2	1	0	1
UniProt#P38919	P38919	P38919;I3L3H2	Eukaryotic initiation factor 4A-III;Eukaryotic initiation factor 4A-III, N-terminally processed	EIF4A3	-0.18	-0.01	-0.28	0.35	-0.27	-0.32	-0.21	-0.35	-0.37	-0.24						0.884095	0.99627	0.824878	1.2761	0.830703	0.80019	0.861772	0.7838	0.773455	0.84872	0	130.63	2	23	23	19	9	13	6	9	16	16	17	18	18	16	9	13	6	9
UniProt#P15170	P15170	P15170;H3BR35;H3BSV8	Eukaryotic peptide chain release factor GTP-binding subunit ERF3A	GSPT1	0.08	-0.04	-0.04	0.34	NaN	NaN	0.83	NaN	NaN	NaN						1.06063	0.97213	0.969556	1.265	NaN	NaN	1.77828	NaN	NaN	NaN	0	54.714	3	12	12	5	7	10	3	5	0	0	1	0	0	0	7	10	3	5
UniProt#Q8IYD1	Q8IYD1	Q8IYD1	Eukaryotic peptide chain release factor GTP-binding subunit ERF3B	GSPT2	NaN	-0.91	NaN	0.35	NaN	NaN	NaN	NaN	NaN	NaN						NaN	0.53209	NaN	1.2725	NaN	NaN	NaN	NaN	NaN	NaN	0.0021692	4.4815	1	8	1	1	5	8	1	3	0	0	0	0	0	0	0	1	0	1
UniProt#B7Z7P8	B7Z7P8	B7Z7P8;P62495;D6RCB3;D6RJE8;I3L492	Eukaryotic peptide chain release factor subunit 1	ETF1	0.04	0.03	-0.23	0.45	0.01	0.62	0.26	-0.14	0.53	0.04						1.02599	1.019	0.852515	1.3619	1.00636	1.5416	1.19979	0.90983	1.44084	1.0259	0	40.209	5	7	7	7	5	5	1	4	1	1	2	1	1	4	5	5	1	4
UniProt#O43324	O43324	O43324;D6RBD7;C9J1V9;H0YAL7;D6RCQ0;H0YAH9	Eukaryotic translation elongation factor 1 epsilon-1	EEF1E1;EEF1E1-BLOC1S5	0.32	0.4	0.07	0.98	0.53	-0.31	0.08	-0.24	0.09	-0.12						1.24603	1.3189	1.05048	1.9793	1.44117	0.80889	1.05625	0.84587	1.06339	0.91756	0	43.615	6	9	9	9	1	2	6	5	5	5	2	3	8	6	1	2	6	5
UniProt#K7EM18	K7EM18	K7EM18;P41567;O60739	Eukaryotic translation initiation factor 1;Eukaryotic translation initiation factor 1b	EIF1;EIF1B	NaN	NaN	-0.7	1.46	0.88	NaN	NaN	NaN	NaN	-0.42						NaN	NaN	0.613535	2.7447	1.83844	NaN	NaN	NaN	NaN	0.74626	0	11.122	3	3	3	3	0	0	1	1	1	0	0	0	0	2	0	0	1	1
UniProt#P47813	P47813	P47813;O14602;X6RAC9;A6NJH9	Eukaryotic translation initiation factor 1A, X-chromosomal;Eukaryotic translation initiation factor 1A, Y-chromosomal	EIF1AX;EIF1AY	-0.07	-0.08	-0.12	1.13	0.28	-0.12	0.25	-0.42	-0.03	-0.42						0.949487	0.94332	0.919709	2.183	1.21086	0.91725	1.18958	0.74657	0.976849	0.74953	0	78.4	4	6	6	6	4	4	5	6	4	3	3	5	5	3	4	4	5	6
UniProt#P05198	P05198	P05198;H0YJS4;G3V4T5	Eukaryotic translation initiation factor 2 subunit 1	EIF2S1	-0.09	0.22	-0.28	0.72	-0.18	0.42	0.1	0.21	0.28	0.41						0.941797	1.1622	0.82352	1.6497	0.882223	1.3423	1.06818	1.1571	1.21289	1.3299	0	221.35	3	20	20	20	4	8	2	2	14	16	15	15	12	9	4	8	2	2
UniProt#P20042	P20042	P20042	Eukaryotic translation initiation factor 2 subunit 2	EIF2S2	0.02	0.02	-0.27	0.09	0.01	0.14	0.16	0.3	0.35	0.26						1.01618	1.0112	0.829187	1.065	1.00688	1.0998	1.11816	1.2292	1.2706	1.2005	0	101.15	1	13	13	13	2	6	3	4	6	6	6	6	11	11	2	6	3	4
UniProt#P41091	P41091	P41091;Q2VIR3;F8W810;H7BZU1	Eukaryotic translation initiation factor 2 subunit 3;Putative eukaryotic translation initiation factor 2 subunit 3-like protein	EIF2S3;EIF2S3L	0.25	-0.11	-0.26	0.54	-0.3	0.23	0.3	0.14	0.29	0.38						1.19155	0.92739	0.834098	1.4505	0.809585	1.1762	1.23198	1.0981	1.22384	1.3027	0	138.3	4	19	19	19	6	7	4	9	7	9	10	11	16	14	6	7	4	9
UniProt#Q9BY44	Q9BY44	Q9BY44;F8WAE5;C9IZE1;H7C5Q3;H7C5R5;F8WF18;F8WAT3	Eukaryotic translation initiation factor 2A;Eukaryotic translation initiation factor 2A, N-terminally processed	EIF2A	NaN	NaN	NaN	NaN	NaN	2.97	-0.1	-0.57	-0.05	-0.25						NaN	NaN	NaN	NaN	NaN	7.8334	0.935979	0.67239	0.966184	0.84232	0	54.317	7	12	12	12	0	0	0	0	0	2	5	5	9	11	0	0	0	0
UniProt#Q14152	Q14152	Q14152	Eukaryotic translation initiation factor 3 subunit A	EIF3A	-0.3	0.14	-0.33	1.33	-0.12	-0.08	0.28	-0.14	-0.14	-0.16						0.81057	1.1007	0.795862	2.5062	0.921659	0.94349	1.21001	0.90528	0.906125	0.89265	0	273.96	1	45	45	45	21	20	8	20	21	17	27	26	34	28	21	20	8	20
UniProt#P55884	P55884	P55884;C9JZG1;C9JQN7	Eukaryotic translation initiation factor 3 subunit B	EIF3B	-0.12	-0.2	0.04	0.7	-0.13	0.22	0.28	-0.04	-0.09	-0.27						0.919118	0.87087	1.02468	1.6208	0.911577	1.1672	1.21194	0.97519	0.940822	0.83112	0	171.5	3	22	22	22	10	16	11	12	11	14	18	13	18	19	10	16	11	12
UniProt#Q99613	Q99613	Q99613;B5ME19;H3BPE3;H3BPE4;H3BTY8	Eukaryotic translation initiation factor 3 subunit C;Eukaryotic translation initiation factor 3 subunit C-like protein	EIF3C;EIF3CL	0.1	0.11	-0.15	0.73	-0.02	-0.09	0.08	-0.13	-0.09	-0.16						1.07256	1.0757	0.902201	1.6618	0.987849	0.9414	1.05567	0.91663	0.93668	0.89338	0	125.98	5	21	21	21	12	12	12	14	13	13	16	15	17	18	12	12	12	14
UniProt#O15371	O15371	O15371;B0QYA5;B0QYA4;B0QYA6;B0QYA7;B0QYA8	Eukaryotic translation initiation factor 3 subunit D	EIF3D	0.12	-0.11	0.7	0.04	-1.14	-0.22	0.14	0.07	-0.01	-0.35						1.08332	0.92527	1.62745	1.0268	0.454938	0.86013	1.10529	1.0465	0.99108	0.78703	0	83.09	6	15	15	15	4	5	2	6	1	3	3	2	11	10	4	5	2	6
UniProt#P60228	P60228	P60228;E5RGA2;H0YBR5;E5RHS5;E5RIT4;H0YAW4;E5RIP5;E5RJ25;E5RII3	Eukaryotic translation initiation factor 3 subunit E	EIF3E	0.11	-0.08	-0.18	0.24	-0.09	-0.23	0.05	-0.15	-0.18	-0.24						1.07746	0.94902	0.880437	1.184	0.936768	0.85542	1.03713	0.90378	0.880514	0.84856	0	53.737	9	15	15	15	5	4	4	5	4	5	10	10	9	9	5	4	4	5
UniProt#O00303	O00303	O00303;H0YDT6;E9PQV8	Eukaryotic translation initiation factor 3 subunit F	EIF3F	-0.03	0.11	-0.46	0.47	-0.33	-0.18	0.18	-0.27	-0.14	-0.26						0.979816	1.082	0.7259	1.3875	0.792896	0.87971	1.13392	0.82654	0.908926	0.83274	0	85.418	3	9	9	9	5	5	2	1	3	2	5	6	7	5	5	5	2	1
UniProt#O75821	O75821	O75821;K7ER90;K7EL20;K7EP16;K7ENA8;K7EL60	Eukaryotic translation initiation factor 3 subunit G	EIF3G	0.3	-0.29	-0.07	-0.06	0.25	-0.37	0.32	-0.14	0.08	-0.07						1.22858	0.8175	0.952472	0.95773	1.18905	0.77408	1.25103	0.90445	1.054	0.95473	0	57.796	6	7	7	7	5	5	3	4	2	2	6	5	4	4	5	5	3	4
UniProt#B3KS98	B3KS98	B3KS98;O15372;A0A087WZK9;E5RJT0;E5RGU4;E5RFW7;E5RFH0	Eukaryotic translation initiation factor 3 subunit H	EIF3S3;EIF3H	0.1	0.07	0.04	-0.14	0.27	-0.31	0.21	-0.08	-0.43	-0.43						1.0732	1.0521	1.02755	0.90807	1.20994	0.80616	1.15709	0.94934	0.741895	0.74441	0	40.212	7	11	11	11	3	5	1	2	4	7	6	5	4	4	3	5	1	2
UniProt#Q13347	Q13347	Q13347;Q5TFK1	Eukaryotic translation initiation factor 3 subunit I	EIF3I	-0.07	0.16	-0.46	0.28	-0.16	0.21	0.18	-0.63	-0.06	-0.03						0.95511	1.117	0.726375	1.2136	0.897666	1.1543	1.13198	0.6463	0.961169	0.9769	0	54.859	2	10	10	10	6	9	3	4	6	5	7	5	8	6	6	9	3	4
UniProt#O75822	O75822	O75822;H0YGJ7;H0YLP3	Eukaryotic translation initiation factor 3 subunit J	EIF3J	NaN	0.12	NaN	0.71	0.04	0.28	0.31	-0.38	0.41	-0.23						NaN	1.0845	NaN	1.64	1.0313	1.2182	1.23905	0.7711	1.33276	0.85455	0	44.457	3	9	9	9	0	1	0	1	2	5	3	2	3	7	0	1	0	1
UniProt#Q9UBQ5	Q9UBQ5	Q9UBQ5;K7ES31;K7EMQ9;K7ERF1;K7EQM4;A0A087WVB9;B4DQ48;K7EK53	Eukaryotic translation initiation factor 3 subunit K	EIF3K	-0.19	-0.2	-0.34	0.7	1.42	-0.21	0.23	-0.51	-0.2	-0.39						0.87512	0.87306	0.788519	1.6243	2.6723	0.8633	1.16885	0.70388	0.873362	0.76416	0	47.586	8	7	7	7	3	3	2	2	4	3	2	3	6	3	3	3	2	2
UniProt#B0QY89	B0QY89	B0QY89;Q9Y262;B0QY90;C9JHP4;C9K0Q7;H7C3A0;H0Y7E6	Eukaryotic translation initiation factor 3 subunit L	EIF3L	-0.09	0.05	-0.26	0.46	-0.05	-0.25	0.08	-0.19	-0.12	-0.22						0.941974	1.0342	0.834098	1.3762	0.967305	0.84117	1.05823	0.87958	0.922254	0.85952	0	283.56	7	21	21	21	7	10	7	11	5	6	8	10	16	15	7	10	7	11
UniProt#Q7L2H7	Q7L2H7	Q7L2H7;J3KNJ2;H0YCQ8;E9PRY0;E9PN86;E7ESM3;E9PRI2	Eukaryotic translation initiation factor 3 subunit M	EIF3M	0	0.1	NaN	-0.27	-0.31	-0.06	0.01	0.08	0.1	-0.39						1.00059	1.0752	NaN	0.8288	0.808865	0.95906	1.00584	1.0604	1.07058	0.76361	0	43.522	7	11	11	11	4	3	1	1	3	6	8	4	4	3	4	3	1	1
UniProt#E7EX73	E7EX73	E7EX73;E9PGM1;E7EUU4;Q04637;A0A0A0MR52;C9JF13;C9J6B6;C9K073;C9J2Z7;H7C0V6;H7C044;F8WCF2;REV__F5H7J8;C9JHW9;REV__Q8NEG2;REV__C9JQZ6;REV__J3KQX6	Eukaryotic translation initiation factor 4 gamma 1	EIF4G1	0	-0.14	0.41	0.96	-0.06	-0.36	0.38	-0.15	-0.19	-0.12						0.997506	0.90769	1.33234	1.9453	0.958681	0.77697	1.29813	0.89896	0.878349	0.92194	0	323.31	17	41	41	38	9	14	11	14	17	12	23	24	35	28	9	14	11	14
UniProt#P78344	P78344	P78344;D3DQV9;H0Y3P2;E9PKF8;H0YCH5;H0YD77;H0YEC5;H0YE22;H0YE44;H0YCF8;H0YEN8;H0YDC0;H0YD99	Eukaryotic translation initiation factor 4 gamma 2	EIF4G2	-0.24	0.1	-0.05	-0.13	-0.76	0.31	-0.42	0.24	-0.17	-0.22						0.843953	1.0708	0.965531	0.91205	0.592066	1.2411	0.744934	1.1816	0.889284	0.86035	0	262.03	13	32	32	32	2	2	6	5	10	8	16	12	24	23	2	2	6	5
UniProt#A0A0A0MSA7	A0A0A0MSA7	A0A0A0MSA7;O43432	Eukaryotic translation initiation factor 4 gamma 3	EIF4G3	NaN	NaN	NaN	1.1	-0.23	-0.86	0.11	0.07	-0.28	-0.21						NaN	NaN	NaN	2.1469	0.851861	0.55033	1.07996	1.0485	0.823316	0.86533	0	92.975	2	27	24	24	1	1	0	2	4	3	16	11	22	15	0	0	0	1
UniProt#E7EX17	E7EX17	E7EX17;P23588;F8VP89;F8VX11;F8VSC7;F8W0K0;F8VRU1;F8VYE9	Eukaryotic translation initiation factor 4B	EIF4B	0.03	0.05	-0.23	0.07	-0.33	0.01	0.25	-0.23	-0.04	0.17						1.01878	1.0373	0.853242	1.0499	0.798021	1.008	1.18813	0.8532	0.974849	1.1267	0	77.451	8	10	10	10	6	7	6	5	8	3	6	7	9	10	6	7	6	5
UniProt#B1AKL4	B1AKL4	B1AKL4;Q9NRA8;B1AKL5	Eukaryotic translation initiation factor 4E transporter	EIF4ENIF1	NaN	NaN	1.18	NaN	NaN	NaN	NaN	NaN	NaN	NaN						NaN	NaN	2.25805	NaN	NaN	NaN	NaN	NaN	NaN	NaN	0.0084317	3.4655	3	2	2	2	0	0	2	0	0	0	0	0	0	0	0	0	2	0
UniProt#B9A044	B9A044	B9A044;B8ZZ50;O60573;C9JEL3;B4E1E4;B9A023;B8ZZL3	Eukaryotic translation initiation factor 4E type 2	EIF4E2	-0.43	-0.65	0.32	0.26	0.04	-0.12	0.43	0.22	0.03	-0.1						0.743937	0.6364	1.24639	1.1974	1.02829	0.92278	1.34575	1.1622	1.0179	0.93543	0	61.599	7	8	8	8	3	1	4	3	3	3	5	3	8	6	3	1	4	3
UniProt#Q15056	Q15056	Q15056	Eukaryotic translation initiation factor 4H	EIF4H	0.03	0.16	0	0.89	2.53	-0.27	1.4	-0.96	0.06	0.03						1.01969	1.1147	0.999001	1.8531	5.76037	0.8306	2.64382	0.51405	1.04322	1.0209	0	92.166	1	7	7	7	5	7	4	6	5	5	1	1	4	3	5	7	4	6
UniProt#P55010	P55010	P55010;H0YLZ1;H0YN40	Eukaryotic translation initiation factor 5	EIF5	-0.36	-0.09	0.27	0.92	NaN	NaN	NaN	NaN	NaN	NaN						0.778392	0.93789	1.20782	1.8959	NaN	NaN	NaN	NaN	NaN	NaN	0	9.7707	3	4	4	4	2	2	1	2	0	0	0	0	0	0	2	2	1	2
UniProt#I3L397	I3L397	I3L397;I3L504;P63241;Q6IS14;F8WCJ1;C9J7B5;C9J4W5;Q9GZV4	Eukaryotic translation initiation factor 5A-1;Eukaryotic translation initiation factor 5A-1-like	EIF5A;EIF5AL1	-0.1	0.01	-0.1	1.19	0.75	0.41	0.25	-0.15	0.51	0.23						0.935016	1.0045	0.931532	2.2769	1.68135	1.3241	1.18541	0.89897	1.42778	1.1695	0	202.75	8	13	13	13	2	9	9	11	5	3	3	2	4	7	2	9	9	11
UniProt#P56537	P56537	P56537;B7ZBH1;F8WD20;A0A0B4J1Y7;F8WDS6	Eukaryotic translation initiation factor 6	EIF6	0.03	-0.12	0.01	1.3	1.38	0.06	0.23	-0.7	1.95	-0.28						1.0232	0.91825	1.01041	2.457	2.59754	1.0391	1.17331	0.61767	3.85282	0.8209	0	71.028	5	8	8	8	3	6	3	5	7	6	4	2	2	2	3	6	3	5
UniProt#Q96KP1	Q96KP1	Q96KP1	Exocyst complex component 2	EXOC2	NaN	0.02	NaN	NaN	NaN	NaN	NaN	NaN	0.35	NaN						NaN	1.0133	NaN	NaN	NaN	NaN	NaN	NaN	1.2741	NaN	0	6.0415	1	3	3	3	0	1	0	0	0	0	0	0	3	0	0	1	0	0
UniProt#Q96A65	Q96A65	Q96A65	Exocyst complex component 4	EXOC4	NaN	NaN	NaN	NaN	NaN	NaN	NaN	NaN	-0.1	NaN						NaN	NaN	NaN	NaN	NaN	NaN	NaN	NaN	0.931099	NaN	0	6.539	1	3	3	3	0	0	0	0	0	0	0	0	3	1	0	0	0	0
UniProt#F8W9B8	F8W9B8	F8W9B8;A0A0A0MSI8;O00471	Exocyst complex component 5	EXOC5	NaN	NaN	NaN	NaN	NaN	NaN	NaN	NaN	-1	-0.78						NaN	NaN	NaN	NaN	NaN	NaN	NaN	NaN	0.500325	0.58129	0.0095332	3.1732	3	2	2	2	0	0	0	0	0	0	1	0	1	1	0	0	0	0
UniProt#Q8IYI6	Q8IYI6	Q8IYI6	Exocyst complex component 8	EXOC8	NaN	NaN	NaN	NaN	NaN	NaN	NaN	NaN	-0.06	NaN						NaN	NaN	NaN	NaN	NaN	NaN	NaN	NaN	0.957121	NaN	0.0018202	4.6043	1	1	1	1	0	0	0	0	0	0	0	0	1	0	0	0	0	0
UniProt#B1AMU3	B1AMU3	B1AMU3;Q9Y3B2;B1AMU7;R4GNH9;R4GMQ7;B1AMU4	Exosome complex component CSL4	EXOSC1	NaN	-0.07	NaN	1.08	NaN	-0.76	NaN	NaN	0.34	-0.04						NaN	0.95449	NaN	2.11	NaN	0.59161	NaN	NaN	1.26688	0.97376	0	9.8783	6	3	3	3	0	1	0	1	0	3	0	0	1	1	0	1	0	1
UniProt#Q5RKV6	Q5RKV6	Q5RKV6	Exosome complex component MTR3	EXOSC6	NaN	NaN	0.25	NaN	NaN	-0.19	0.46	-0.33	0.69	0.02						NaN	NaN	1.19185	NaN	NaN	0.877	1.37442	0.79683	1.60994	1.0128	0	30.613	1	4	4	4	0	0	1	0	0	1	1	1	2	2	0	0	1	0
UniProt#Q13868	Q13868	Q13868;A3KFL5;A3KFL4;A3KFL2;A3KFL1	Exosome complex component RRP4	EXOSC2	NaN	NaN	NaN	1.63	-0.26	-0.16	0.44	0.17	0.14	0.79						NaN	NaN	NaN	3.0926	0.835841	0.89639	1.35281	1.1229	1.09906	1.7349	0	49.677	5	7	7	7	0	0	0	3	2	3	2	1	6	4	0	0	0	3
UniProt#Q9NQT5	Q9NQT5	Q9NQT5	Exosome complex component RRP40	EXOSC3	NaN	NaN	NaN	NaN	0.04	-0.15	0	-0.33	NaN	0.62						NaN	NaN	NaN	NaN	1.02787	0.90363	1.00285	0.79696	NaN	1.5337	0	7.4487	1	2	2	2	0	0	0	0	1	1	2	1	0	1	0	0	0	0
UniProt#Q9NPD3	Q9NPD3	Q9NPD3;E9PI41;E9PPI9	Exosome complex component RRP41	EXOSC4	NaN	NaN	NaN	NaN	NaN	-0.43	-0.2	-0.15	0.44	0.29						NaN	NaN	NaN	NaN	NaN	0.73991	0.868056	0.8992	1.36017	1.2208	0	23.72	3	5	5	5	0	0	0	0	0	5	1	2	3	3	0	0	0	0
UniProt#Q15024	Q15024	Q15024	Exosome complex component RRP42	EXOSC7	NaN	0.32	NaN	NaN	NaN	-0.65	-0.17	-0.06	NaN	NaN						NaN	1.2456	NaN	NaN	NaN	0.63822	0.889996	0.9595	NaN	NaN	0	12.3	1	4	4	4	0	2	0	0	0	2	1	1	0	0	0	2	0	0
UniProt#Q96B26	Q96B26	Q96B26	Exosome complex component RRP43	EXOSC8	NaN	-0.65	NaN	NaN	NaN	-0.28	NaN	-0.28	NaN	0.19						NaN	0.63628	NaN	NaN	NaN	0.82543	NaN	0.8262	NaN	1.1427	0	12.74	1	4	4	4	0	1	0	0	0	3	0	1	0	2	0	1	0	0
UniProt#D6RIY6	D6RIY6	D6RIY6;Q06265;H0Y9L5;D6R905	Exosome complex component RRP45	EXOSC9	-0.3	0.16	-0.04	0.29	0.07	-0.18	-0.11	-0.03	0.24	0.3						0.814332	1.114	0.97352	1.2251	1.05268	0.88124	0.929282	0.97771	1.18025	1.2322	0	8.1087	4	2	2	2	1	2	1	2	2	1	2	1	2	1	1	2	1	2
UniProt#Q9NQT4	Q9NQT4	Q9NQT4;M0R050;M0R102	Exosome complex component RRP46	EXOSC5	-0.02	0.03	NaN	NaN	0.82	-0.18	0.04	0.14	0.18	0.4						0.985028	1.019	NaN	NaN	1.7614	0.88486	1.02773	1.099	1.1314	1.3162	0	17.966	3	3	3	3	1	1	1	0	1	3	1	1	2	2	1	1	1	0
UniProt#Q9Y2L1	Q9Y2L1	Q9Y2L1;G3V1J5;F2Z2C0	Exosome complex exonuclease RRP44	DIS3	0.47	0.21	0.22	1.14	0.38	0.08	0.31	0.39	0.33	0.29						1.38322	1.1576	1.16151	2.1973	1.30004	1.0537	1.23985	1.306	1.25902	1.2236	0	73.344	3	14	14	14	2	2	2	2	3	8	1	2	7	7	2	2	2	2
UniProt#Q01780	Q01780	Q01780;K7EJ37	Exosome component 10	EXOSC10	NaN	0.09	0.17	-0.12	0.09	-0.19	-0.09	0.03	0.44	0.33						NaN	1.0679	1.12507	0.92068	1.06547	0.87554	0.939408	1.0195	1.35203	1.2606	0	20.822	2	6	6	6	0	1	2	1	2	2	4	2	3	2	0	1	2	1
UniProt#Q93063	Q93063	Q93063;E9PNL9	Exostosin-2	EXT2	NaN	NaN	NaN	NaN	NaN	NaN	NaN	NaN	0.15	NaN						NaN	NaN	NaN	NaN	NaN	NaN	NaN	NaN	1.10588	NaN	0	10.086	2	3	3	3	0	0	0	0	1	0	0	0	2	0	0	0	0	0
UniProt#O14980	O14980	O14980;C9JKM9;C9J673;C9IZS4;C9JQ02;C9JV99;C9JF49;C9IYM2;F8WF71;H7BZC5	Exportin-1	XPO1	0.28	-0.37	0.21	-0.46	0.33	-0.22	NaN	NaN	-0.08	-0.31						1.21294	0.77321	1.15848	0.72472	1.25597	0.85855	NaN	NaN	0.948947	0.80401	0	260.68	10	31	31	31	25	22	24	22	4	7	0	0	2	1	25	22	24	22
UniProt#P55060	P55060	P55060	Exportin-2	CSE1L	0.46	-0.39	0.17	-0.33	0.36	-0.4	-0.47	0.16	0.17	0.24						1.37448	0.76231	1.12502	0.79805	1.28535	0.75752	0.72197	1.1209	1.12213	1.1818	0	323.31	1	49	49	49	41	48	39	40	14	28	5	5	13	11	41	48	39	40
UniProt#Q9HAV4	Q9HAV4	Q9HAV4;E2QRM3	Exportin-5	XPO5	-0.14	0.35	0.4	0.29	NaN	NaN	NaN	NaN	NaN	NaN						0.909835	1.278	1.32055	1.2247	NaN	NaN	NaN	NaN	NaN	NaN	0	29.733	2	7	7	7	3	2	2	4	0	0	0	0	0	0	3	2	2	4
UniProt#H3BPG8	H3BPG8	H3BPG8;Q96QU8	Exportin-6	XPO6	0.74	NaN	NaN	-0.04	NaN	NaN	NaN	NaN	NaN	NaN						1.67563	NaN	NaN	0.96957	NaN	NaN	NaN	NaN	NaN	NaN	0.0048259	3.7508	2	2	2	2	1	0	0	1	0	0	0	0	0	0	1	0	0	1
UniProt#Q9UIA9	Q9UIA9	Q9UIA9;E7ESC6;E5RIW1;H0YBE1;A0A087WTZ2;Q9H2T7	Exportin-7	XPO7	0.15	-0.48	0.1	-0.57	NaN	NaN	NaN	NaN	-0.32	NaN						1.11271	0.71794	1.07447	0.67488	NaN	NaN	NaN	NaN	0.798339	NaN	0	168.56	6	29	29	29	16	18	15	18	0	1	0	0	1	0	16	18	15	18
UniProt#O43592	O43592	O43592;F8WDU6;F5GYW6;F5GZM3	Exportin-T	XPOT	0.12	-0.19	0.17	-0.14	NaN	NaN	NaN	NaN	NaN	NaN						1.08492	0.87548	1.12167	0.90479	NaN	NaN	NaN	NaN	NaN	NaN	0	50.039	4	14	14	14	6	11	4	8	0	0	0	0	0	0	6	11	4	8
UniProt#Q9BSJ8	Q9BSJ8	Q9BSJ8;F8VZB1	Extended synaptotagmin-1	ESYT1	0.53	0.19	0.35	-0.32	0.18	0	0.42	0.09	-0.03	-0.06						1.44194	1.1382	1.27317	0.80278	1.13136	1.0034	1.33652	1.068	0.982704	0.9614	0	306.21	2	34	34	34	18	19	21	17	19	20	19	16	27	24	18	19	21	17
UniProt#H7BXI1	H7BXI1	H7BXI1;A0A087WXU3;A0FGR8	Extended synaptotagmin-2	ESYT2	1.46	-0.03	0.95	-1.13	-0.08	NaN	0.53	NaN	0.07	0.59						2.7474	0.98058	1.93686	0.45817	0.946342	NaN	1.44578	NaN	1.04674	1.5014	0	37.589	3	13	13	13	4	4	1	1	5	3	4	1	8	4	4	4	1	1
UniProt#F8W0V3	F8W0V3	F8W0V3;Q9GZZ8	Extracellular glycoprotein lacritin	AXIN2;LACRT	NaN	NaN	NaN	NaN	NaN	NaN	NaN	NaN	NaN	NaN						NaN	NaN	NaN	NaN	NaN	NaN	NaN	NaN	NaN	NaN	0.0096026	3.2257	2	1	1	1	0	0	0	1	0	0	0	0	1	0	0	0	0	1
UniProt#Q16610	Q16610	Q16610	Extracellular matrix protein 1	ECM1	NaN	NaN	1.85	NaN	NaN	NaN	NaN	NaN	4.22	NaN						NaN	NaN	3.60438	NaN	NaN	NaN	NaN	NaN	18.6839	NaN	0	6.1689	1	3	3	3	0	0	1	0	0	0	0	0	3	0	0	0	1	0
UniProt#Q8IWU5	Q8IWU5	Q8IWU5	Extracellular sulfatase Sulf-2	SULF2	NaN	NaN	NaN	NaN	NaN	NaN	NaN	NaN	0.11	0.31						NaN	NaN	NaN	NaN	NaN	NaN	NaN	NaN	1.08143	1.2388	0.0018228	4.6376	1	3	3	3	0	0	0	0	0	0	0	0	2	2	0	0	0	0
UniProt#E7EQR4	E7EQR4	E7EQR4;P15311	Ezrin	EZR	-0.03	0.32	0.02	0.94	-0.06	0.77	-0.22	0.46	-0.55	-0.17						0.976372	1.2504	1.01131	1.9127	0.959049	1.7059	0.860067	1.3719	0.684135	0.88619	0	134.83	2	27	16	16	18	19	15	20	19	11	19	16	25	23	10	9	8	11
UniProt#Q08945	Q08945	Q08945;E9PPZ7;E9PMD4	FACT complex subunit SSRP1	SSRP1	0.12	0.11	0.32	1.31	NaN	NaN	NaN	NaN	NaN	NaN						1.08413	1.0808	1.25073	2.4801	NaN	NaN	NaN	NaN	NaN	NaN	0	92.074	3	14	14	14	8	10	6	10	0	0	0	0	0	0	8	10	6	10
UniProt#P52907	P52907	P52907	F-actin-capping protein subunit alpha-1	CAPZA1	0.34	-0.12	0.34	0.03	0.53	-0.15	0.1	-0.33	0.15	-0.09						1.26283	0.92101	1.26621	1.0236	1.44486	0.90073	1.07497	0.79588	1.10693	0.94255	0	61.291	1	7	7	6	7	6	5	5	5	5	4	5	4	3	7	6	5	5
UniProt#P47755	P47755	P47755;C9JUG7;F8W9N7	F-actin-capping protein subunit alpha-2	CAPZA2	0.32	0.13	NaN	0.32	NaN	0.53	NaN	NaN	NaN	NaN						1.24685	1.0939	NaN	1.2443	NaN	1.4486	NaN	NaN	NaN	NaN	0	17.681	3	6	5	5	3	4	1	2	1	3	1	1	1	1	2	3	0	1
UniProt#B1AK87	B1AK87	B1AK87;B1AK88;P47756;B1AK85	F-actin-capping protein subunit beta	CAPZB	0.13	0.18	-0.1	1.29	0.18	0.07	0.29	-0.07	-0.05	0.02						1.0966	1.1304	0.93006	2.4536	1.13186	1.0489	1.22344	0.94936	0.967118	1.0119	0	50.468	4	13	13	13	3	5	4	5	2	4	2	3	6	3	3	5	4	5
UniProt#Q96CU9	Q96CU9	Q96CU9;E9PP78	FAD-dependent oxidoreductase domain-containing protein 1	FOXRED1	0.96	-0.92	NaN	NaN	NaN	NaN	NaN	NaN	NaN	NaN						1.94795	0.52881	NaN	NaN	NaN	NaN	NaN	NaN	NaN	NaN	0	10.425	2	3	3	3	1	3	0	0	0	0	0	0	0	0	1	3	0	0
UniProt#Q9NVI1	Q9NVI1	Q9NVI1;F8W7R3;H3BP78;H3BT54;H3BMG4;H3BS60;H3BQE2;H3BN35	Fanconi anemia group I protein	FANCI	0.41	-0.42	0.19	-0.15	NaN	NaN	NaN	NaN	-0.88	NaN						1.3333	0.74741	1.14062	0.90335	NaN	NaN	NaN	NaN	0.543596	NaN	0	286	8	38	38	38	31	32	22	24	0	0	0	0	1	0	31	32	22	24
UniProt#E9PEB5	E9PEB5	E9PEB5;Q96AE4;C9JSZ1;M0R251;M0R263	Far upstream element-binding protein 1	FUBP1	0.11	-0.39	0.18	-0.16	0.24	-1	-0.37	0.14	-0.2	-0.27						1.07784	0.76208	1.12908	0.89447	1.17754	0.50018	0.774533	1.1013	0.869868	0.8305	0	181.12	5	21	18	18	6	5	14	10	9	9	17	14	16	17	4	4	11	7
UniProt#A0A087WTP3	A0A087WTP3	A0A087WTP3;Q92945;M0R0I5;M0QYH3;M0QXW7;M0QYG1;M0R0C6;M0R3J3	Far upstream element-binding protein 2	KHSRP	-0.41	-0.28	0.41	-0.45	0.14	-0.39	-0.47	0.11	-0.06	-0.2						0.751315	0.82462	1.32718	0.73386	1.09963	0.76423	0.720357	1.0789	0.957396	0.8691	0	323.31	8	30	30	28	22	20	24	17	20	17	26	22	26	27	22	20	24	17
UniProt#Q96I24	Q96I24	Q96I24	Far upstream element-binding protein 3	FUBP3	-0.3	-0.56	0.18	-0.41	-0.25	-0.43	-0.42	-0.25	-0.36	-0.34						0.812942	0.67865	1.13144	0.75212	0.842247	0.74261	0.74912	0.83832	0.781677	0.79067	0	323.31	1	25	25	24	7	4	10	5	12	15	17	18	21	19	7	4	10	5
UniProt#P14324	P14324	P14324;A0A087X1D8;A0A087WVN4;A0A087WTP2;A0A087X090	Farnesyl pyrophosphate synthase	FDPS	0.38	0.27	NaN	0.07	NaN	NaN	NaN	NaN	NaN	NaN						1.29975	1.2023	NaN	1.0503	NaN	NaN	NaN	NaN	NaN	NaN	0	12.01	5	4	4	4	3	3	0	1	0	0	0	0	0	0	3	3	0	1
UniProt#Q96CS3	Q96CS3	Q96CS3;D6RBG6	FAS-associated factor 2	FAF2	0.81	-0.49	0.29	-0.57	-0.04	0.1	0.45	-0.06	-0.24	0.09						1.74883	0.71024	1.22468	0.67465	0.972479	1.073	1.36206	0.96008	0.845594	1.0619	0	128.25	2	10	10	10	4	4	2	5	4	4	5	2	7	5	4	4	2	5
UniProt#Q16658	Q16658	Q16658;C9JPH9;C9JFC0;A0A0A0MSB2	Fascin	FSCN1	-0.22	0.1	-0.31	0.66	NaN	NaN	NaN	NaN	NaN	NaN						0.855798	1.0687	0.804959	1.5846	NaN	NaN	NaN	NaN	NaN	NaN	0	145.05	4	18	18	18	12	15	9	11	0	0	0	0	0	0	12	15	9	11
UniProt#A0A0A0MR51	A0A0A0MR51	A0A0A0MR51;O60427;H7C2V0;H0YB97;C9J425;F5H1Q7;F5H0Y2;F5H2H3;F5H5X5;F5H8G5;C9JJB3;F5GYH4;F5H852;F5GWE3	Fatty acid desaturase 1	FADS1	0.23	-0.65	0.43	-1.27	0.35	-0.09	-0.33	0.13	-0.3	-0.31						1.1743	0.63772	1.34944	0.41528	1.27858	0.93973	0.796686	1.0977	0.81493	0.8077	0	13.917	14	5	5	5	3	3	1	1	1	4	1	2	3	3	3	3	1	1
UniProt#O95864	O95864	O95864	Fatty acid desaturase 2	FADS2	NaN	-0.04	NaN	NaN	NaN	NaN	NaN	NaN	-0.02	-0.74						NaN	0.9717	NaN	NaN	NaN	NaN	NaN	NaN	0.985513	0.5997	0	9.2107	1	4	4	4	0	2	0	1	0	0	0	0	2	2	0	2	0	1
UniProt#P49327	P49327	P49327;J3KTF0	Fatty acid synthase;[Acyl-carrier-protein] S-acetyltransferase;[Acyl-carrier-protein] S-malonyltransferase;3-oxoacyl-[acyl-carrier-protein] synthase;3-oxoacyl-[acyl-carrier-protein] reductase;3-hydroxyacyl-[acyl-carrier-protein] dehydratase;Enoyl-[acyl-carrier-protein] reductase;Oleoyl-[acyl-carrier-protein] hydrolase	FASN	0.02	0.19	-0.08	1.46	NaN	NaN	1.51	-0.79	0.39	NaN						1.01104	1.1369	0.944465	2.7563	NaN	NaN	2.85087	0.57834	1.3133	NaN	0	279.7	2	50	50	50	23	34	32	39	0	1	2	2	1	0	23	34	32	39
UniProt#Q01469	Q01469	Q01469;I6L8B7;A8MUU1	Fatty acid-binding protein, epidermal	FABP5	0.28	-0.61	0.81	-0.6	NaN	-1.9	NaN	NaN	5.44	-3.36						1.21697	0.65707	1.75914	0.66012	NaN	0.26807	NaN	NaN	43.5597	0.097588	0	133.7	3	9	9	9	1	4	7	4	0	2	0	0	7	4	1	4	7	4
UniProt#Q8WVX9	Q8WVX9	Q8WVX9;E9PNW8	Fatty acyl-CoA reductase 1	FAR1	NaN	NaN	NaN	NaN	-0.51	-0.53	-0.22	0.05	-0.19	-0.05						NaN	NaN	NaN	NaN	0.701951	0.69333	0.858959	1.0331	0.876808	0.96708	0	33.381	2	8	8	8	0	0	0	0	2	2	3	2	6	3	0	0	0	0
UniProt#P51648	P51648	P51648;J3QRD1;J3QS00;I3L1M4;J3KTD9;I3L2W1;J3QKK9;K7EN73;J3KTG1;E9PJV0;C9JGJ2;I3L0X1;C9JKT2;C9JMC5;I3L3I9;A8MYB8;E9PNN6;P48448;P30838;P43353	Fatty aldehyde dehydrogenase	ALDH3A2	0.35	-0.27	0.17	-0.78	0.25	-0.3	0.06	-0.13	-0.02	0.06						1.27094	0.82732	1.12787	0.58388	1.19058	0.81492	1.04371	0.91475	0.98561	1.0391	0	46.842	20	9	9	9	2	5	3	4	4	3	4	2	7	7	2	5	3	4
UniProt#H3BRE0	H3BRE0	H3BRE0;H3BTH6;Q8NEZ5	F-box only protein 22	FBXO22	0.27	NaN	NaN	NaN	NaN	NaN	NaN	NaN	NaN	NaN						1.2032	NaN	NaN	NaN	NaN	NaN	NaN	NaN	NaN	NaN	0.0024718	4.0958	3	1	1	1	1	0	0	0	0	0	0	0	0	0	1	0	0	0
UniProt#Q6ZVX7	Q6ZVX7	Q6ZVX7	F-box only protein 50	NCCRP1	NaN	NaN	3.75	-4.8	NaN	NaN	NaN	NaN	3.05	-1.35						NaN	NaN	13.4995	0.035809	NaN	NaN	NaN	NaN	8.28157	0.39269	0	37.909	1	4	4	4	1	2	4	3	1	1	1	1	4	2	1	2	4	3
UniProt#Q9UKA2	Q9UKA2	Q9UKA2	F-box/LRR-repeat protein 4	FBXL4	0.17	-0.1	0.19	-1.23	NaN	NaN	NaN	NaN	NaN	NaN						1.12273	0.93202	1.14133	0.42552	NaN	NaN	NaN	NaN	NaN	NaN	0	19.005	1	7	7	7	5	2	2	2	0	0	0	0	0	0	5	2	2	2
UniProt#Q9BZK7	Q9BZK7	Q9BZK7;O60907;Q9BQ87	F-box-like/WD repeat-containing protein TBL1XR1;F-box-like/WD repeat-containing protein TBL1X;F-box-like/WD repeat-containing protein TBL1Y	TBL1XR1;TBL1X;TBL1Y	NaN	NaN	NaN	NaN	NaN	NaN	NaN	NaN	NaN	NaN						NaN	NaN	NaN	NaN	NaN	NaN	NaN	NaN	NaN	NaN	0.0034941	3.9263	3	2	2	2	0	1	1	0	0	0	0	0	0	0	0	1	1	0
UniProt#P02792	P02792	P02792;A0A087X1B9	Ferritin light chain	FTL	NaN	NaN	NaN	NaN	NaN	NaN	NaN	NaN	-0.28	NaN						NaN	NaN	NaN	NaN	NaN	NaN	NaN	NaN	0.822368	NaN	0.0041652	3.8458	2	2	2	2	0	0	0	0	0	0	0	0	2	1	0	0	0	0
UniProt#P22830	P22830	P22830;K7EPN2;K7ELX4;K7EKP7	Ferrochelatase, mitochondrial	FECH	NaN	NaN	NaN	NaN	NaN	NaN	NaN	0.29	0.24	NaN						NaN	NaN	NaN	NaN	NaN	NaN	NaN	1.2203	1.18043	NaN	0.0018208	4.6133	4	3	3	3	0	0	0	0	0	0	0	1	2	0	0	0	0	0
UniProt#Q53EP0	Q53EP0	Q53EP0	Fibronectin type III domain-containing protein 3B	FNDC3B	NaN	NaN	NaN	NaN	-0.04	NaN	0.15	0.19	-0.26	-0.58						NaN	NaN	NaN	NaN	0.96965	NaN	1.11341	1.1409	0.8371	0.67082	0	24.76	1	9	9	9	0	0	0	0	3	0	1	3	3	1	0	0	0	0
UniProt#Q9Y2H6	Q9Y2H6	Q9Y2H6;G5E9X3;A0A087X1M6;H7C507	Fibronectin type-III domain-containing protein 3A	FNDC3A	NaN	NaN	NaN	NaN	NaN	NaN	0.01	0.4	-0.02	0.16						NaN	NaN	NaN	NaN	NaN	NaN	1.008	1.321	0.983478	1.1209	0	34.081	4	9	9	9	0	0	0	0	0	0	1	1	5	6	0	0	0	0
UniProt#P21333	P21333	P21333;Q5HY54;Q60FE5;A0A087WWY3;F8WE98;H0Y5C6;H0Y5F3;H7C2E7	Filamin-A	FLNA	0.2	0.49	0.26	1.9	0.55	0.2	1.61	-0.17	1	0.37						1.15268	1.4011	1.19768	3.7408	1.46871	1.1483	3.05427	0.88643	2.00048	1.2937	0	323.31	8	95	95	88	60	68	55	70	14	12	27	12	21	18	60	68	55	70
UniProt#O75369	O75369	O75369;E7EN95;A0A0C4DGA1;H7C5L4;A0A0A0MT44	Filamin-B	FLNB	0.11	0.28	0.11	2	NaN	NaN	NaN	-0.47	NaN	NaN						1.07644	1.2143	1.07963	4.0012	NaN	NaN	NaN	0.72239	NaN	NaN	0	153.95	5	48	41	41	14	21	16	30	3	1	2	1	1	1	11	17	13	25
UniProt#Q14315	Q14315	Q14315	Filamin-C	FLNC	0	0.27	0.12	1.73	NaN	NaN	0.82	NaN	NaN	NaN						1.00024	1.2089	1.08736	3.3112	NaN	NaN	1.76857	NaN	NaN	NaN	0	264.76	1	56	49	47	34	43	23	39	2	1	3	0	1	1	30	39	20	34
UniProt#A0A0A0MT60	A0A0A0MT60	A0A0A0MT60;Q5T1M5	FK506-binding protein 15	FKBP15	NaN	NaN	NaN	NaN	NaN	NaN	NaN	NaN	0.08	NaN						NaN	NaN	NaN	NaN	NaN	NaN	NaN	NaN	1.05879	NaN	0	8.2963	2	2	2	2	0	0	0	0	0	0	0	0	2	0	0	0	0	0
UniProt#P39748	P39748	P39748;I3L3E9;F5H1Y3	Flap endonuclease 1	FEN1	-0.05	0	0	0.19	0.12	0.02	-0.06	0.27	0.37	0.17						0.969274	0.99739	0.99681	1.1439	1.08831	1.0142	0.960892	1.2023	1.29645	1.1216	0	63.466	3	10	10	10	7	7	5	7	6	6	7	7	10	8	7	7	5	7
UniProt#P30043	P30043	P30043;M0R192;M0QZL1	Flavin reductase (NADPH)	BLVRB	-0.33	-0.24	NaN	1.44	NaN	NaN	NaN	NaN	NaN	NaN						0.797385	0.84915	NaN	2.705	NaN	NaN	NaN	NaN	NaN	NaN	0	24.434	3	7	7	7	2	6	0	3	0	0	0	0	0	0	2	6	0	3
UniProt#O75955	O75955	O75955;A2AB09;A2AB10;A2AB12;A2AB13;A2AB11;A2ABJ5	Flotillin-1	FLOT1	-0.2	0.08	0.48	-1.36	0.85	-0.89	0.27	0.17	0.3	0.08						0.871384	1.0545	1.39579	0.38826	1.80167	0.54004	1.2054	1.126	1.23346	1.0546	0	121.73	7	11	11	11	3	3	2	2	8	4	6	7	2	1	3	3	2	2
UniProt#J3QLD9	J3QLD9	J3QLD9;E7EMK3;Q14254;K7EKW9	Flotillin-2	FLOT2	1.31	0.04	0.45	-1.46	0.56	-0.53	-0.14	0.28	-0.1	0.05						2.48274	1.0263	1.36465	0.36443	1.47499	0.6909	0.909174	1.2106	0.933532	1.034	0	125.96	4	14	14	14	1	2	4	2	8	4	10	9	6	5	1	2	4	2
UniProt#I3L4I0	I3L4I0	I3L4I0;I3L1Y9;Q96CP2;I3L0R3;I3L231;Q4VC44	FLYWCH family member 2	FLYWCH2	NaN	-0.65	NaN	0.67	NaN	NaN	NaN	NaN	NaN	NaN						NaN	0.63706	NaN	1.5901	NaN	NaN	NaN	NaN	NaN	NaN	0	7.9552	6	4	4	4	0	2	0	2	1	0	0	0	0	0	0	2	0	2
UniProt#Q8N3X1	Q8N3X1	Q8N3X1	Formin-binding protein 4	FNBP4	NaN	NaN	NaN	NaN	NaN	-0.92	-0.29	-0.48	0.3	0.26						NaN	NaN	NaN	NaN	NaN	0.52862	0.819336	0.71717	1.23454	1.1948	0	26.94	1	9	9	9	0	0	0	0	0	2	2	2	8	4	0	0	0	0
UniProt#C9IZY8	C9IZY8	C9IZY8;F8W1F5;Q8IVF7;Q96PY5	Formin-like protein 3;Formin-like protein 2	FMNL2;FMNL3	NaN	-0.56	0.85	NaN	NaN	NaN	NaN	NaN	-0.06	0.25						NaN	0.6774	1.80819	NaN	NaN	NaN	NaN	NaN	0.959141	1.1854	0.000757	5.2222	4	2	2	2	0	1	2	0	0	0	0	0	2	1	0	1	2	0
UniProt#Q06787	Q06787	Q06787;G8JLE9	Fragile X mental retardation protein 1	FMR1	-0.29	0.19	-0.84	-1.16	-0.51	-0.63	-0.31	0.07	-0.22	-0.29						0.818733	1.144	0.557134	0.44714	0.702149	0.64706	0.809061	1.0471	0.857192	0.81999	0	99.198	2	14	12	2	4	4	3	4	6	3	10	10	10	10	3	3	2	3
UniProt#P51114	P51114	P51114;B4DXZ6;E9PFF5;E7EU85;C9JAJ4;H7C4S4;C9JZE0;C9JY20;C9IZ22;C9JYQ6;C9J5B4	Fragile X mental retardation syndrome-related protein 1	FXR1	-0.57	0.13	-0.73	-0.51	-0.31	-0.43	-0.34	-0.17	-0.2	-0.62						0.673491	1.0948	0.602991	0.70233	0.808734	0.743	0.790889	0.88614	0.869036	0.64914	0	323.31	11	30	30	28	2	7	6	8	7	6	18	15	28	24	2	7	6	8
UniProt#P51116	P51116	P51116;I3L1Z2	Fragile X mental retardation syndrome-related protein 2	FXR2	-0.19	0.2	-0.75	-0.7	-0.31	-0.15	-0.06	-0.32	-0.31	-0.49						0.875964	1.1502	0.593648	0.6156	0.80457	0.90031	0.957488	0.80247	0.808604	0.70996	0	323.31	2	28	26	25	5	3	5	4	6	6	16	15	26	22	3	1	3	2
UniProt#Q9H479	Q9H479	Q9H479	Fructosamine-3-kinase	FN3K	NaN	-0.44	NaN	NaN	NaN	NaN	NaN	NaN	NaN	0.81						NaN	0.73674	NaN	NaN	NaN	NaN	NaN	NaN	NaN	1.7493	0.0098071	3.1136	1	1	1	1	0	1	0	0	0	0	0	0	0	1	0	1	0	0
UniProt#P09972	P09972	P09972;K7EKH5;J3KSV6;J3QKP5;A8MVZ9;C9J8F3	Fructose-bisphosphate aldolase C	ALDOC	0.11	-0.22	NaN	0.36	NaN	NaN	NaN	NaN	NaN	NaN						1.07742	0.85832	NaN	1.2801	NaN	NaN	NaN	NaN	NaN	NaN	0	17.316	6	5	3	3	3	5	0	2	0	0	0	0	0	0	1	3	0	1
UniProt#P07954	P07954	P07954	Fumarate hydratase, mitochondrial	FH	0.21	-0.08	NaN	NaN	NaN	NaN	NaN	NaN	NaN	NaN						1.15363	0.945	NaN	NaN	NaN	NaN	NaN	NaN	NaN	NaN	0	14.452	1	3	3	3	3	2	0	0	0	0	0	0	0	0	3	2	0	0
UniProt#P16930	P16930	P16930;H0YLC7	Fumarylacetoacetase	FAH	0.44	-0.1	NaN	NaN	NaN	NaN	NaN	NaN	NaN	NaN						1.35248	0.92988	NaN	NaN	NaN	NaN	NaN	NaN	NaN	NaN	0	16.301	2	2	2	2	2	2	0	0	0	0	0	0	0	0	2	2	0	0
UniProt#Q6P2I3	Q6P2I3	Q6P2I3;C9J5B6;C9JGM0;Q96GK7	Fumarylacetoacetate hydrolase domain-containing protein 2B;Fumarylacetoacetate hydrolase domain-containing protein 2A	FAHD2B;FAHD2A	NaN	NaN	NaN	0.75	NaN	NaN	NaN	NaN	NaN	NaN						NaN	NaN	NaN	1.6847	NaN	NaN	NaN	NaN	NaN	NaN	0	7.2377	4	2	2	2	0	0	0	2	0	0	0	0	0	0	0	0	0	2
UniProt#A0A0A0MRK1	A0A0A0MRK1	A0A0A0MRK1;E9PAV9;Q5T3I0;E9PPY4;F2Z3C6;F8W895	G patch domain-containing protein 4	GPATCH4	NaN	NaN	0.18	NaN	NaN	NaN	NaN	NaN	0.2	0.26						NaN	NaN	1.13383	NaN	NaN	NaN	NaN	NaN	1.1515	1.1992	0	12.256	6	2	2	2	0	0	1	0	0	0	0	0	1	1	0	0	1	0
UniProt#P14635	P14635	P14635	G2/mitotic-specific cyclin-B1	CCNB1	NaN	NaN	NaN	NaN	NaN	NaN	NaN	NaN	0.28	NaN						NaN	NaN	NaN	NaN	NaN	NaN	NaN	NaN	1.21527	NaN	0.0038328	3.8961	1	1	1	1	0	0	0	0	0	0	0	0	1	0	0	0	0	0
UniProt#H1UBN3	H1UBN3	H1UBN3;O95067;H0YMP3	G2/mitotic-specific cyclin-B2	CCNB2V;CCNB2	NaN	NaN	NaN	NaN	NaN	NaN	NaN	-0.64	NaN	2.19						NaN	NaN	NaN	NaN	NaN	NaN	NaN	0.64048	NaN	4.5629	0.0084345	3.47	3	2	2	2	0	0	0	0	0	0	0	1	0	1	0	0	0	0
UniProt#P51570	P51570	P51570;K7ERJ9;K7EII7	Galactokinase	GALK1	0.7	-0.52	NaN	-0.31	NaN	-0.33	-0.2	NaN	NaN	NaN						1.62779	0.69778	NaN	0.80468	NaN	0.79512	0.87146	NaN	NaN	NaN	0	14.796	3	5	5	5	1	5	0	1	0	2	1	0	0	0	1	5	0	1
UniProt#O94766	O94766	O94766;G3V150;E9PNA1	Galactosylgalactosylxylosylprotein 3-beta-glucuronosyltransferase 3	B3GAT3	1.52	-0.06	NaN	NaN	-0.34	0.23	0.37	-0.08	-0.17	-0.21						2.87728	0.95986	NaN	NaN	0.791264	1.1719	1.28986	0.94498	0.890313	0.86395	0	28.434	3	8	8	8	2	2	0	0	4	3	3	3	3	5	2	2	0	0
UniProt#Q08380	Q08380	Q08380;K7EP36;K7EJY8;K7ESM3;K7EKQ5	Galectin-3-binding protein	LGALS3BP	0.02	NaN	0.41	-0.61	0.53	-0.29	0.05	-0.29	0.19	-0.48						1.01688	NaN	1.32454	0.6538	1.44252	0.81826	1.03454	0.81571	1.13825	0.71611	0	111.76	5	11	11	11	1	0	2	1	7	5	5	5	9	9	1	0	2	1
UniProt#P47929	P47929	P47929	Galectin-7	LGALS7	NaN	-1.98	3.07	NaN	NaN	NaN	1.3	NaN	2.55	NaN						NaN	0.25396	8.38645	NaN	NaN	NaN	2.46615	NaN	5.85274	NaN	0	20.579	1	4	4	4	3	3	3	2	0	1	3	1	3	0	3	3	3	2
UniProt#A0A087WX08	A0A087WX08	A0A087WX08;Q9UEY8	Gamma-adducin	ADD3	NaN	NaN	NaN	NaN	0.24	-0.69	0.24	NaN	0.24	NaN						NaN	NaN	NaN	NaN	1.1844	0.61851	1.17786	NaN	1.18331	NaN	0	11.672	2	3	3	3	0	0	0	0	1	1	1	0	2	0	0	0	0	0
UniProt#P09104	P09104	P09104;F5H0C8	Gamma-enolase;Enolase	ENO2	0.14	0.25	-0.23	0.8	-0.27	NaN	NaN	0.48	NaN	0.31						1.10166	1.1924	0.855432	1.7426	0.831324	NaN	NaN	1.3976	NaN	1.2393	0	7.0878	2	6	3	3	4	5	4	5	2	1	2	3	1	2	2	3	1	2
UniProt#Q92820	Q92820	Q92820	Gamma-glutamyl hydrolase	GGH	NaN	-0.01	0.54	NaN	0.04	-0.24	0.12	-0.49	0.27	-0.15						NaN	0.99068	1.45834	NaN	1.02776	0.84854	1.08666	0.71223	1.20723	0.89816	0	45.324	1	6	6	6	0	1	1	0	4	4	6	6	2	3	0	1	1	0
UniProt#O75223	O75223	O75223;M0QZK8;B8ZZK2;H7BZK5;A0A0B4J1Y4	Gamma-glutamylcyclotransferase	GGCT	0.42	-0.31	0.73	0.5	NaN	NaN	NaN	-0.95	3.66	NaN						1.33633	0.80405	1.65319	1.4111	NaN	NaN	NaN	0.51755	12.6362	NaN	0	33.064	5	6	6	6	4	4	5	4	0	1	0	1	2	1	4	4	5	4
UniProt#Q99747	Q99747	Q99747;J3KTJ6;J3QS28;J3QKW4	Gamma-soluble NSF attachment protein	NAPG	NaN	NaN	NaN	NaN	-0.38	0.56	-0.73	0.47	-0.14	-0.08						NaN	NaN	NaN	NaN	0.770475	1.4775	0.603974	1.3826	0.907606	0.94896	0	56.311	4	7	7	7	0	0	0	0	4	3	3	2	4	2	0	0	0	0
UniProt#O76070	O76070	O76070	Gamma-synuclein	SNCG	0.15	-0.94	-0.05	-0.27	NaN	NaN	NaN	NaN	NaN	NaN						1.11031	0.52003	0.964878	0.8283	NaN	NaN	NaN	NaN	NaN	NaN	0.00077429	5.6159	1	1	1	1	1	1	1	1	0	0	0	0	0	0	1	1	1	1
UniProt#Q9BSJ2	Q9BSJ2	Q9BSJ2;F2Z2B9;B3KTU7;R4GMM4	Gamma-tubulin complex component 2	TUBGCP2	NaN	-0.75	0.73	NaN	-0.15	0.16	-0.15	0.03	0.04	0.13						NaN	0.59344	1.65862	NaN	0.904077	1.1139	0.902772	1.0204	1.026	1.0959	0	113.22	4	18	18	18	0	1	2	0	3	1	6	3	15	13	0	1	2	0
UniProt#Q96CW5	Q96CW5	Q96CW5;A0A087WWB5;A0A087WU06;A0A087WZV5	Gamma-tubulin complex component 3	TUBGCP3	NaN	NaN	NaN	NaN	NaN	-0.13	-0.5	0.38	-0.05	0.04						NaN	NaN	NaN	NaN	NaN	0.9139	0.706314	1.3048	0.966464	1.0289	0	88.55	4	16	16	16	0	0	0	0	1	2	6	3	11	10	0	0	0	0
UniProt#Q96QA5	Q96QA5	Q96QA5;J3KRG2	Gasdermin-A	GSDMA	NaN	NaN	-1.89	3.56	NaN	NaN	NaN	NaN	NaN	NaN						NaN	NaN	0.270358	11.769	NaN	NaN	NaN	NaN	NaN	NaN	0	8.7093	2	4	4	4	0	0	4	3	0	0	1	0	2	0	0	0	4	3
UniProt#Q9H488	Q9H488	Q9H488	GDP-fucose protein O-fucosyltransferase 1	POFUT1	NaN	NaN	NaN	NaN	NaN	NaN	0.53	0.3	NaN	NaN						NaN	NaN	NaN	NaN	NaN	NaN	1.4464	1.2345	NaN	NaN	0	8.0842	1	3	3	3	0	0	0	0	0	0	2	1	1	0	0	0	0	0
UniProt#I3L2C7	I3L2C7	I3L2C7;P57678	Gem-associated protein 4	GEMIN4	-0.05	0.2	-0.07	NaN	NaN	-0.86	NaN	NaN	NaN	NaN						0.966651	1.1454	0.954654	NaN	NaN	0.55141	NaN	NaN	NaN	NaN	0	7.4157	2	3	3	3	1	1	3	0	0	1	0	0	0	0	1	1	3	0
UniProt#Q8TEQ6	Q8TEQ6	Q8TEQ6	Gem-associated protein 5	GEMIN5	-0.36	-0.04	NaN	NaN	0.09	0.42	NaN	NaN	-0.53	-1.34						0.778331	0.97494	NaN	NaN	1.0658	1.3389	NaN	NaN	0.691372	0.39391	0	10.173	1	4	4	4	1	2	0	0	1	2	0	0	1	1	1	2	0	0
UniProt#Q9UKN8	Q9UKN8	Q9UKN8	General transcription factor 3C polypeptide 4	GTF3C4	NaN	NaN	NaN	0.79	0.23	NaN	NaN	NaN	NaN	NaN						NaN	NaN	NaN	1.7293	1.17077	NaN	NaN	NaN	NaN	NaN	0.00075216	5.1076	1	3	3	3	0	0	0	3	1	0	0	0	0	0	0	0	0	3
UniProt#P13984	P13984	P13984	General transcription factor IIF subunit 2	GTF2F2	NaN	NaN	NaN	1.01	NaN	NaN	NaN	NaN	NaN	NaN						NaN	NaN	NaN	2.0178	NaN	NaN	NaN	NaN	NaN	NaN	0.0014728	4.7962	1	1	1	1	0	0	0	1	0	0	0	0	0	0	0	0	0	1
UniProt#O60763	O60763	O60763;REV__R4GMN2;REV__Q5VZ89;REV__R4GNB2;REV__R4GN35	General vesicular transport factor p115	USO1	0.68	0.13	0.36	0.24	NaN	NaN	NaN	NaN	NaN	NaN						1.60195	1.0946	1.28705	1.1806	NaN	NaN	NaN	NaN	NaN	NaN	0	34.722	5	9	9	9	2	7	1	4	0	0	0	0	0	0	2	7	1	4
UniProt#Q9NZM5	Q9NZM5	Q9NZM5;M0QZ34;M0QX73	Glioma tumor suppressor candidate region gene 2 protein	GLTSCR2	NaN	NaN	NaN	NaN	NaN	NaN	NaN	NaN	-0.83	0.29						NaN	NaN	NaN	NaN	NaN	NaN	NaN	NaN	0.564175	1.2242	0	6.3721	3	3	3	3	0	0	0	0	0	0	0	0	3	1	0	0	0	0
UniProt#Q92990	Q92990	Q92990;M0QX84;M0QXG8	Glomulin	GLMN	NaN	NaN	-0.09	NaN	NaN	NaN	NaN	NaN	NaN	NaN						NaN	NaN	0.941442	NaN	NaN	NaN	NaN	NaN	NaN	NaN	0.0071404	3.5718	3	2	2	2	0	0	1	1	0	0	0	0	0	0	0	0	1	1
UniProt#P46926	P46926	P46926;D6RAY7;D6R9P4;D6RB13;D6RFF8;D6R917;Q8TDQ7;D6RFK5	Glucosamine-6-phosphate isomerase 1	GNPDA1	NaN	-0.09	NaN	1.89	NaN	NaN	NaN	NaN	NaN	NaN						NaN	0.94029	NaN	3.7091	NaN	NaN	NaN	NaN	NaN	NaN	0	22.035	8	7	7	7	0	3	0	5	0	0	0	0	0	0	0	3	0	5
UniProt#K7ESE6	K7ESE6	K7ESE6;Q9BUM1	Glucose-6-phosphatase 3	G6PC3	0.71	-0.18	-0.17	-0.29	0.02	-0.3	0.73	-0.25	-0.19	NaN						1.63634	0.88319	0.890869	0.81934	1.01731	0.81002	1.65717	0.84253	0.875044	NaN	0	35.969	2	1	1	1	1	1	1	1	1	1	1	1	1	0	1	1	1	1
UniProt#P11413	P11413	P11413;E7EUI8;E7EM57;E9PD92	Glucose-6-phosphate 1-dehydrogenase	G6PD	-0.19	0.24	NaN	0.92	NaN	NaN	NaN	NaN	NaN	NaN						0.878966	1.1832	NaN	1.893	NaN	NaN	NaN	NaN	NaN	NaN	0	23.455	4	10	10	10	2	8	0	4	0	0	0	0	0	0	2	8	0	4
UniProt#A0A0A0MTS2	A0A0A0MTS2	A0A0A0MTS2;P06744;K7EQ48;K7EP41;K7EPY4;CON__Q3ZBD7;K7ELR7;K7EIL4;K7ERK8;K7ERC6;K7ENA0;K7ESF4	Glucose-6-phosphate isomerase	GPI	-0.06	0.12	0.1	0.59	NaN	NaN	NaN	-0.47	NaN	NaN						0.962371	1.0863	1.06822	1.5071	NaN	NaN	NaN	0.72029	NaN	NaN	0	94.203	12	13	13	13	11	12	5	10	0	0	0	1	0	0	11	12	5	10
UniProt#K7ELL7	K7ELL7	K7ELL7;P14314;K7EPW7;A0A0C4DGP4;K7EKX1;K7EJ70;K7EIP3	Glucosidase 2 subunit beta	PRKCSH	0.03	0.15	0.04	0.42	0.24	0.39	0.3	0.25	0.36	0.06						1.01781	1.1082	1.02635	1.3378	1.18396	1.3068	1.23241	1.1872	1.28488	1.0435	0	86.332	7	19	19	19	9	8	6	10	10	9	17	10	6	10	9	8	6	10
UniProt#P00367	P00367	P00367;P49448	Glutamate dehydrogenase 1, mitochondrial;Glutamate dehydrogenase 2, mitochondrial	GLUD1;GLUD2	-0.22	-0.06	0.03	0.37	0.04	0.25	-0.61	0.28	-0.02	0.43						0.861401	0.956	1.02302	1.2916	1.02944	1.1858	0.656513	1.2112	0.984349	1.35	0	133.75	2	21	21	21	7	12	3	5	3	4	13	13	17	15	7	12	3	5
UniProt#Q06210	Q06210	Q06210;O94808;E5RJP4	Glutamine--fructose-6-phosphate aminotransferase [isomerizing] 1	GFPT1	-0.12	-0.02	0	0.2	-0.05	0.19	-0.31	NaN	0.38	-0.2						0.922169	0.98415	1.00262	1.1469	0.965065	1.1401	0.808407	NaN	1.30215	0.8719	0	43.103	3	13	13	13	6	12	3	2	1	2	1	1	2	2	6	12	3	2
UniProt#P47897	P47897	P47897;H7C0R3;C9JSG9;C9J165;F2Z2V6	Glutamine--tRNA ligase	QARS	0.03	-0.18	0.24	0.2	0.4	-0.35	0.22	-0.46	0.2	0.03						1.02351	0.88489	1.18444	1.151	1.32177	0.78466	1.16554	0.72888	1.14953	1.0197	0	121.71	5	22	22	22	3	7	5	8	11	12	9	7	17	17	3	7	5	8
UniProt#Q9NXS2	Q9NXS2	Q9NXS2;K7EQG1	Glutaminyl-peptide cyclotransferase-like protein	QPCTL	NaN	NaN	NaN	NaN	0.25	-0.15	0.8	-0.42	NaN	0.07						NaN	NaN	NaN	NaN	1.1917	0.90285	1.73883	0.74766	NaN	1.0525	0	8.4554	2	3	3	3	0	0	0	0	1	1	2	3	0	1	0	0	0	0
UniProt#O76003	O76003	O76003	Glutaredoxin-3	GLRX3	0.22	-0.01	-0.22	0.39	NaN	NaN	NaN	NaN	NaN	NaN						1.16139	0.99222	0.860882	1.3126	NaN	NaN	NaN	NaN	NaN	NaN	0	37.891	1	8	8	8	6	6	2	4	0	0	0	0	0	0	6	6	2	4
UniProt#K7ERP4	K7ERP4	K7ERP4;R4GNE4;K7ENB4;K7EKX7;A0A087X2I2;A0A087WT12;K7EJ20;P36969;A0A087X247;A0A0A0MTT1	Glutathione peroxidase;Phospholipid hydroperoxide glutathione peroxidase, mitochondrial	GPX4	NaN	NaN	-0.03	1.41	NaN	NaN	NaN	NaN	NaN	NaN						NaN	NaN	0.979048	2.6588	NaN	NaN	NaN	NaN	NaN	NaN	0.0024665	4.0575	10	2	2	2	0	0	1	1	0	0	0	0	0	0	0	0	1	1
UniProt#P00390	P00390	P00390;E5RI06	Glutathione reductase, mitochondrial	GSR	-0.23	-0.19	NaN	0.6	NaN	NaN	NaN	NaN	NaN	NaN						0.850485	0.87962	NaN	1.5155	NaN	NaN	NaN	NaN	NaN	NaN	0	31.762	2	7	7	7	2	7	0	3	0	0	0	0	0	0	2	7	0	3
UniProt#Q9Y2Q3	Q9Y2Q3	Q9Y2Q3;E9PFN5;C9JNT3	Glutathione S-transferase kappa 1	GSTK1	NaN	NaN	NaN	0.67	1.1	-0.37	-0.63	-0.48	-0.78	-0.19						NaN	NaN	NaN	1.5904	2.14303	0.77193	0.644745	0.71617	0.581395	0.87901	0	65.664	3	8	8	8	0	0	0	1	2	3	2	1	8	3	0	0	0	1
UniProt#E9PLF1	E9PLF1	E9PLF1;E9PHN7;E9PHN6;F6XZQ7;P28161;H3BQT3;B9ZVX7;Q5T8Q9;A0A0A0MR85;Q5T8R1;E7EWW9;Q03013;P09488;P46439	Glutathione S-transferase Mu 2;Glutathione S-transferase Mu 4;Glutathione S-transferase Mu 1;Glutathione S-transferase Mu 5	GSTM2;GSTM1;GSTM5;GSTM4	NaN	-0.1	NaN	NaN	NaN	NaN	NaN	NaN	NaN	NaN						NaN	0.93289	NaN	NaN	NaN	NaN	NaN	NaN	NaN	NaN	0.0011074	4.8427	14	2	1	1	1	2	0	0	1	0	0	0	0	0	0	1	0	0
UniProt#P21266	P21266	P21266;A0A0A0MTN3	Glutathione S-transferase Mu 3	GSTM3	-0.05	0.33	NaN	NaN	1.13	NaN	NaN	NaN	NaN	NaN						0.96918	1.2545	NaN	NaN	2.18651	NaN	NaN	NaN	NaN	NaN	0	6.2278	2	3	3	2	1	2	0	0	2	0	0	0	0	0	1	2	0	0
UniProt#P78417	P78417	P78417;Q5TA02;Q5TA01	Glutathione S-transferase omega-1	GSTO1	0.32	0.02	-0.28	1.57	NaN	NaN	NaN	NaN	NaN	NaN						1.25139	1.0164	0.822707	2.9676	NaN	NaN	NaN	NaN	NaN	NaN	0	53.81	3	12	12	12	6	11	6	8	0	0	0	0	0	0	6	11	6	8
UniProt#P09211	P09211	P09211;A8MX94;A0A087X2E9;A0A087X243	Glutathione S-transferase P	GSTP1	0.37	-0.24	0.26	1.18	3.47	-0.82	1.33	-1.17	1.42	0.38						1.28839	0.84452	1.20132	2.2695	11.0794	0.56544	2.52124	0.44381	2.66951	1.3043	0	323.31	4	13	13	13	10	12	11	13	12	5	4	3	2	3	10	12	11	13
UniProt#P48637	P48637	P48637	Glutathione synthetase	GSS	0.18	0.1	NaN	NaN	NaN	NaN	NaN	NaN	NaN	NaN						1.12946	1.0727	NaN	NaN	NaN	NaN	NaN	NaN	NaN	NaN	0	29.567	1	5	5	5	3	5	0	0	0	0	0	0	0	0	3	5	0	0
UniProt#P04406	P04406	P04406;E7EUT5;O14556	Glyceraldehyde-3-phosphate dehydrogenase	GAPDH	-0.08	-0.17	0.14	-0.08	0.05	0.41	-0.79	0.04	0.13	0.11						0.945001	0.89079	1.09903	0.94307	1.03477	1.3247	0.58008	1.0287	1.09069	1.0768	0	323.31	3	28	28	28	15	16	12	17	17	24	18	16	20	17	15	16	12	17
UniProt#Q14410	Q14410	Q14410	Glycerol kinase 2	GK2	0.15	-0.04	0.51	-1.03	NaN	NaN	NaN	NaN	NaN	NaN						1.11109	0.97104	1.42474	0.48902	NaN	NaN	NaN	NaN	NaN	NaN	0	13.78	1	5	2	2	3	4	5	4	0	0	0	0	0	0	2	2	2	1
UniProt#P32189	P32189	P32189;Q14409;A6NP46;F8WC39;F8WDA9;F8WBI8;H7C2A0;F8WF44	Glycerol kinase;Putative glycerol kinase 3	GK;GK3P	0.02	-0.01	0.44	-1.02	NaN	NaN	NaN	NaN	NaN	NaN						1.01435	0.99569	1.35549	0.49421	NaN	NaN	NaN	NaN	NaN	NaN	0	83.767	8	18	18	15	10	15	9	10	0	0	0	0	0	0	10	15	9	10
UniProt#P43304	P43304	P43304;F5GYK7;E7EM56	Glycerol-3-phosphate dehydrogenase, mitochondrial	GPD2	-0.13	-0.07	0	-1.01	NaN	NaN	NaN	NaN	NaN	NaN						0.914578	0.95037	1.00293	0.49591	NaN	NaN	NaN	NaN	NaN	NaN	0	127.54	3	24	24	24	12	14	19	19	0	0	0	0	0	0	12	14	19	19
UniProt#P41250	P41250	P41250;H7C443	Glycine--tRNA ligase	GARS	0.32	0	0	0.54	NaN	NaN	NaN	NaN	NaN	NaN						1.25061	1.0034	1	1.4579	NaN	NaN	NaN	NaN	NaN	NaN	0	45.077	2	11	11	11	1	9	1	7	0	0	0	0	0	0	1	9	1	7
UniProt#P13807	P13807	P13807;M0QYU1	Glycogen [starch] synthase, muscle	GYS1	NaN	-2.1	NaN	0.44	0.33	NaN	NaN	NaN	-0.23	NaN						NaN	0.23277	NaN	1.3554	1.26008	NaN	NaN	NaN	0.850774	NaN	0	7.4414	2	3	3	3	0	1	0	1	1	0	0	0	1	0	0	1	0	1
UniProt#P11216	P11216	P11216;P11217;H0Y4Z6	Glycogen phosphorylase, brain form	PYGB	0.34	-0.03	0.07	1.05	NaN	NaN	NaN	NaN	NaN	NaN						1.26318	0.97882	1.04951	2.073	NaN	NaN	NaN	NaN	NaN	NaN	0	24.3	3	11	7	7	4	8	5	6	0	0	0	0	0	0	2	4	3	2
UniProt#O43292	O43292	O43292;E9PLG8;E9PLV6;E9PPZ9;E9PM11;E9PQ31	Glycosylphosphatidylinositol anchor attachment 1 protein	GPAA1	0.39	-0.23	NaN	-0.64	0.19	-0.19	0.07	NaN	-0.52	0.32						1.31356	0.85349	NaN	0.64036	1.13757	0.87843	1.05292	NaN	0.697983	1.2462	0	27.24	6	5	5	5	1	1	0	3	3	3	1	0	2	2	1	1	0	3
UniProt#Q68CQ7	Q68CQ7	Q68CQ7;C9J880;C9JA13;C9JPK4;C9JNB0;C9JY96;A0A0A0MSE5	Glycosyltransferase 8 domain-containing protein 1	GLT8D1	NaN	NaN	NaN	NaN	NaN	-0.54	0.02	-0.15	-0.58	-0.84						NaN	NaN	NaN	NaN	NaN	0.68548	1.01643	0.89849	0.668852	0.55848	0	26.576	7	6	6	6	0	0	0	0	0	2	2	1	3	4	0	0	0	0
UniProt#P30419	P30419	P30419;K7EN82;Q5VUC6;O60551;B7Z8J4	Glycylpeptide N-tetradecanoyltransferase 1	NMT1	0.43	-0.1	-0.03	0.02	-0.26	-0.13	0.45	-0.27	0.09	0.06						1.34913	0.93111	0.979816	1.0167	0.835213	0.91266	1.36394	0.82781	1.06753	1.0397	0	75.968	5	10	10	10	4	3	2	4	4	4	6	4	9	6	4	3	2	4
UniProt#F6TLX2	F6TLX2	F6TLX2;Q9HC38;I3L1I0;I3L3Q4	Glyoxalase domain-containing protein 4	GLOD4	-0.01	-0.24	NaN	1.62	NaN	NaN	NaN	NaN	NaN	NaN						0.993246	0.84447	NaN	3.0708	NaN	NaN	NaN	NaN	NaN	NaN	0	10.708	4	2	2	2	2	1	1	1	0	0	0	0	0	0	2	1	1	1
UniProt#Q9UBQ7	Q9UBQ7	Q9UBQ7;U3KQ56	Glyoxylate reductase/hydroxypyruvate reductase	GRHPR	0.21	-0.04	NaN	NaN	NaN	NaN	NaN	NaN	NaN	NaN						1.15492	0.97029	NaN	NaN	NaN	NaN	NaN	NaN	NaN	NaN	0.0024779	4.1565	2	2	2	2	1	2	0	1	0	0	0	0	0	0	1	2	0	1
UniProt#P49915	P49915	P49915	GMP synthase [glutamine-hydrolyzing]	GMPS	0.46	-0.24	0.17	0.24	NaN	NaN	NaN	NaN	NaN	NaN						1.37219	0.84944	1.12396	1.177	NaN	NaN	NaN	NaN	NaN	NaN	0	51.029	1	15	15	15	4	12	3	7	0	0	0	0	0	0	4	12	3	7
UniProt#Q92896	Q92896	Q92896;H3BM42	Golgi apparatus protein 1	GLG1	0.97	NaN	NaN	NaN	-0.38	NaN	0.51	-0.5	0.27	NaN						1.95982	NaN	NaN	NaN	0.768758	NaN	1.4278	0.70771	1.20821	NaN	0	19.42	2	6	6	6	1	0	0	0	2	1	2	4	2	0	1	0	0	0
UniProt#O00461	O00461	O00461;F8W785	Golgi integral membrane protein 4	GOLIM4	NaN	NaN	NaN	NaN	0.62	NaN	0.04	0.16	-0.11	-0.29						NaN	NaN	NaN	NaN	1.5374	NaN	1.02598	1.1148	0.925155	0.81851	0	51.757	2	10	10	10	0	0	0	0	1	0	3	1	7	8	0	0	0	0
UniProt#P0CG08	P0CG08	P0CG08;B7ZAQ6;A6NKF9;A0A087WW82;U3KPV2;E9PKY3;A0A087WW78	Golgi pH regulator B;Golgi pH regulator A;Putative Golgi pH regulator C	GPR89B;GPR89A;GPR89C	0.66	-0.07	NaN	-1.05	-0.02	-0.15	0.54	0.02	NaN	NaN						1.58549	0.95157	NaN	0.4821	0.98561	0.90067	1.45102	1.0167	NaN	NaN	0	23.1	7	4	4	4	2	2	0	1	1	3	1	1	0	0	2	2	0	1
UniProt#Q9H4A6	Q9H4A6	Q9H4A6	Golgi phosphoprotein 3	GOLPH3	NaN	NaN	NaN	NaN	0.97	-0.61	NaN	NaN	NaN	-0.72						NaN	NaN	NaN	NaN	1.95293	0.6534	NaN	NaN	NaN	0.60914	0	6.0229	1	2	2	2	0	0	0	0	1	1	0	0	1	1	0	0	0	0
UniProt#Q9H3P7	Q9H3P7	Q9H3P7	Golgi resident protein GCP60	ACBD3	0.02	NaN	0.63	-0.3	NaN	NaN	NaN	NaN	NaN	NaN						1.01053	NaN	1.54842	0.81447	NaN	NaN	NaN	NaN	NaN	NaN	0	10.884	1	3	3	3	1	0	3	1	0	0	0	0	0	0	1	0	3	1
UniProt#E9PCW1	E9PCW1	E9PCW1;O95249;B4DQA8;Q96QI9;K7EJC8;G5E9T8;A0A087WYX5;F6RU00	Golgi SNAP receptor complex member 1	GOSR1	NaN	NaN	0.32	0.32	-0.31	0.58	NaN	NaN	-0.72	-0.55						NaN	NaN	1.25039	1.2472	0.808931	1.4955	NaN	NaN	0.606796	0.68199	0	28.48	8	4	4	4	0	0	1	1	2	2	0	0	4	3	0	0	1	1
UniProt#I3L1K7	I3L1K7	I3L1K7;I3L4Z6;E7EQ34;O14653;I3L3V4;I3L0K1	Golgi SNAP receptor complex member 2	GOSR2	NaN	0.42	1.22	-0.25	-0.47	2.25	NaN	0.58	-0.29	-0.28						NaN	1.3338	2.32715	0.84359	0.720825	4.7408	NaN	1.4956	0.816393	0.82323	0	12.056	6	2	2	2	0	1	1	2	1	1	0	1	2	1	0	1	1	2
UniProt#Q7L5D6	Q7L5D6	Q7L5D6;C9JPA8;C9JHN8	Golgi to ER traffic protein 4 homolog	GET4	NaN	NaN	0.45	NaN	NaN	-0.39	-0.77	NaN	0.09	-0.7						NaN	NaN	1.36879	NaN	NaN	0.76413	0.58548	NaN	1.06489	0.61733	0	21.866	3	2	2	2	0	0	1	0	0	1	1	0	1	1	0	0	1	0
UniProt#Q5VZR0	Q5VZR0	Q5VZR0;Q9H4G4;A0A087WUM5	Golgi-associated plant pathogenesis-related protein 1	GLIPR2	NaN	NaN	NaN	NaN	0.22	-0.43	0.42	NaN	NaN	-0.26						NaN	NaN	NaN	NaN	1.16113	0.7397	1.34243	NaN	NaN	0.83724	0	14.488	3	2	2	2	0	0	0	0	2	2	1	0	0	1	0	0	0	0
UniProt#Q92805	Q92805	Q92805;H0YE54;Q5T165	Golgin subfamily A member 1	GOLGA1	NaN	NaN	NaN	NaN	NaN	NaN	NaN	NaN	-0.97	-0.3						NaN	NaN	NaN	NaN	NaN	NaN	NaN	NaN	0.509424	0.81085	0	11.386	3	4	4	4	0	0	0	0	0	0	0	0	3	2	0	0	0	0
UniProt#A0A0C4DGS5	A0A0C4DGS5	A0A0C4DGS5;Q08379;B7ZC06;H0Y7B8;A0A087WYC0	Golgin subfamily A member 2	GOLGA2	NaN	NaN	NaN	NaN	-0.82	NaN	NaN	-0.9	-0.53	-0.36						NaN	NaN	NaN	NaN	0.565227	NaN	NaN	0.53445	0.693097	0.77774	0	57.675	5	7	7	7	0	0	0	0	1	0	0	1	3	6	0	0	0	0
UniProt#Q08378	Q08378	Q08378	Golgin subfamily A member 3	GOLGA3	NaN	NaN	NaN	NaN	1.32	-0.31	NaN	NaN	NaN	NaN						NaN	NaN	NaN	NaN	2.49501	0.80687	NaN	NaN	NaN	NaN	0	15.274	1	6	6	6	0	0	0	0	4	3	0	0	0	0	0	0	0	0
UniProt#H0Y6I0	H0Y6I0	H0Y6I0;Q13439;C9JHJ5;A0A087WTW2;E7EVX2	Golgin subfamily A member 4	GOLGA4	NaN	NaN	-0.3	NaN	NaN	NaN	-0.4	NaN	-0.55	-0.27						NaN	NaN	0.81103	NaN	NaN	NaN	0.757748	NaN	0.68157	0.82764	0	85.847	5	25	25	25	0	0	13	0	0	0	2	0	13	8	0	0	13	0
UniProt#Q8TBA6	Q8TBA6	Q8TBA6;H0YK03	Golgin subfamily A member 5	GOLGA5	1.13	-0.13	NaN	NaN	NaN	NaN	-0.63	NaN	-0.34	-0.15						2.19053	0.91322	NaN	NaN	NaN	NaN	0.64771	NaN	0.789515	0.9014	0	30.305	2	10	10	10	2	1	0	0	0	0	4	0	6	4	2	1	0	0
UniProt#Q14789	Q14789	Q14789;E7EU81;H0Y867;H7C5I7;C9JGI8;C9J4Q3;REV__Q8N884	Golgin subfamily B member 1	GOLGB1	NaN	NaN	NaN	NaN	0.11	-0.81	-0.47	0.43	-0.57	-0.73						NaN	NaN	NaN	NaN	1.07799	0.56899	0.723327	1.3465	0.675539	0.60178	0	323.31	7	103	103	102	0	0	0	0	13	8	37	22	81	70	0	0	0	0
UniProt#O95427	O95427	O95427;K7ERX5;K7EL34;K7EK83;K7ELE1;K7EID9;K7ESH9;K7EQG0;K7EM62	GPI ethanolamine phosphate transferase 1	PIGN	NaN	NaN	NaN	-0.18	NaN	NaN	NaN	NaN	NaN	NaN						NaN	NaN	NaN	0.88163	NaN	NaN	NaN	NaN	NaN	NaN	0.0031535	3.9677	9	2	2	2	0	1	0	1	0	0	0	0	0	0	0	1	0	1
UniProt#Q8TEQ8	Q8TEQ8	Q8TEQ8	GPI ethanolamine phosphate transferase 3	PIGO	NaN	0.29	NaN	NaN	0.17	-0.07	NaN	NaN	-0.6	0.08						NaN	1.2186	NaN	NaN	1.12652	0.95537	NaN	NaN	0.661594	1.0576	0	8.5901	1	3	3	3	0	1	0	0	1	1	0	0	1	2	0	1	0	0
UniProt#Q96S52	Q96S52	Q96S52;K7EN97	GPI transamidase component PIG-S	PIGS	0.42	-0.25	-0.03	-0.94	0.24	-0.32	0.38	-0.19	-0.34	0.07						1.34255	0.84238	0.980873	0.51963	1.18338	0.7996	1.30586	0.87933	0.791954	1.0519	0	44.852	2	8	8	8	2	3	5	4	3	4	1	2	6	5	2	3	5	4
UniProt#Q969N2	Q969N2	Q969N2;F6W983;B7Z7C5;H7C2Y2	GPI transamidase component PIG-T	PIGT	0.02	-0.39	0.04	-0.98	0.14	NaN	0.71	NaN	-0.15	0.36						1.01465	0.76385	1.03101	0.5087	1.10032	NaN	1.64144	NaN	0.898876	1.2838	0	39.966	4	13	13	13	7	9	2	4	5	0	1	0	8	4	7	9	2	4
UniProt#Q92643	Q92643	Q92643;A6NEM5;B1AK81	GPI-anchor transamidase	PIGK	0.31	-0.19	-0.12	-0.64	0.42	-0.15	0.63	0.1	-0.54	0.27						1.23586	0.87508	0.92098	0.63987	1.33872	0.89942	1.55008	1.071	0.68573	1.208	0	36.403	3	8	8	8	4	6	1	1	3	6	4	3	5	2	4	6	1	1
UniProt#F8WD09	F8WD09	F8WD09;Q9HCN4	GPN-loop GTPase 1	GPN1	NaN	0.11	NaN	NaN	NaN	NaN	NaN	NaN	NaN	NaN						NaN	1.0755	NaN	NaN	NaN	NaN	NaN	NaN	NaN	NaN	0.006812	3.6044	2	1	1	1	0	1	0	0	0	0	0	0	0	0	0	1	0	0
UniProt#Q96CP6	Q96CP6	Q96CP6;M0QZ12;M0R0J9;S4R3I2	GRAM domain-containing protein 1A	GRAMD1A	0.12	-0.15	-0.31	-0.65	-0.24	0.99	0.18	0.31	0.28	-0.28						1.08546	0.90278	0.804699	0.63614	0.84631	1.983	1.13058	1.2422	1.21449	0.82538	0	284	4	36	36	33	11	15	14	14	17	14	28	21	25	20	11	15	14	14
UniProt#J3KNL5	J3KNL5	J3KNL5;E7EPH8;Q3KR37;E9PRD6	GRAM domain-containing protein 1B	GRAMD1B	NaN	NaN	NaN	NaN	NaN	NaN	0.05	NaN	0.17	-0.19						NaN	NaN	NaN	NaN	NaN	NaN	1.03225	NaN	1.12888	0.87606	0.00075557	5.1911	4	6	3	3	0	1	0	0	1	1	3	2	3	3	0	0	0	0
UniProt#Q8IYS0	Q8IYS0	Q8IYS0;E9PHT3;C9J7B8;B4DF12	GRAM domain-containing protein 1C	GRAMD1C	NaN	NaN	NaN	NaN	NaN	NaN	0.07	0.05	0.3	-0.89						NaN	NaN	NaN	NaN	NaN	NaN	1.04883	1.0378	1.23484	0.53938	0	11.851	4	6	6	6	0	0	0	0	0	0	1	2	2	2	0	0	0	0
UniProt#E9PD09	E9PD09	E9PD09;Q96HH9;B7Z4W8;D6RFH3;D6R9P9;D6REP5	GRAM domain-containing protein 3	GRAMD3	NaN	NaN	NaN	NaN	NaN	NaN	0.62	NaN	NaN	NaN						NaN	NaN	NaN	NaN	NaN	NaN	1.53841	NaN	NaN	NaN	0	11.733	6	3	3	3	0	0	0	0	0	0	3	0	0	1	0	0	0	0
UniProt#Q8IWJ2	Q8IWJ2	Q8IWJ2;B8ZZW2;A0A087WZR8;U3KQE0;U3KPU4;H7BYJ9;B8ZZA5;H7C010	GRIP and coiled-coil domain-containing protein 2	GCC2	NaN	NaN	NaN	NaN	1.21	-1.5	-0.17	NaN	0	-0.44						NaN	NaN	NaN	NaN	2.32019	0.35462	0.890631	NaN	0.998502	0.73618	0	66.469	8	19	19	19	0	0	1	1	2	2	4	0	9	11	0	0	1	1
UniProt#A0A087WT45	A0A087WT45	A0A087WT45;A0A075B793;Q4V328;A0A087WZF5;A0A087WXA6	GRIP1-associated protein 1	GRIPAP1	NaN	-0.54	5.91	NaN	NaN	NaN	NaN	-0.58	NaN	NaN						NaN	0.68861	60.0168	NaN	NaN	NaN	NaN	0.66695	NaN	NaN	0	12.317	5	3	3	3	0	1	1	0	0	0	0	1	0	0	0	1	1	0
UniProt#P62993	P62993	P62993;J3KT38	Growth factor receptor-bound protein 2	GRB2	NaN	-0.36	NaN	NaN	2.08	NaN	NaN	NaN	NaN	NaN						NaN	0.77963	NaN	NaN	4.22422	NaN	NaN	NaN	NaN	NaN	0	9.2905	2	4	4	4	0	2	0	0	2	0	0	0	0	0	0	2	0	0
UniProt#Q9H3K2	Q9H3K2	Q9H3K2;Q9Y6G2	Growth hormone-inducible transmembrane protein	GHITM	0.41	-0.61	0.12	-0.65	-1.26	NaN	NaN	NaN	NaN	NaN						1.32853	0.65615	1.08621	0.63692	0.417345	NaN	NaN	NaN	NaN	NaN	0	23.831	2	7	7	7	3	6	3	6	4	0	0	0	0	0	3	6	3	6
UniProt#Q9HAV7	Q9HAV7	Q9HAV7	GrpE protein homolog 1, mitochondrial	GRPEL1	-0.25	-0.23	0.08	0.57	NaN	NaN	NaN	NaN	0.99	0.25						0.841751	0.85361	1.05441	1.4868	NaN	NaN	NaN	NaN	1.99001	1.1898	0	28.015	1	7	7	7	3	5	3	6	0	0	0	0	1	2	3	5	3	6
UniProt#Q9UIJ7	Q9UIJ7	Q9UIJ7	GTP:AMP phosphotransferase AK3, mitochondrial	AK3	-0.02	-0.07	0.15	1.42	NaN	NaN	NaN	NaN	NaN	NaN						0.989315	0.94992	1.11161	2.6715	NaN	NaN	NaN	NaN	NaN	NaN	0	16.145	1	5	5	5	1	4	1	2	1	0	0	0	0	0	1	4	1	2
UniProt#P01112	P01112	P01112	GTPase HRas;GTPase HRas, N-terminally processed	HRAS	NaN	NaN	NaN	NaN	-0.07	NaN	NaN	NaN	-1.59	NaN						NaN	NaN	NaN	NaN	0.952109	NaN	NaN	NaN	0.3331	NaN	0.0095363	3.1775	1	3	1	0	0	1	1	2	3	2	1	1	3	2	0	0	0	0
UniProt#P01111	P01111	P01111;G3V4K2;G3V5T7	GTPase NRas	NRAS	NaN	-0.05	0.12	0.59	-0.09	-0.07	0.03	0.01	-0.58	-0.26						NaN	0.96455	1.0882	1.5038	0.939496	0.95535	1.02112	1.0046	0.66778	0.83272	0	15.037	3	4	4	1	0	1	1	2	3	3	1	2	4	2	0	1	1	2
UniProt#B0QZ65	B0QZ65	B0QZ65;B4DGD8;C9IZ08;F8W9S7;Q14C86;C9IZX9	GTPase-activating protein and VPS9 domain-containing protein 1	GAPVD1	NaN	0.48	NaN	NaN	NaN	NaN	NaN	NaN	NaN	NaN						NaN	1.3993	NaN	NaN	NaN	NaN	NaN	NaN	NaN	NaN	0.0021284	4.1937	6	2	2	2	0	2	0	0	0	0	0	0	0	0	0	2	0	0
UniProt#B5MDF5	B5MDF5	B5MDF5;P62826;J3KQE5;F5H018;H0YFC6;B4DV51;A0A087X0W0	GTP-binding nuclear protein Ran	RAN	0.03	0.03	-0.14	1.18	2.22	0.22	0.33	0.01	0.19	0.1						1.02116	1.0207	0.908348	2.2688	4.64317	1.1621	1.25832	1.0051	1.14399	1.069	0	121.46	7	17	17	17	14	15	10	11	11	8	8	7	9	8	14	15	10	11
UniProt#O00178	O00178	O00178;F5H257;F5H716;B0QY59	GTP-binding protein 1	GTPBP1	NaN	0.5	NaN	1.21	0.56	NaN	0.62	0.02	0.5	0.45						NaN	1.4145	NaN	2.3093	1.47715	NaN	1.53924	1.0134	1.41187	1.3697	0	13.249	4	5	5	5	0	2	1	2	1	0	2	1	1	2	0	2	1	2
UniProt#C9J931	C9J931	C9J931;Q15382	GTP-binding protein Rheb	RHEB	NaN	NaN	NaN	0.68	NaN	NaN	NaN	NaN	NaN	NaN						NaN	NaN	NaN	1.6029	NaN	NaN	NaN	NaN	NaN	NaN	0.0087366	3.4412	2	1	1	1	0	0	0	1	0	0	0	0	0	0	0	0	0	1
UniProt#Q9NR31	Q9NR31	Q9NR31;H0Y5E8	GTP-binding protein SAR1a	SAR1A	-0.45	0.21	-0.28	0.69	0.82	0.37	NaN	0.06	0.27	0.42						0.732011	1.1592	0.825219	1.6139	1.76853	1.2904	NaN	1.0403	1.20298	1.3345	0	29.369	2	6	6	4	2	5	3	6	1	2	0	1	2	2	2	5	3	6
UniProt#P04899	P04899	P04899;P63096;P09471;P08754;H3BTM2;C9JPP4	Guanine nucleotide-binding protein G(i) subunit alpha-2;Guanine nucleotide-binding protein G(i) subunit alpha-1;Guanine nucleotide-binding protein G(o) subunit alpha;Guanine nucleotide-binding protein G(k) subunit alpha	GNAI2;GNAI1;GNAO1;GNAI3	0.02	0.19	NaN	-1.6	-0.44	0.07	0.09	0.16	0.47	-0.09						1.01463	1.1423	NaN	0.3293	0.736594	1.0464	1.06514	1.1187	1.38843	0.93712	0	16.157	6	4	4	3	1	3	0	1	1	2	2	2	1	2	1	3	0	1
UniProt#Q9UBI6	Q9UBI6	Q9UBI6	Guanine nucleotide-binding protein G(I)/G(S)/G(O) subunit gamma-12	GNG12	NaN	NaN	NaN	0.75	NaN	NaN	NaN	NaN	NaN	NaN						NaN	NaN	NaN	1.683	NaN	NaN	NaN	NaN	NaN	NaN	0.0034965	3.9391	1	1	1	1	0	0	0	1	0	0	0	0	0	0	0	0	0	1
UniProt#P62873	P62873	P62873;F6UT28;B1AKQ8;F6X3N5;B3KVK2	Guanine nucleotide-binding protein G(I)/G(S)/G(T) subunit beta-1	GNB1	0.24	0.5	-0.01	-0.31	0.18	0.24	0.24	0.43	0.64	0.09						1.18454	1.4098	0.992851	0.80667	1.13209	1.1789	1.17912	1.3477	1.55933	1.0655	0	104.32	5	8	8	5	3	4	3	3	5	6	5	3	4	3	3	4	3	3
UniProt#C9JIS1	C9JIS1	C9JIS1;C9JXA5;P62879;C9JZN1;E7EP32;Q9HAV0;C9JD14;F5H8J8;F5H100;F5H0S8;E9PCP0;P16520	Guanine nucleotide-binding protein G(I)/G(S)/G(T) subunit beta-2;Guanine nucleotide-binding protein subunit beta-4	GNB2;GNB4	0.04	0.29	0.27	0.52	0.34	-0.08	-0.08	0.13	0.29	0						1.02619	1.2246	1.20478	1.434	1.26215	0.94385	0.948587	1.0914	1.22225	1.0032	0	23.164	12	5	2	2	2	3	3	2	4	4	4	2	4	3	1	1	1	1
UniProt#P63092	P63092	P63092;Q5JWF2;A0A087WTB6;A2A2R6;Q5JWD1;H0Y7E8;A0A087WZE5;S4R3E3;Q5JWE9;H0Y7F4;P11488;P19087;A8MTJ3;P38405	Guanine nucleotide-binding protein G(s) subunit alpha isoforms short;Guanine nucleotide-binding protein G(s) subunit alpha isoforms XLas	GNAS	0.22	0.37	NaN	NaN	NaN	NaN	0.41	0.06	NaN	NaN						1.16867	1.2927	NaN	NaN	NaN	NaN	1.32656	1.0458	NaN	NaN	0.00076834	5.5231	14	3	2	2	3	3	0	0	0	1	2	2	1	1	2	2	0	0
UniProt#P29992	P29992	P29992;O95837;P50148;K7EL62	Guanine nucleotide-binding protein subunit alpha-11;Guanine nucleotide-binding protein subunit alpha-14;Guanine nucleotide-binding protein G(q) subunit alpha	GNA11;GNA14;GNAQ	-0.49	0.57	NaN	NaN	NaN	NaN	-0.34	0.62	NaN	NaN						0.711946	1.4883	NaN	NaN	NaN	NaN	0.78883	1.5379	NaN	NaN	0	8.9813	4	4	4	4	2	2	0	0	0	0	3	2	0	0	2	2	0	0
UniProt#P63244	P63244	P63244;D6RAC2;J3KPE3;D6REE5;H0YAF8;D6RHH4;H0Y8W2;D6R9Z1;H0YAM7;D6R9L0;D6RFX4;D6RBD0;D6RAU2;E9PD14;D6RFZ9;D6RF23;H0Y8R5;D6RGK8;D6R909;H0Y9P0;D6RHJ5;D6RDI0	Guanine nucleotide-binding protein subunit beta-2-like 1;Guanine nucleotide-binding protein subunit beta-2-like 1, N-terminally processed	GNB2L1	-0.18	0.17	-0.02	1.53	-0.33	0.06	0.16	-0.23	-0.27	-0.51						0.883861	1.1231	0.982898	2.8797	0.79447	1.0428	1.1147	0.85554	0.827541	0.70417	0	323.31	22	20	20	20	9	10	12	16	10	13	13	15	19	18	9	10	12	16
UniProt#A2AB27	A2AB27	A2AB27;P36915	Guanine nucleotide-binding protein-like 1	GNL1	NaN	-0.04	NaN	NaN	NaN	NaN	NaN	NaN	NaN	NaN						NaN	0.97021	NaN	NaN	NaN	NaN	NaN	NaN	NaN	NaN	0	6.3468	2	2	2	2	0	2	0	0	0	0	0	0	0	0	0	2	0	0
UniProt#Q9BVP2	Q9BVP2	Q9BVP2;C9JYH9;C9JZT7;B4DMU5	Guanine nucleotide-binding protein-like 3	GNL3	-0.28	-0.67	0.03	-0.78	-0.47	-0.24	0.1	-0.42	-0.08	-0.13						0.824946	0.62948	1.02391	0.58143	0.722857	0.84593	1.07325	0.7455	0.94518	0.91498	0	95.287	4	16	16	16	3	3	3	5	3	4	4	3	10	9	3	3	3	5
UniProt#B1ANH5	B1ANH5	B1ANH5;B1ANH0;B1ANG9;B1ANH6;B1ANH2;B1ANH3;Q16774	Guanylate kinase	GUK1	NaN	0.32	NaN	1.05	NaN	NaN	NaN	NaN	NaN	NaN						NaN	1.2522	NaN	2.0744	NaN	NaN	NaN	NaN	NaN	NaN	0.0051582	3.7292	7	2	2	2	0	1	0	1	0	0	0	0	0	0	0	1	0	1
UniProt#Q96RY8	Q96RY8	Q96RY8;P51798;H0Y2M6	H(+)/Cl(-) exchange transporter 7	CLCN7	NaN	NaN	NaN	NaN	-0.13	NaN	0.06	0.42	NaN	0.22						NaN	NaN	NaN	NaN	0.914244	NaN	1.0433	1.3405	NaN	1.1659	0	5.9596	3	3	3	3	0	0	0	0	1	0	2	1	0	1	0	0	0	0
UniProt#Q9NY12	Q9NY12	Q9NY12	H/ACA ribonucleoprotein complex subunit 1	GAR1	-0.13	0.06	0.8	0.3	0.86	0.04	0.4	-0.14	0.38	0.34						0.91083	1.0415	1.73539	1.2344	1.81736	1.0298	1.32191	0.90674	1.30137	1.2648	0	15.291	1	6	6	6	1	2	1	2	2	3	3	3	5	5	1	2	1	2
UniProt#D6RC52	D6RC52	D6RC52;D6RCB9;Q9NX24;H0YC83;J3QSY4	H/ACA ribonucleoprotein complex subunit 2	NHP2	NaN	NaN	NaN	0.96	0.73	-0.48	0.4	NaN	0.53	0.17						NaN	NaN	NaN	1.9467	1.65366	0.71451	1.32086	NaN	1.44699	1.1248	0	51.001	5	2	2	2	0	0	0	2	2	1	1	0	2	2	0	0	0	2
UniProt#O60832	O60832	O60832;C9IYT0;H7C0M1;H7C2Q9;H7C2Q2;H7BZF2	H/ACA ribonucleoprotein complex subunit 4	DKC1	-0.42	0.25	-0.42	0.4	-0.43	-0.31	0.18	0.19	0.27	0.34						0.745379	1.1933	0.748783	1.3176	0.74228	0.80678	1.12968	1.1376	1.20878	1.2632	0	67.266	6	16	16	16	1	2	2	2	3	3	6	4	13	10	1	2	2	2
UniProt#Q9BSH5	Q9BSH5	Q9BSH5	Haloacid dehalogenase-like hydrolase domain-containing protein 3	HDHD3	NaN	0.23	NaN	NaN	NaN	NaN	NaN	NaN	NaN	NaN						NaN	1.1767	NaN	NaN	NaN	NaN	NaN	NaN	NaN	NaN	0.0095489	3.1891	1	2	2	2	0	1	0	0	2	0	0	0	0	0	0	1	0	0
UniProt#H0YES5	H0YES5	H0YES5;E9PHZ9;B7Z524;H0YDX7;J3QT46;Q9Y450	HBS1-like protein	HBS1L	NaN	NaN	NaN	0.48	NaN	NaN	NaN	NaN	NaN	NaN						NaN	NaN	NaN	1.3921	NaN	NaN	NaN	NaN	NaN	NaN	0.0084147	3.4574	6	1	1	1	0	0	0	1	0	0	0	0	0	0	0	0	0	1
UniProt#O00165	O00165	O00165;E9PIQ7;Q5VYD6	HCLS1-associated protein X-1	HAX1	NaN	NaN	NaN	NaN	NaN	-0.28	NaN	NaN	NaN	0.68						NaN	NaN	NaN	NaN	NaN	0.82198	NaN	NaN	NaN	1.6009	0.0014674	4.7316	3	2	2	2	0	0	0	0	0	1	0	0	0	1	0	0	0	0
UniProt#Q7Z4H3	Q7Z4H3	Q7Z4H3;V9GYS5;V9GZ04	HD domain-containing protein 2	HDDC2	NaN	-0.07	NaN	1.14	2.56	NaN	NaN	NaN	NaN	NaN						NaN	0.95267	NaN	2.1999	5.89032	NaN	NaN	NaN	NaN	NaN	0	17.492	3	4	4	4	1	2	0	2	4	0	0	0	0	0	1	2	0	2
UniProt#Q9UBI9	Q9UBI9	Q9UBI9	Headcase protein homolog	HECA	NaN	NaN	NaN	NaN	NaN	-0.43	NaN	NaN	0.04	-0.04						NaN	NaN	NaN	NaN	NaN	0.74343	NaN	NaN	1.02678	0.97218	0.0024796	4.1642	1	2	2	2	0	0	0	0	0	1	0	0	1	1	0	0	0	0
UniProt#Q9H583	Q9H583	Q9H583;Q5T3Q7;Q6P664	HEAT repeat-containing protein 1;HEAT repeat-containing protein 1, N-terminally processed	HEATR1	NaN	NaN	0.13	NaN	-0.95	4.08	0.14	-0.19	-0.38	-0.37						NaN	NaN	1.092	NaN	0.518108	16.944	1.09897	0.87827	0.770357	0.77126	0	43.701	3	16	16	16	0	1	3	0	2	2	11	4	7	4	0	1	3	0
UniProt#Q86Y56	Q86Y56	Q86Y56;H0Y650;E9PGY2;H7C3B1	HEAT repeat-containing protein 2	HEATR2	NaN	-0.55	0.29	-0.36	NaN	NaN	NaN	NaN	NaN	NaN						NaN	0.68089	1.22163	0.77741	NaN	NaN	NaN	NaN	NaN	NaN	0	23.833	4	7	7	7	0	2	4	4	0	0	0	0	0	0	0	2	4	4
UniProt#P08107	P08107	P08107;V9GZ37	Heat shock 70 kDa protein 1A/1B	HSPA1A	-0.04	0.03	-0.11	0.38	0.53	0.14	0.05	0.09	0.04	0.09						0.975324	1.0231	0.926355	1.3051	1.4458	1.1043	1.03314	1.0655	1.02641	1.0634	0	323.31	2	37	37	25	32	33	29	31	28	27	26	28	26	23	32	33	29	31
UniProt#P34932	P34932	P34932;A0A087WYC1;A0A087WTS8	Heat shock 70 kDa protein 4	HSPA4	0.08	0.12	0	1.21	0.38	0.22	NaN	NaN	NaN	0.78						1.05964	1.0892	0.99681	2.308	1.30188	1.1674	NaN	NaN	NaN	1.7141	0	194.59	3	27	27	25	21	22	17	22	1	2	0	0	0	1	21	22	17	22
UniProt#E9PDE8	E9PDE8	E9PDE8;O95757;D6RJ96	Heat shock 70 kDa protein 4L	HSPA4L	0.17	-0.27	0.13	0.44	NaN	NaN	NaN	NaN	NaN	NaN						1.12148	0.8295	1.09105	1.352	NaN	NaN	NaN	NaN	NaN	NaN	0	43.556	3	15	12	12	6	7	8	7	0	0	0	0	0	0	3	4	7	5
UniProt#P11142	P11142	P11142;E9PKE3;E9PNE6;E9PN89;A8K7Q2;E9PLF4;E9PQQ4;E9PQK7;E9PK54;E9PPY6;E9PS65;E9PN25;E9PI65;E9PM13	Heat shock cognate 71 kDa protein	HSPA8	-0.01	0.31	0.11	0.49	0.53	0.21	0.33	0.37	0.38	0.47						0.996115	1.2433	1.07698	1.4026	1.44571	1.1565	1.25775	1.2959	1.3008	1.3825	0	323.31	14	36	34	27	29	31	30	32	19	19	20	21	31	27	27	29	28	30
UniProt#Q92598	Q92598	Q92598;A0A0A0MSM0;R4GN69;Q5TBM3;Q8TDX9	Heat shock protein 105 kDa	HSPH1	-0.33	0.29	-0.25	0.77	NaN	NaN	NaN	NaN	NaN	NaN						0.796305	1.2218	0.842247	1.7018	NaN	NaN	NaN	NaN	NaN	NaN	0	68.075	5	19	18	17	9	14	6	10	0	0	0	0	0	0	8	13	5	9
UniProt#Q12931	Q12931	Q12931;I3L0K7;I3L239;I3L2D5;I3L253	Heat shock protein 75 kDa, mitochondrial	TRAP1	0.1	-0.07	-0.17	-0.18	NaN	0.37	-0.59	NaN	0.43	0.55						1.06867	0.95353	0.887469	0.88085	NaN	1.2945	0.664894	NaN	1.34385	1.4689	0	140.6	5	18	18	18	11	12	11	15	0	1	1	0	2	3	11	12	11	15
UniProt#P04792	P04792	P04792;F8WE04;C9J3N8	Heat shock protein beta-1	HSPB1	0.51	0.16	0.1	1.08	1.59	-0.81	-0.13	-0.46	0.13	-0.12						1.42749	1.1163	1.06846	2.121	3.00879	0.57045	0.916254	0.72879	1.09123	0.91924	0	126.07	3	14	14	14	6	9	7	11	6	12	3	4	11	10	6	9	7	11
UniProt#P07900	P07900	P07900;G3V2J8;Q14568;Q58FG1	Heat shock protein HSP 90-alpha	HSP90AA1	0.08	-0.09	-0.04	0.94	0.29	0.15	0.72	-0.2	0.12	0.13						1.05988	0.94268	0.974184	1.9218	1.22091	1.1084	1.64509	0.86819	1.08904	1.0913	0	323.31	4	56	56	31	44	47	40	46	23	25	21	23	21	22	44	47	40	46
UniProt#P08238	P08238	P08238;Q58FF7;Q58FF6;Q92538	Heat shock protein HSP 90-beta	HSP90AB1	0.05	-0.04	-0.04	0.87	0.08	0.32	0.08	0.01	-0.03	-0.06						1.03712	0.97502	0.975229	1.8235	1.05951	1.2469	1.05681	1.0036	0.976467	0.95662	0	323.31	4	50	28	25	44	46	41	41	32	35	28	27	33	35	24	26	22	22
UniProt#Q15477	Q15477	Q15477;H7C4L3;F8WDE8;H7C5N0;B4E0B4	Helicase SKI2W	SKIV2L	NaN	NaN	NaN	1.18	0.16	0.18	-0.16	NaN	-0.06	-0.18						NaN	NaN	NaN	2.2582	1.11848	1.1291	0.894614	NaN	0.961816	0.88169	0	32.351	5	11	11	11	0	0	0	2	2	1	6	0	6	5	0	0	0	2
UniProt#J3KSH8	J3KSH8	J3KSH8;J3KT51;Q9UK76	Hematological and neurological expressed 1 protein;Hematological and neurological expressed 1 protein, N-terminally processed	HN1	NaN	-0.01	NaN	0.82	NaN	NaN	NaN	NaN	NaN	NaN						NaN	0.99514	NaN	1.7597	NaN	NaN	NaN	NaN	NaN	NaN	0	6.5824	3	2	2	2	0	1	0	1	0	0	0	0	0	1	0	1	0	1
UniProt#H3BMT0	H3BMT0	H3BMT0;H3BTV5;H3BU16;A6NGP5;H3BMV3;Q9H910;H3BMM8;B4E1P3	Hematological and neurological expressed 1-like protein	HN1L	0.16	-0.13	-0.31	0.73	NaN	0.64	NaN	NaN	NaN	0.76						1.11911	0.91128	0.808473	1.6584	NaN	1.5586	NaN	NaN	NaN	1.6925	0	20.791	8	3	3	3	1	1	3	2	0	1	0	0	0	2	1	1	3	2
UniProt#B1AHA8	B1AHA8	B1AHA8;P09601	Heme oxygenase 1	HMOX1	NaN	NaN	NaN	NaN	NaN	NaN	NaN	NaN	0.42	NaN						NaN	NaN	NaN	NaN	NaN	NaN	NaN	NaN	1.33937	NaN	0.009006	3.3694	2	1	1	1	0	0	0	0	0	0	0	0	1	0	0	0	0	0
UniProt#I3L159	I3L159	I3L159;I3L1F5;P30519;I3L276;I3L4P8;A0A0A6YYS0;I3L463;A0A087WT44	Heme oxygenase 2	HMOX2	0.69	0.19	0.36	0.59	0.42	0.49	0.43	0.09	NaN	1.07						1.61093	1.1408	1.2812	1.5001	1.34145	1.4061	1.34353	1.0657	NaN	2.0979	0	42.18	8	2	2	2	1	1	1	1	2	2	1	1	0	1	1	1	1	1
UniProt#Q9NRV9	Q9NRV9	Q9NRV9;F5GWX2;H0YG71	Heme-binding protein 1	HEBP1	-0.15	0.05	0.45	0.85	NaN	NaN	NaN	NaN	NaN	NaN						0.902446	1.0347	1.36599	1.8055	NaN	NaN	NaN	NaN	NaN	NaN	0	15.814	3	4	4	4	2	3	1	2	0	0	0	0	0	0	2	3	1	2
UniProt#Q9Y5Z4	Q9Y5Z4	Q9Y5Z4;Q5THN1	Heme-binding protein 2	HEBP2	-0.51	-0.17	-0.07	1.53	2.04	NaN	NaN	NaN	NaN	NaN						0.700084	0.88965	0.949758	2.8889	4.11573	NaN	NaN	NaN	NaN	NaN	0	16.608	2	3	3	3	1	3	1	1	3	0	0	0	0	0	1	3	1	1
UniProt#F8W6P5	F8W6P5	F8W6P5;P68871;A8MUF7;E9PEW8;E9PBW4;E9PFT6;P69892;P69891;P02100;P02042	Hemoglobin subunit beta;LVV-hemorphin-7;Spinorphin;Hemoglobin subunit gamma-2;Hemoglobin subunit gamma-1;Hemoglobin subunit epsilon;Hemoglobin subunit delta	HBB;HBE1;HBD;HBG2;HBG1	NaN	NaN	1.74	-2.39	NaN	NaN	NaN	NaN	3.2	NaN						NaN	NaN	3.33723	0.19015	NaN	NaN	NaN	NaN	9.176	NaN	0	7.0308	10	2	1	1	1	2	1	1	0	0	1	2	1	0	0	1	1	1
UniProt#Q7LGA3	Q7LGA3	Q7LGA3;K7EP71	Heparan sulfate 2-O-sulfotransferase 1	HS2ST1	NaN	NaN	NaN	NaN	-0.31	-0.85	1.07	-0.11	-0.67	-0.29						NaN	NaN	NaN	NaN	0.8088	0.55647	2.10278	0.9298	0.628536	0.81815	0	15.13	2	4	4	4	0	0	0	0	2	2	1	1	3	3	0	0	0	0
UniProt#O14964	O14964	O14964;I3L1P5;I3L1E3	Hepatocyte growth factor-regulated tyrosine kinase substrate	HGS	NaN	NaN	NaN	0.8	NaN	NaN	NaN	NaN	0.13	NaN						NaN	NaN	NaN	1.7435	NaN	NaN	NaN	NaN	1.09738	NaN	0	6.7077	3	2	2	2	0	0	0	1	0	0	0	0	2	0	0	0	0	1
UniProt#P51858	P51858	P51858;H3BPQ6;M0R0J3;Q9Y3E1	Hepatoma-derived growth factor	HDGF	0.25	-0.08	0.45	0.28	NaN	NaN	NaN	NaN	NaN	NaN						1.19256	0.94575	1.3656	1.2102	NaN	NaN	NaN	NaN	NaN	NaN	0	34.411	4	10	10	9	5	6	1	5	0	0	0	0	0	0	5	6	1	5
UniProt#Q7Z4V5	Q7Z4V5	Q7Z4V5;A0A087WX58;A0A087WZ99;K7EPS6	Hepatoma-derived growth factor-related protein 2	HDGFRP2	0.07	-0.09	0	0.05	NaN	NaN	NaN	NaN	NaN	NaN						1.05271	0.94204	1.00132	1.035	NaN	NaN	NaN	NaN	NaN	NaN	0	7.3817	4	3	2	2	2	3	1	1	0	0	0	0	0	0	1	2	1	1
UniProt#D6R9P3	D6R9P3	D6R9P3;D6RD18;D6RBZ0;A0A087WZV1;Q99729	Heterogeneous nuclear ribonucleoprotein A/B	HNRNPAB	-0.27	-0.12	-0.44	0.08	0.07	-0.19	0.18	-0.35	0.06	0.12						0.831117	0.9204	0.73828	1.0551	1.05087	0.87827	1.12997	0.78622	1.04504	1.089	0	156.77	5	17	17	17	6	5	4	3	12	15	14	15	12	11	6	5	4	3
UniProt#Q13151	Q13151	Q13151	Heterogeneous nuclear ribonucleoprotein A0	HNRNPA0	-0.46	0	-0.32	-0.23	0.18	-0.37	-0.05	-0.35	0.01	-0.05						0.729129	1.002	0.801925	0.85105	1.13598	0.77171	0.966837	0.7843	1.00516	0.96916	0	240.01	1	12	12	12	5	4	3	1	8	12	9	10	8	7	5	4	3	1
UniProt#F8W6I7	F8W6I7	F8W6I7;P09651;F8VZ49;F8VTQ5;Q32P51;F8W646;F8VYN5;H0YH80	Heterogeneous nuclear ribonucleoprotein A1;Heterogeneous nuclear ribonucleoprotein A1, N-terminally processed;Heterogeneous nuclear ribonucleoprotein A1-like 2	HNRNPA1;HNRNPA1L2	-0.26	-0.15	-0.33	0.83	0.19	-0.27	0.01	-0.36	-0.09	0.03						0.835073	0.90236	0.797194	1.781	1.1375	0.8286	1.00592	0.77989	0.941176	1.0196	0	323.31	8	28	28	28	12	14	12	15	21	25	22	22	24	23	12	14	12	15
UniProt#P51991	P51991	P51991;H7C1J8	Heterogeneous nuclear ribonucleoprotein A3	HNRNPA3	-0.18	-0.32	0.02	0.86	0.52	-0.4	0.05	-0.2	0.05	0						0.880437	0.80025	1.01095	1.8117	1.4334	0.75528	1.03694	0.86871	1.03308	0.99906	0	323.31	2	28	28	28	5	4	2	2	20	23	21	25	24	19	5	4	2	2
UniProt#G3V4W0	G3V4W0	G3V4W0;B4DY08;B2R5W2;G3V4C1;G3V2D6;G3V5V7;O60812;B2RXH8;G3V251;P0DMR1;B7ZW38;G3V5X6;G3V3K6;B4DSU6;G3V4M8;G3V2H6	Heterogeneous nuclear ribonucleoprotein C-like 1;Heterogeneous nuclear ribonucleoprotein C-like 2	HNRNPC;HNRNPCL1;HNRNPCL2	-0.74	-0.34	-0.56	-0.51	0.28	-0.18	0.02	-0.53	0.02	-0.13						0.59891	0.79001	0.679532	0.70117	1.21635	0.88454	1.01409	0.69111	1.01302	0.9125	0	280.85	16	22	22	2	4	7	4	3	20	21	13	14	13	15	4	7	4	3
UniProt#Q14103	Q14103	Q14103;H0Y8G5;H0YA96;D6RAF8;D6RF44;D6RBQ9;D6RD83	Heterogeneous nuclear ribonucleoprotein D0	HNRNPD	-0.43	-0.29	-0.08	-0.02	0.41	-0.48	0.21	-0.42	0.12	-0.11						0.740686	0.8156	0.947059	0.98776	1.32499	0.71693	1.16048	0.74853	1.08659	0.92951	0	323.31	7	27	27	25	9	14	5	7	17	23	20	21	14	15	9	14	5	7
UniProt#A0A087WUK2	A0A087WUK2	A0A087WUK2;O14979	Heterogeneous nuclear ribonucleoprotein D-like	HNRNPDL	-1.14	-0.31	0.34	0.02	0.25	-0.36	-0.26	-0.56	-0.08	-0.43						0.452796	0.80805	1.26896	1.0138	1.19265	0.78069	0.832639	0.67682	0.946522	0.74293	0	149.53	2	19	17	17	3	3	2	2	9	12	8	10	12	8	2	2	2	1
UniProt#P52597	P52597	P52597	Heterogeneous nuclear ribonucleoprotein F;Heterogeneous nuclear ribonucleoprotein F, N-terminally processed	HNRNPF	-0.34	-0.14	-0.11	-0.25	0.48	-1.19	0.04	-0.74	0.04	-0.39						0.789328	0.90874	0.925241	0.84216	1.39758	0.43755	1.03108	0.59677	1.02848	0.76309	0	142.2	1	13	11	11	8	9	6	7	8	10	10	9	10	7	6	7	4	5
UniProt#G8JLB6	G8JLB6	G8JLB6;P31943;E9PCY7;D6RBM0;D6RIT2;D6RIU0;D6RAM1;D6R9T0;D6RFM3;D6RDU3;D6RJ04;D6RIH9;E7EQJ0;E5RGV0;H0YB39;E7EN40;D6RDL0;E5RGH4;H0YBG7;H0YBD7;H0YAQ2;D6R9D3;D6RF17;E5RJ94	Heterogeneous nuclear ribonucleoprotein H;Heterogeneous nuclear ribonucleoprotein H, N-terminally processed	HNRNPH1	-0.13	-0.17	-0.06	0.14	0.24	-0.53	0.1	-0.4	0.04	-0.19						0.91191	0.89142	0.959417	1.103	1.17844	0.69181	1.07476	0.75891	1.02653	0.87743	0	323.31	24	17	17	9	9	10	7	8	8	12	14	15	17	15	9	10	7	8
UniProt#P55795	P55795	P55795;H7C2J6;A0A0A6YY98;Q9NQA5	Heterogeneous nuclear ribonucleoprotein H2;Heterogeneous nuclear ribonucleoprotein H2, N-terminally processed	HNRNPH2	NaN	NaN	NaN	NaN	0.63	-0.6	0.27	-0.75	-0.18	-0.35						NaN	NaN	NaN	NaN	1.55058	0.65862	1.2089	0.59472	0.885347	0.78333	0	17.63	4	9	2	2	5	6	4	5	6	8	8	9	9	8	0	0	0	0
UniProt#P31942	P31942	P31942	Heterogeneous nuclear ribonucleoprotein H3	HNRNPH3	0.11	-0.45	NaN	NaN	0.14	-0.7	-0.18	-0.29	-0.06	-0.33						1.07579	0.73421	NaN	NaN	1.09831	0.61634	0.882223	0.81972	0.956755	0.79617	0	138.81	1	9	8	8	3	2	1	1	6	8	8	8	7	6	3	1	1	0
UniProt#P61978	P61978	P61978;S4R359	Heterogeneous nuclear ribonucleoprotein K	HNRNPK	0.04	0.06	-0.04	0.45	0.33	-0.55	0.31	-0.64	0.06	-0.07						1.02538	1.0454	0.972195	1.3698	1.26067	0.68245	1.24011	0.6414	1.04106	0.95177	0	323.31	2	19	19	6	13	16	15	15	17	17	18	17	19	17	13	16	15	15
UniProt#P14866	P14866	P14866;M0QXS5;M0R1W6;B4DVF8;M0QYL7	Heterogeneous nuclear ribonucleoprotein L	HNRNPL	-0.28	-0.25	-0.21	0.65	0.36	-0.5	0.31	-0.62	0.04	0						0.821355	0.83842	0.863931	1.5702	1.28479	0.70617	1.23864	0.65173	1.0268	1.0013	0	269.86	5	18	18	11	4	5	2	4	11	12	15	16	15	16	4	5	2	4
UniProt#B7WPG3	B7WPG3	B7WPG3;C9IYN3;D6W592;Q8WVV9;H7C464;C9JJZ7	Heterogeneous nuclear ribonucleoprotein L-like	HNRPLL;HNRNPLL	-0.29	NaN	NaN	-0.35	0.21	NaN	0.59	-0.23	0.17	0.01						0.815262	NaN	NaN	0.78254	1.15891	NaN	1.50121	0.85387	1.12836	1.0062	0	40.541	6	11	10	6	1	1	0	2	2	1	3	2	9	10	1	1	0	2
UniProt#P52272	P52272	P52272;A0A087X0X3;M0R019;M0R2T0;M0R0N3;M0QYQ7;M0R2I7;M0R0Y6;M0QY96;M0QYL3	Heterogeneous nuclear ribonucleoprotein M	HNRNPM	0.36	-0.83	-0.39	-1.23	-0.12	-0.44	-0.31	-0.25	-0.14	0.03						1.27951	0.56268	0.765755	0.42635	0.917347	0.73918	0.804182	0.84033	0.906618	1.0232	0	323.31	10	43	43	29	39	33	31	31	24	21	24	25	28	25	39	33	31	31
UniProt#O60506	O60506	O60506;B7Z645;F6UXX1	Heterogeneous nuclear ribonucleoprotein Q	SYNCRIP	-0.28	-0.07	-0.23	0.13	-0.15	-0.19	-0.1	-0.33	-0.31	-0.18						0.822978	0.95479	0.854993	1.0959	0.900739	0.87421	0.931966	0.79594	0.807037	0.8831	0	323.31	3	30	30	25	10	12	6	8	18	18	22	22	23	23	10	12	6	8
UniProt#O43390	O43390	O43390;B4DT28	Heterogeneous nuclear ribonucleoprotein R	HNRNPR	-0.33	-0.35	-0.1	0.1	0.15	-0.45	0.18	-0.54	-0.02	-0.08						0.797194	0.78244	0.933184	1.0712	1.10989	0.73137	1.13076	0.68571	0.983284	0.94926	0	242.32	2	29	24	24	8	9	9	8	22	18	19	22	25	25	4	5	5	5
UniProt#Q00839	Q00839	Q00839;Q5RI18;M0QYG9	Heterogeneous nuclear ribonucleoprotein U	HNRNPU	-0.84	-0.24	-0.07	0.37	0.14	-0.91	0	-0.25	0.06	0.05						0.558534	0.84946	0.955932	1.2939	1.09861	0.53099	0.99691	0.84106	1.04095	1.0336	0	323.31	3	46	46	45	21	17	19	19	32	36	32	32	31	27	21	17	19	19
UniProt#Q9BUJ2	Q9BUJ2	Q9BUJ2;A0A0A0MRA5;B7Z4B8;M0R3F1;M0QYZ0;M0QYI8;M0R0K8;M0QZV6;M0R203;M0QYM5;M0R247;A0A087X1I2	Heterogeneous nuclear ribonucleoprotein U-like protein 1	HNRNPUL1	0.01	-0.61	0.08	-0.29	0.53	-0.67	-0.46	-0.14	-0.35	0.3						1.00367	0.65429	1.05568	0.8154	1.44605	0.62658	0.726006	0.90568	0.786535	1.2289	0	305.28	12	31	30	30	30	18	28	25	9	19	13	10	20	15	30	18	28	25
UniProt#Q1KMD3	Q1KMD3	Q1KMD3;H3BQZ7	Heterogeneous nuclear ribonucleoprotein U-like protein 2	HNRNPUL2;HNRNPUL2-BSCL2	-0.41	-0.85	0.14	-0.58	0.51	-0.47	0.34	-0.31	0.25	0.1						0.752672	0.55577	1.10263	0.67118	1.4244	0.72189	1.26773	0.80834	1.187	1.0713	0	234.65	2	31	31	30	15	5	13	11	19	22	24	17	19	18	15	5	13	11
UniProt#P22626	P22626	P22626;A0A087WUI2	Heterogeneous nuclear ribonucleoproteins A2/B1	HNRNPA2B1	-0.65	-0.15	-0.32	0.35	0.12	-0.42	-0.14	-0.36	-0.07	-0.12						0.637024	0.9007	0.798722	1.2759	1.08809	0.74689	0.909504	0.77747	0.953562	0.91778	0	323.31	2	31	31	31	14	13	13	14	24	27	24	26	26	23	14	13	13	14
UniProt#P07910	P07910	P07910;G3V2Q1;G3V576;G3V555;G3V575	Heterogeneous nuclear ribonucleoproteins C1/C2	HNRNPC	NaN	NaN	NaN	NaN	NaN	-0.63	NaN	NaN	NaN	NaN						NaN	NaN	NaN	NaN	NaN	0.64415	NaN	NaN	NaN	NaN	0	6.133	5	21	1	1	4	7	4	3	18	20	12	13	12	14	0	0	0	0
UniProt#P19367	P19367	P19367;B1AR63;B1AR62;B1AR61	Hexokinase-1	HK1	-0.04	-0.08	0.04	-0.61	0.38	-0.15	-0.67	0.4	0.3	0.61						0.970026	0.94369	1.02595	0.65377	1.30051	0.901	0.629644	1.3194	1.23009	1.5241	0	323.31	4	58	58	50	55	56	50	51	28	25	20	23	21	23	55	56	50	51
UniProt#E9PB90	E9PB90	E9PB90;P52789	Hexokinase-2	HK2	-0.07	0.2	0.08	-0.43	NaN	NaN	NaN	NaN	NaN	NaN						0.955566	1.1519	1.05506	0.74412	NaN	NaN	NaN	NaN	NaN	NaN	0	323.31	2	39	35	34	35	32	32	31	4	2	2	2	1	4	31	28	28	27
UniProt#C9JAW5	C9JAW5	C9JAW5;C9JNU6;Q9Y241	HIG1 domain family member 1A, mitochondrial	HIGD1A	0.63	0.37	NaN	NaN	NaN	NaN	NaN	NaN	NaN	NaN						1.54426	1.2967	NaN	NaN	NaN	NaN	NaN	NaN	NaN	NaN	0	9.3133	3	1	1	1	1	1	0	1	0	0	0	0	0	0	1	1	0	1
UniProt#P30825	P30825	P30825	High affinity cationic amino acid transporter 1	SLC7A1	NaN	-1.05	NaN	NaN	0.42	NaN	NaN	NaN	NaN	NaN						NaN	0.4832	NaN	NaN	1.33622	NaN	NaN	NaN	NaN	NaN	0.0011194	4.9884	1	1	1	1	0	1	0	0	1	0	0	0	0	0	0	1	0	0
UniProt#P26583	P26583	P26583;D6R9A6	High mobility group protein B2	HMGB2	0.23	-0.41	0.06	0.9	3.29	0.3	0.64	-0.85	0.43	NaN						1.17151	0.75177	1.04382	1.8651	9.80777	1.2329	1.5626	0.55578	1.34499	NaN	0	90.611	2	16	12	12	5	10	7	10	14	2	1	2	3	1	4	8	5	8
UniProt#E9PES6	E9PES6	E9PES6;E7ES08;E7EQU1;O15347	High mobility group protein B3	HMGB3	0.2	-0.26	-0.05	0.94	NaN	NaN	NaN	NaN	0.15	0.06						1.14787	0.83589	0.968898	1.9244	NaN	NaN	NaN	NaN	1.1134	1.0418	0	14.583	4	4	4	4	1	3	1	3	0	0	0	0	1	1	1	3	1	3
UniProt#P42357	P42357	P42357;F8W0V1;F8VNX0;Q4VB95	Histidine ammonia-lyase	HAL	NaN	NaN	2.42	-1.26	NaN	NaN	NaN	NaN	3.33	NaN						NaN	NaN	5.33362	0.41713	NaN	NaN	NaN	NaN	10.0537	NaN	0	28.479	4	8	8	8	0	0	3	1	0	0	0	0	8	0	0	0	3	1
UniProt#P49773	P49773	P49773;D6RC06;D6REP8;D6RE99;D6RD60	Histidine triad nucleotide-binding protein 1	HINT1	0.28	0.27	0.04	1.87	NaN	-0.35	NaN	NaN	NaN	NaN						1.21486	1.2029	1.02555	3.6475	NaN	0.78358	NaN	NaN	NaN	NaN	0	14.719	5	3	3	3	1	1	2	2	0	1	0	0	0	0	1	1	2	2
UniProt#Q9BX68	Q9BX68	Q9BX68	Histidine triad nucleotide-binding protein 2, mitochondrial	HINT2	0.04	-0.19	0.07	0.44	NaN	NaN	NaN	NaN	NaN	NaN						1.03046	0.87887	1.04873	1.3578	NaN	NaN	NaN	NaN	NaN	NaN	0	15.108	1	3	3	3	2	2	2	2	0	0	0	0	0	0	2	2	2	2
UniProt#P12081	P12081	P12081;B4DDD8;B3KWE1;B4E1C5;E7ETE2;P49590;D6RF05;D6RJE6;B4DQ67	Histidine--tRNA ligase, cytoplasmic	HARS	0.12	0.25	0.03	0.55	NaN	0.05	0.35	NaN	0.21	0.4						1.08673	1.1862	1.01914	1.4628	NaN	1.0381	1.27807	NaN	1.15623	1.319	0	42.687	9	12	12	12	3	8	2	7	0	2	1	0	4	3	3	8	2	7
UniProt#Q09472	Q09472	Q09472;Q92793;I3L466	Histone acetyltransferase p300;CREB-binding protein	EP300;CREBBP	NaN	NaN	-0.46	NaN	NaN	NaN	NaN	NaN	0.39	0.28						NaN	NaN	0.728863	NaN	NaN	NaN	NaN	NaN	1.30947	1.2127	0	6.6767	3	3	3	3	0	0	1	0	0	0	0	0	2	2	0	0	1	0
UniProt#O14929	O14929	O14929	Histone acetyltransferase type B catalytic subunit	HAT1	NaN	0.12	NaN	NaN	NaN	NaN	NaN	NaN	NaN	NaN						NaN	1.0866	NaN	NaN	NaN	NaN	NaN	NaN	NaN	NaN	0.0041594	3.8205	1	1	1	1	0	1	0	0	0	0	0	0	0	0	0	1	0	0
UniProt#Q13547	Q13547	Q13547;Q5TEE2	Histone deacetylase 1	HDAC1	NaN	NaN	-0.12	NaN	NaN	NaN	NaN	NaN	NaN	NaN						NaN	NaN	0.922169	NaN	NaN	NaN	NaN	NaN	NaN	NaN	0.0021794	4.5348	2	4	2	2	0	1	3	3	0	0	1	0	2	2	0	0	1	1
UniProt#X6RAL5	X6RAL5	X6RAL5;O00422;U3KQ12;U3KPY7;H7BZW6	Histone deacetylase complex subunit SAP18	SAP18	NaN	NaN	NaN	0.93	0.31	-0.8	NaN	-0.23	-0.04	-0.35						NaN	NaN	NaN	1.9101	1.23614	0.57337	NaN	0.85098	0.971345	0.78666	0	9.8657	5	4	4	4	0	0	0	1	3	3	0	1	3	2	0	0	0	1
UniProt#P07305	P07305	P07305	Histone H1.0;Histone H1.0, N-terminally processed	H1F0	-0.16	-0.8	-0.45	0.21	-0.07	-0.75	NaN	-0.25	0.67	0.38						0.895015	0.57406	0.73416	1.1581	0.953016	0.59378	NaN	0.84368	1.58897	1.3048	0	7.0989	1	2	2	2	1	1	1	2	2	1	0	1	1	1	1	1	1	2
UniProt#P16403	P16403	P16403	Histone H1.2	HIST1H1C	0.03	-0.32	-0.35	0.35	0.43	-0.27	0.64	-0.36	0.45	0.39						1.02151	0.80143	0.78376	1.2777	1.3472	0.8265	1.557	0.78073	1.36294	1.3138	0	88.192	1	11	11	3	9	8	7	8	8	8	7	9	10	10	9	8	7	8
UniProt#P10412	P10412	P10412;P16402;P22492;Q02539	Histone H1.4;Histone H1.3	HIST1H1E;HIST1H1D	NaN	NaN	NaN	0.26	NaN	NaN	NaN	NaN	NaN	NaN						NaN	NaN	NaN	1.2005	NaN	NaN	NaN	NaN	NaN	NaN	0.0024587	4.0199	4	9	1	1	7	7	6	7	7	7	6	7	7	8	0	0	0	1
UniProt#Q96QV6	Q96QV6	Q96QV6;P16104;Q8IUE6	Histone H2A type 1-A;Histone H2AX;Histone H2A type 2-B	HIST1H2AA;H2AFX;HIST2H2AB	NaN	NaN	NaN	NaN	NaN	NaN	NaN	NaN	NaN	NaN						NaN	NaN	NaN	NaN	NaN	NaN	NaN	NaN	NaN	NaN	0.0011132	4.9126	3	4	1	1	2	1	2	2	3	3	2	2	4	4	0	0	0	0
UniProt#Q99878	Q99878	Q99878;Q96KK5;Q9BTM1;Q16777;Q6FI13;P20671;P0C0S8;H0YFX9	Histone H2A type 1-J;Histone H2A type 1-H;Histone H2A.J;Histone H2A type 2-C;Histone H2A type 2-A;Histone H2A type 1-D;Histone H2A type 1;Histone H2A	HIST1H2AJ;HIST1H2AH;H2AFJ;HIST2H2AC;HIST2H2AA3;HIST1H2AD;HIST1H2AG	NaN	NaN	0.4	0.03	1.21	-0.74	NaN	NaN	0.4	0.37						NaN	NaN	1.32392	1.024	2.30952	0.59991	NaN	NaN	1.32121	1.2922	0	14.05	8	5	1	1	3	2	4	4	5	5	4	4	5	5	0	0	1	1
UniProt#Q71UI9	Q71UI9	Q71UI9;P0C0S5;C9J0D1;C9J386	Histone H2A.V;Histone H2A.Z;Histone H2A	H2AFV;H2AFZ	NaN	NaN	NaN	NaN	0.61	NaN	0.24	NaN	0.7	0.4						NaN	NaN	NaN	NaN	1.52896	NaN	1.17766	NaN	1.63007	1.3223	0	10.05	4	5	3	3	2	1	2	2	3	2	2	1	4	4	0	0	0	0
UniProt#P62805	P62805	P62805	Histone H4	HIST1H4A	0.6	-1.26	0.02	0.52	0.42	0.31	1.18	-0.01	0.44	0.45						1.51568	0.41826	1.01102	1.4305	1.33344	1.2382	2.26162	0.99531	1.35894	1.3635	0	56.373	1	10	10	10	4	3	3	5	7	9	4	3	5	7	4	3	3	5
UniProt#Q86X55	Q86X55	Q86X55;K7EK20;K7EPK1;K7EQA8	Histone-arginine methyltransferase CARM1	CARM1	NaN	0.19	0.28	0.66	NaN	NaN	NaN	NaN	NaN	NaN						NaN	1.1443	1.21681	1.5852	NaN	NaN	NaN	NaN	NaN	NaN	0.0007622	5.3371	4	2	2	2	0	1	1	2	0	0	0	0	0	0	0	1	1	2
UniProt#E9PC52	E9PC52	E9PC52;Q16576;Q5JP01;Q5JNZ6;C9J7L0	Histone-binding protein RBBP7	RBBP7	NaN	0.04	0.11	-0.42	NaN	NaN	NaN	NaN	NaN	NaN						NaN	1.0291	1.07885	0.74989	NaN	NaN	NaN	NaN	NaN	NaN	0	9.4936	5	8	3	3	4	4	3	6	0	1	1	2	1	1	0	1	1	2
UniProt#P30492	P30492	P30492;Q29940;P30493;P30685;P30495;P30491;P30484;P30464;P18465;P10319;P30498;P30490;P18464	HLA class I histocompatibility antigen, B-54 alpha chain;HLA class I histocompatibility antigen, B-59 alpha chain;HLA class I histocompatibility antigen, B-55 alpha chain;HLA class I histocompatibility antigen, B-35 alpha chain;HLA class I histocompatibility antigen, B-56 alpha chain;HLA class I histocompatibility antigen, B-53 alpha chain;HLA class I histocompatibility antigen, B-46 alpha chain;…	HLA-B	NaN	NaN	NaN	NaN	1.01	-0.74	NaN	-0.53	0.1	NaN						NaN	NaN	NaN	NaN	2.00977	0.60051	NaN	0.69237	1.07349	NaN	0	9.4584	13	5	1	0	0	0	0	0	3	2	2	3	2	0	0	0	0	0
UniProt#P30508	P30508	P30508;P30510;Q29960;P30504;A2BF26;Q9TNN7	HLA class I histocompatibility antigen, Cw-12 alpha chain;HLA class I histocompatibility antigen, Cw-14 alpha chain;HLA class I histocompatibility antigen, Cw-16 alpha chain;HLA class I histocompatibility antigen, Cw-4 alpha chain	HLA-C	NaN	NaN	NaN	NaN	NaN	NaN	NaN	-0.11	NaN	NaN						NaN	NaN	NaN	NaN	NaN	NaN	NaN	0.92874	NaN	NaN	0.0058159	3.652	6	7	1	0	1	0	0	1	5	4	4	4	2	2	0	0	0	0
UniProt#A2AEA2	A2AEA2	A2AEA2;P10321;Q29963;A0A087WWL9;Q29865;Q07000;P30499;P30505;F8W9Z8;P01893;Q31612;P30501;P04222;Q6DU44;Q2L6I5;P13747	HLA class I histocompatibility antigen, Cw-7 alpha chain;HLA class I histocompatibility antigen, Cw-6 alpha chain;HLA class I histocompatibility antigen, Cw-18 alpha chain;HLA class I histocompatibility antigen, Cw-15 alpha chain	HLA-C	0.85	0.25	-0.11	-1.02	0.42	-0.01	0.11	-0.09	0.2	-0.04						1.79892	1.1899	0.929109	0.49445	1.3374	0.99077	1.08288	0.94255	1.14902	0.97249	0	132.81	16	9	9	1	1	2	1	1	8	7	7	6	5	5	1	2	1	1
UniProt#H7C3I1	H7C3I1	H7C3I1;A0A087X1H6;P50502;Q8IZP2;F6VDH7;Q3KNR6;Q8NFI4	Hsc70-interacting protein;Putative protein FAM10A4;Putative protein FAM10A5	ST13;ST13P4;ST13P5	0.05	-0.07	0.1	-0.13	NaN	-0.49	0.31	0.02	0.36	-0.06						1.03792	0.95338	1.06874	0.91347	NaN	0.71375	1.24137	1.0159	1.28393	0.95919	0	44.715	7	7	7	7	4	5	4	6	0	3	3	4	5	5	4	5	4	6
UniProt#Q9NZL4	Q9NZL4	Q9NZL4;K7EN20;K7EMM7;K7EL16	Hsp70-binding protein 1	HSPBP1	-0.65	0.46	-0.1	0.49	NaN	NaN	NaN	NaN	NaN	NaN						0.639345	1.3751	0.932488	1.4049	NaN	NaN	NaN	NaN	NaN	NaN	0	10.432	4	4	4	4	1	2	2	2	0	0	0	0	0	0	1	2	2	2
UniProt#K7EIU0	K7EIU0	K7EIU0;K7EQA9;Q16543	Hsp90 co-chaperone Cdc37;Hsp90 co-chaperone Cdc37, N-terminally processed	CDC37	NaN	-0.65	NaN	NaN	NaN	NaN	NaN	NaN	NaN	NaN						NaN	0.63802	NaN	NaN	NaN	NaN	NaN	NaN	NaN	NaN	0.0014684	4.7392	3	1	1	1	0	1	0	0	0	0	0	0	0	0	0	1	0	0
UniProt#P42858	P42858	P42858;H0YA07	Huntingtin	HTT	NaN	-0.3	0.58	0.39	NaN	NaN	NaN	NaN	NaN	NaN						NaN	0.81465	1.49187	1.3101	NaN	NaN	NaN	NaN	NaN	NaN	0	31.424	2	11	11	11	0	1	9	5	0	0	0	0	0	0	0	1	9	5
UniProt#O75330	O75330	O75330;E5RIH2;E5RI30	Hyaluronan mediated motility receptor	HMMR	NaN	NaN	NaN	NaN	NaN	NaN	-0.01	0.31	NaN	-0.94						NaN	NaN	NaN	NaN	NaN	NaN	0.992063	1.2362	NaN	0.52205	0	8.821	3	3	3	3	0	0	0	0	0	0	2	1	0	1	0	0	0	0
UniProt#Q4G0P3	Q4G0P3	Q4G0P3	Hydrocephalus-inducing protein homolog	HYDIN	NaN	NaN	NaN	0.41	NaN	NaN	NaN	NaN	0.18	NaN						NaN	NaN	NaN	1.3328	NaN	NaN	NaN	NaN	1.13444	NaN	0.0087278	3.4177	1	2	2	2	0	0	0	1	0	0	0	0	1	0	0	0	0	1
UniProt#J3KPH2	J3KPH2	J3KPH2;Q9BYJ1	Hydroperoxide isomerase ALOXE3	ALOXE3	NaN	NaN	NaN	NaN	NaN	NaN	NaN	NaN	NaN	NaN						NaN	NaN	NaN	NaN	NaN	NaN	NaN	NaN	NaN	NaN	0	10.46	2	4	4	4	0	0	1	2	0	0	0	0	3	0	0	0	1	2
UniProt#H3BPK3	H3BPK3	H3BPK3;H3BPQ4;Q16775	Hydroxyacylglutathione hydrolase, mitochondrial	HAGH	0.09	0.28	NaN	1.92	NaN	NaN	NaN	NaN	0.06	0.77						1.06564	1.2162	NaN	3.7946	NaN	NaN	NaN	NaN	1.03904	1.7021	0.0021452	4.2991	3	2	2	2	1	2	0	1	0	0	0	0	1	1	1	2	0	1
UniProt#P35914	P35914	P35914;H0Y2L7	Hydroxymethylglutaryl-CoA lyase, mitochondrial	HMGCL	NaN	0.1	NaN	NaN	NaN	-0.8	0.07	-0.54	0.23	-0.21						NaN	1.0709	NaN	NaN	NaN	0.57252	1.05206	0.68613	1.16943	0.86401	0	33.153	2	4	4	4	0	1	0	0	0	4	1	1	3	4	0	1	0	0
UniProt#Q01581	Q01581	Q01581	Hydroxymethylglutaryl-CoA synthase, cytoplasmic	HMGCS1	NaN	NaN	NaN	0.55	NaN	NaN	NaN	NaN	NaN	NaN						NaN	NaN	NaN	1.4595	NaN	NaN	NaN	NaN	NaN	NaN	0	12.639	1	2	2	2	0	0	0	2	0	0	0	0	0	0	0	0	0	2
UniProt#Q6YN16	Q6YN16	Q6YN16	Hydroxysteroid dehydrogenase-like protein 2	HSDL2	NaN	-0.2	0.12	-0.01	-0.12	-1.08	-0.04	0.07	-0.29	-0.27						NaN	0.868	1.08572	0.99511	0.920387	0.47457	0.970309	1.0517	0.815461	0.82833	0	35.169	1	8	8	8	0	2	2	3	1	3	6	6	4	6	0	2	2	3
UniProt#P00492	P00492	P00492	Hypoxanthine-guanine phosphoribosyltransferase	HPRT1	-0.17	0.24	-0.12	1.7	2.24	0.17	NaN	NaN	NaN	0.9						0.888968	1.1834	0.917179	3.2525	4.73709	1.1287	NaN	NaN	NaN	1.8597	0	59.794	1	12	12	12	3	7	5	10	3	1	0	0	0	1	3	7	5	10
UniProt#P01876	P01876	P01876;P01877;A0A075B6N7	Ig alpha-1 chain C region;Ig alpha-2 chain C region	IGHA1;IGHA2	NaN	NaN	NaN	-2.93	NaN	NaN	NaN	NaN	4.23	NaN						NaN	NaN	NaN	0.13163	NaN	NaN	NaN	NaN	18.7494	NaN	0	10.115	3	3	3	3	0	2	1	1	1	0	3	3	1	0	0	2	1	1
UniProt#A0A0A0MS07	A0A0A0MS07	A0A0A0MS07;A0A0A0MS08;A0A087X1C7;A0A087X010;A0A087WV47;A0A087X079;A0A087WYE1;A0A087WYC5;P01857;A0A075B6N8;A0A087WXL8;A0A087WVW2;P01860	Ig gamma-1 chain C region;Ig gamma-3 chain C region	IGHG1;IGHG3	4.28	-4.79	6.15	-6.67	5.43	-5.59	5.81	-2.23	5.42	-4.75						19.4273	0.036031	70.9371	0.0098503	43.2264	0.020756	56.2683	0.21349	42.959	0.037116	0	14.485	13	6	6	4	4	4	4	3	3	2	3	5	3	3	4	4	4	3
UniProt#A0A087WTX5	A0A087WTX5	A0A087WTX5;A0A087X130;A0A087WZW8;A0A087WYL9;A0A087WWV8;P01834;A0A075B6H6;A0A0C4DH73;A0A0C4DH72;A0A0B4J2E7;A0A0B4J1Z7	Ig kappa chain C region	IGKC	NaN	NaN	3.14	-3.83	NaN	NaN	NaN	NaN	4.34	NaN						NaN	NaN	8.82535	0.070322	NaN	NaN	NaN	NaN	20.1947	NaN	0	25.63	11	5	5	5	3	4	4	3	2	3	4	4	4	3	3	4	4	3
UniProt#P01625	P01625	P01625;P06312;P06313;P06314;P83593	Ig kappa chain V-IV region Len;Ig kappa chain V-IV region;Ig kappa chain V-IV region JI;Ig kappa chain V-IV region B17;Ig kappa chain V-IV region STH	IGKV4-1	NaN	NaN	NaN	-1.59	NaN	NaN	NaN	NaN	NaN	NaN						NaN	NaN	NaN	0.33214	NaN	NaN	NaN	NaN	NaN	NaN	0.0021731	4.497	5	2	2	2	1	1	2	2	0	1	0	0	0	0	1	1	2	2
UniProt#A0A075B6L0	A0A075B6L0	A0A075B6L0;A0A075B6K9;A0A075B6K8;A0A0B4J231;A0A087WWC9;A0A087WXC3;A0A087WWU7;A0A087WYN7;A0A087WWT5;A0A087WU42;A0A087X2A1;A0A087WYR4;A0A087WX49;P0CG06;P0CG05;P0CG04;P0CF74;B9A064;A0A075B6L1;A0M8Q6	Ig lambda-3 chain C regions;Ig lambda-2 chain C regions;Ig lambda-1 chain C regions;Ig lambda-6 chain C region;Immunoglobulin lambda-like polypeptide 5;Ig lambda-7 chain C region	IGLC3;IGLC1;IGLC2;IGLC6;IGLL5;IGLC7	NaN	NaN	1.83	-2.54	NaN	NaN	NaN	NaN	2.66	-2.29						NaN	NaN	3.56024	0.17205	NaN	NaN	NaN	NaN	6.32271	0.20516	0	6.5604	20	2	2	2	1	1	2	2	0	2	2	2	2	1	1	1	2	2
UniProt#Q9Y5U9	Q9Y5U9	Q9Y5U9	Immediate early response 3-interacting protein 1	IER3IP1	NaN	NaN	0.73	-0.39	1.06	-0.18	NaN	NaN	0.21	-0.48						NaN	NaN	1.65697	0.76371	2.08303	0.88086	NaN	NaN	1.15523	0.71581	0	13.466	1	1	1	1	0	0	1	1	1	1	0	0	1	1	0	0	1	1
UniProt#P52292	P52292	P52292;J3QLL0;J3KS65	Importin subunit alpha-1	KPNA2;POU2F2	0.23	0.06	-0.15	0.31	0.55	-0.11	-0.49	NaN	0	0.31						1.17302	1.0431	0.89815	1.2376	1.45962	0.92948	0.712149	NaN	1.00127	1.2384	0	50.33	3	6	6	6	3	5	2	3	1	1	1	0	5	4	3	5	2	3
UniProt#O00505	O00505	O00505;H0Y4S9;O00629	Importin subunit alpha-4	KPNA3	-0.44	-0.04	0.42	0.54	NaN	NaN	NaN	NaN	NaN	NaN						0.738334	0.97316	1.33906	1.4586	NaN	NaN	NaN	NaN	NaN	NaN	0	15.539	3	4	4	4	2	3	1	2	0	0	0	0	0	0	2	3	1	2
UniProt#P52294	P52294	P52294;C9JYI4;O60684;C9J352;C9JWD9;F2Z3G4;C9J4U1;Q5TFJ7;O15131;H0Y3K0;S4R3E5	Importin subunit alpha-5;Importin subunit alpha-5, N-terminally processed;Importin subunit alpha-7;Importin subunit alpha-6	KPNA1;KPNA6;KPNA5	-0.33	0.25	NaN	0.75	NaN	NaN	NaN	NaN	NaN	NaN						0.797894	1.1876	NaN	1.685	NaN	NaN	NaN	NaN	NaN	NaN	0	15.359	11	4	4	4	1	2	0	2	0	0	0	0	0	0	1	2	0	2
UniProt#Q14974	Q14974	Q14974;J3KTM9;J3QR48;J3QKQ5;J3QRG4;J3KS06	Importin subunit beta-1	KPNB1	0.12	-0.05	0.1	0.55	0.37	0.22	0.27	-0.19	0.11	0.21						1.08617	0.96263	1.07166	1.4654	1.28949	1.1633	1.20767	0.87482	1.08036	1.1607	0	277.06	6	29	29	29	18	19	21	21	8	9	10	9	13	13	18	19	21	21
UniProt#Q8TEX9	Q8TEX9	Q8TEX9;H0YN14;H0YLV0;H0YL92;H0YN07;H0YMR4	Importin-4	IPO4	NaN	-0.48	0.44	0.26	NaN	NaN	NaN	NaN	NaN	NaN						NaN	0.71782	1.35417	1.1977	NaN	NaN	NaN	NaN	NaN	NaN	0	19.272	6	5	5	5	0	1	1	4	0	0	0	0	0	0	0	1	1	4
UniProt#O00410	O00410	O00410;H0Y8C6;E7ETV3;E7EQT5;E7EV12;E7EWK4;E7EX05;C9JMV5;C9JZD8;C9J875;C9JQT6;E7ESA1;E7ESZ1;E7ETV8;H0Y3V4;C9JXE0;C9JZ53;O60518	Importin-5	IPO5	0.07	0.11	0.26	0.19	NaN	0.88	NaN	NaN	0.2	0.06						1.04875	1.0767	1.19894	1.1396	NaN	1.8388	NaN	NaN	1.14607	1.042	0	106.77	18	18	18	18	12	10	12	11	0	2	0	0	1	1	12	10	12	11
UniProt#O95373	O95373	O95373;E9PLB2	Importin-7	IPO7	0.02	0.01	0.26	-0.18	-0.27	0.47	NaN	0.24	-0.28	0.16						1.01272	1.0062	1.19924	0.88388	0.831878	1.3836	NaN	1.1785	0.825287	1.1159	0	232.99	2	22	22	21	17	15	17	17	3	5	0	1	1	3	17	15	17	17
UniProt#O15397	O15397	O15397;F5H2I3;F5H244;H0YH64;F5H292;F5GXT5	Importin-8	IPO8	0.18	-0.5	0.28	-1.01	NaN	NaN	NaN	NaN	NaN	NaN						1.13113	0.70479	1.21387	0.49564	NaN	NaN	NaN	NaN	NaN	NaN	0	72.129	6	15	14	14	10	8	13	9	1	1	0	1	1	1	9	7	12	8
UniProt#Q96P70	Q96P70	Q96P70	Importin-9	IPO9	NaN	-0.24	0.43	-0.22	NaN	NaN	NaN	NaN	NaN	NaN						NaN	0.84588	1.34845	0.86016	NaN	NaN	NaN	NaN	NaN	NaN	0	25.238	1	7	7	7	0	1	4	5	0	0	0	0	1	0	0	1	4	5
UniProt#Q3SXM5	Q3SXM5	Q3SXM5;H3BQI7;H3BT52	Inactive hydroxysteroid dehydrogenase-like protein 1	HSDL1	0.13	-0.15	NaN	NaN	NaN	NaN	NaN	NaN	NaN	NaN						1.09806	0.9022	NaN	NaN	NaN	NaN	NaN	NaN	NaN	NaN	0.0021368	4.2586	3	2	2	2	1	2	0	0	0	0	0	0	0	0	1	2	0	0
UniProt#Q9NUU6	Q9NUU6	Q9NUU6	Inactive ubiquitin thioesterase FAM105A	FAM105A	NaN	NaN	NaN	NaN	-0.15	0.31	NaN	NaN	-0.64	NaN						NaN	NaN	NaN	NaN	0.898392	1.2373	NaN	NaN	0.640861	NaN	0	8.7019	1	4	4	4	0	0	0	0	3	3	0	0	1	0	0	0	0	0
UniProt#Q14623	Q14623	Q14623	Indian hedgehog protein;Indian hedgehog protein N-product;Indian hedgehog protein C-product	IHH	-0.27	0.07	NaN	NaN	NaN	NaN	0.11	NaN	0.16	NaN						0.830358	1.0503	NaN	NaN	NaN	NaN	1.07602	NaN	1.11884	NaN	0.0048276	3.7512	1	1	1	1	1	1	1	1	1	0	1	1	1	0	1	1	1	1
UniProt#Q70UQ0	Q70UQ0	Q70UQ0	Inhibitor of nuclear factor kappa-B kinase-interacting protein	IKBIP	NaN	NaN	-0.21	NaN	-0.17	-0.15	-0.49	-0.04	-0.49	-0.48						NaN	NaN	0.863111	NaN	0.889917	0.90253	0.711946	0.97218	0.711592	0.71701	0	77.84	1	16	16	16	0	0	1	0	14	13	11	13	11	10	0	0	1	0
UniProt#Q15181	Q15181	Q15181;Q5SQT6	Inorganic pyrophosphatase	PPA1	0.29	0.1	-0.34	0.73	NaN	-0.09	NaN	NaN	NaN	NaN						1.22061	1.0693	0.79233	1.6614	NaN	0.94043	NaN	NaN	NaN	NaN	0	52.889	2	8	8	8	3	8	3	6	0	1	0	0	0	0	3	8	3	6
UniProt#Q9H2U2	Q9H2U2	Q9H2U2;D6R967;H0Y9D8	Inorganic pyrophosphatase 2, mitochondrial	PPA2	NaN	-0.17	NaN	NaN	NaN	NaN	NaN	NaN	NaN	NaN						NaN	0.88821	NaN	NaN	NaN	NaN	NaN	NaN	NaN	NaN	0.0089761	3.3274	3	2	2	2	0	2	0	0	0	0	0	0	0	0	0	2	0	0
UniProt#Q9BY32	Q9BY32	Q9BY32	Inosine triphosphate pyrophosphatase	ITPA	0.08	-0.49	NaN	0.87	NaN	-1.43	NaN	NaN	NaN	-0.72						1.05484	0.70986	NaN	1.8227	NaN	0.37104	NaN	NaN	NaN	0.60516	0	22.776	1	6	6	6	2	4	0	5	0	3	0	0	1	1	2	4	0	5
UniProt#H0Y4R1	H0Y4R1	H0Y4R1;P12268;E7ETK5;C9K0R9;C9J381;P20839	Inosine-5-monophosphate dehydrogenase 2	IMPDH2	-0.11	-0.11	0.07	0.62	NaN	NaN	NaN	NaN	-0.06	-0.45						0.924727	0.92366	1.05133	1.5327	NaN	NaN	NaN	NaN	0.957488	0.73058	0	69.227	6	12	12	12	9	11	4	9	0	0	0	0	1	2	9	11	4	9
UniProt#Q14573	Q14573	Q14573;REV__H0YMB0;REV__Q00978;B7ZMI3	Inositol 1,4,5-trisphosphate receptor type 3	ITPR3	NaN	NaN	NaN	NaN	0.17	0.18	NaN	NaN	-0.57	0.12						NaN	NaN	NaN	NaN	1.12328	1.1354	NaN	NaN	0.674082	1.0892	0	18.866	4	9	9	6	0	0	0	0	5	2	0	1	4	2	0	0	0	0
UniProt#C9JZB0	C9JZB0	C9JZB0;Q9BT40	Inositol polyphosphate 5-phosphatase K	INPP5K	NaN	NaN	NaN	NaN	NaN	NaN	NaN	NaN	NaN	-0.33						NaN	NaN	NaN	NaN	NaN	NaN	NaN	NaN	NaN	0.79423	0.007138	3.5717	2	1	1	1	0	0	0	0	0	0	0	0	0	1	0	0	0	0
UniProt#Q9NPH2	Q9NPH2	Q9NPH2;J3KRH4;J3QS51	Inositol-3-phosphate synthase 1	ISYNA1	-0.25	NaN	-0.24	0.21	NaN	NaN	NaN	NaN	NaN	NaN						0.842247	NaN	0.848824	1.1555	NaN	NaN	NaN	NaN	NaN	NaN	0	24.614	3	6	6	6	1	0	2	5	0	0	0	0	0	0	1	0	2	5
UniProt#P14735	P14735	P14735	Insulin-degrading enzyme	IDE	NaN	-0.01	0.24	1.14	NaN	NaN	NaN	NaN	NaN	NaN						NaN	0.9954	1.17925	2.2102	NaN	NaN	NaN	NaN	NaN	NaN	0	6.5222	1	3	3	3	0	2	1	1	0	0	0	0	0	0	0	2	1	1
UniProt#Q9NZI8	Q9NZI8	Q9NZI8;REV__M0QZ54;REV__M0R118;REV__M0R0M7;REV__A0A087WWS7;REV__Q15833	Insulin-like growth factor 2 mRNA-binding protein 1	IGF2BP1	0.03	-0.12	0.12	-0.37	-0.04	-0.39	-0.03	-0.37	-0.21	-0.37						1.01825	0.9221	1.09048	0.77402	0.971817	0.7612	0.980008	0.77324	0.862664	0.7737	0	323.31	6	33	33	30	15	16	17	17	28	26	25	26	29	29	15	16	17	17
UniProt#F8W930	F8W930	F8W930;Q9Y6M1	Insulin-like growth factor 2 mRNA-binding protein 2	IGF2BP2	0.95	-0.67	0.21	-0.57	-0.01	-0.68	0.05	-0.51	-0.2	-0.55						1.93353	0.62957	1.15448	0.67206	0.99453	0.62585	1.0366	0.70304	0.87108	0.68121	0	323.31	2	27	25	25	4	5	8	8	14	16	20	20	24	21	4	4	6	6
UniProt#O00425	O00425	O00425;F8WD15	Insulin-like growth factor 2 mRNA-binding protein 3	IGF2BP3	0.09	-0.36	0.33	-0.46	0.24	-0.78	0.1	-0.39	-0.24	-0.33						1.06662	0.78131	1.25368	0.72861	1.17826	0.58111	1.07394	0.76287	0.845166	0.79294	0	323.31	2	28	26	25	9	9	13	13	17	20	22	22	24	25	9	7	11	11
UniProt#P05556	P05556	P05556;C9JPK5;H7C4N8;E7ERX5;Q5T3E6;E9PLR6;E7EUI6;E7EQW5	Integrin beta-1	ITGB1	0.56	0.02	-0.05	-0.08	0.08	-0.3	0.43	-0.31	0.06	-0.12						1.47652	1.0156	0.967118	0.94701	1.05396	0.81334	1.34443	0.80906	1.03972	0.91973	0	32.515	8	8	8	8	2	4	2	3	1	4	6	4	5	4	2	4	2	3
UniProt#Q7Z5L9	Q7Z5L9	Q7Z5L9	Interferon regulatory factor 2-binding protein 2	IRF2BP2	NaN	NaN	-0.06	0.36	NaN	NaN	0.59	NaN	0.59	0.34						NaN	NaN	0.958313	1.281	NaN	NaN	1.50186	NaN	1.50748	1.2673	0	11.3	1	2	2	2	0	0	1	1	0	0	1	0	2	1	0	0	1	1
UniProt#H7BYV1	H7BYV1	H7BYV1;E9PS44;E9PQN9;P13164;Q01629;Q01628	Interferon-induced transmembrane protein 1;Interferon-induced transmembrane protein 2;Interferon-induced transmembrane protein 3	IFITM2;IFITM3;IFITM1	1.44	-0.96	1.39	-0.15	1.69	-1.57	NaN	NaN	0.93	-0.04						2.71798	0.514	2.62577	0.90156	3.22601	0.33612	NaN	NaN	1.90262	0.96999	0	21.678	6	2	2	2	1	1	2	1	1	1	0	0	1	1	1	1	2	1
UniProt#P19525	P19525	P19525;F8WBH4;C9JZT2	Interferon-induced, double-stranded RNA-activated protein kinase	EIF2AK2	0.2	0.03	0.37	0.36	0.28	-0.02	0.12	-0.15	0.11	0.18						1.14875	1.0185	1.29166	1.2812	1.21479	0.98841	1.08992	0.90152	1.07586	1.1366	0	87.728	3	14	14	14	2	3	2	1	6	5	7	8	11	10	2	3	2	1
UniProt#O75569	O75569	O75569;G5E9Q4;F8WEG8;C9JMM3	Interferon-inducible double-stranded RNA-dependent protein kinase activator A	PRKRA	NaN	NaN	NaN	NaN	-0.19	0.21	-0.21	-0.31	-0.02	-0.3						NaN	NaN	NaN	NaN	0.87804	1.1529	0.861549	0.80567	0.984058	0.80982	0	40.41	4	13	13	13	0	0	0	0	5	4	5	5	11	6	0	0	0	0
UniProt#B4DY09	B4DY09	B4DY09;Q12905;X6R6Z1;A0A0A0MRL0	Interleukin enhancer-binding factor 2	ILF2	-0.06	-0.18	-0.14	0	0.24	-0.45	0.23	-0.49	0	-0.1						0.959601	0.88	0.907359	0.99746	1.17783	0.73265	1.17276	0.70974	0.997805	0.93042	0	258.46	4	21	21	21	11	9	7	6	19	18	15	18	17	15	11	9	7	6
UniProt#Q12906	Q12906	Q12906;K7EKJ9;K7EQR9;K7ER69;K7EKY0;K7EJ09;K7ERM6;K7ENK6;K7EM82;K7EPG3;K7EQ75;K7ELV3	Interleukin enhancer-binding factor 3	ILF3	-0.18	-0.01	-0.16	0.64	0.24	-0.36	0.06	-0.38	-0.09	0.02						0.884486	0.99653	0.896861	1.5629	1.1834	0.78015	1.04287	0.76867	0.941442	1.0139	0	323.31	12	38	38	32	12	15	11	10	28	31	31	26	31	27	12	15	11	10
UniProt#Q5JVS0	Q5JVS0	Q5JVS0	Intracellular hyaluronan-binding protein 4	HABP4	NaN	NaN	NaN	NaN	NaN	NaN	NaN	0.75	0.1	0.48						NaN	NaN	NaN	NaN	NaN	NaN	NaN	1.6876	1.06914	1.3902	0	8.6484	1	3	3	3	0	0	0	0	0	0	0	1	2	2	0	0	0	0
UniProt#Q9Y547	Q9Y547	Q9Y547;A6NIR2;X6R7Y7	Intraflagellar transport protein 25 homolog	HSPB11	-0.67	0.16	-0.58	1.2	NaN	NaN	NaN	NaN	NaN	NaN						0.630199	1.1151	0.669613	2.2933	NaN	NaN	NaN	NaN	NaN	NaN	0	8.1679	3	2	2	2	1	2	1	1	0	0	0	0	0	0	1	2	1	1
UniProt#O60306	O60306	O60306;H0YH15	Intron-binding protein aquarius	AQR	NaN	NaN	NaN	NaN	NaN	NaN	-0.77	NaN	-0.15	-0.05						NaN	NaN	NaN	NaN	NaN	NaN	0.585514	NaN	0.902527	0.96352	0	19.578	2	6	6	6	0	0	0	0	0	0	1	0	5	1	0	0	0	0
UniProt#D6RGE2	D6RGE2	D6RGE2;Q96CN7	Isochorismatase domain-containing protein 1	ISOC1	NaN	NaN	NaN	1.35	NaN	NaN	NaN	NaN	NaN	NaN						NaN	NaN	NaN	2.543	NaN	NaN	NaN	NaN	NaN	NaN	0.0021668	4.4637	2	1	1	1	0	0	0	1	0	0	0	0	0	0	0	0	0	1
UniProt#H0YL72	H0YL72	H0YL72;P50213;H0YLI6;H0YKD0;H0YMU3;H0YM64;H0YM46;H0YNF5	Isocitrate dehydrogenase [NAD] subunit alpha, mitochondrial	IDH3A	-0.11	0.22	0.12	-0.12	-0.09	0.25	-0.87	0.06	0.59	0.44						0.925754	1.1652	1.08858	0.92073	0.942685	1.1907	0.546597	1.0456	1.5065	1.358	0	30.883	8	6	6	6	3	4	2	3	2	2	2	5	2	2	3	4	2	3
UniProt#A0A087WZN1	A0A087WZN1	A0A087WZN1;O43837;A0A087X2E5	Isocitrate dehydrogenase [NAD] subunit beta, mitochondrial	IDH3B	-0.3	0.05	NaN	-0.13	-0.46	0.34	NaN	0.42	0	0.85						0.811754	1.035	NaN	0.91538	0.724638	1.2701	NaN	1.3345	1.00124	1.8001	0	24.283	3	7	7	7	5	7	0	1	1	2	0	2	1	1	5	7	0	1
UniProt#H7C1W2	H7C1W2	H7C1W2;E9PF84;G5E9Q7;D3DWV9;E7EQB8;P51553	Isocitrate dehydrogenase [NAD] subunit gamma, mitochondrial	IDH3G;hCG_2004980	-0.08	0.08	0.18	0.32	0.39	NaN	NaN	NaN	0.34	NaN						0.947957	1.0581	1.12966	1.2446	1.30921	NaN	NaN	NaN	1.26849	NaN	0.0041537	3.7986	6	1	1	1	1	1	1	1	1	0	0	0	1	0	1	1	1	1
UniProt#O75874	O75874	O75874;C9J4N6	Isocitrate dehydrogenase [NADP] cytoplasmic	IDH1	0.16	-0.2	NaN	-0.67	NaN	NaN	NaN	NaN	NaN	NaN						1.11776	0.86795	NaN	0.62948	NaN	NaN	NaN	NaN	NaN	NaN	0.0011165	4.9415	2	3	2	2	1	2	1	2	0	0	0	0	0	1	1	2	0	2
UniProt#P48735	P48735	P48735;H0YL11	Isocitrate dehydrogenase [NADP], mitochondrial	IDH2	0.42	-0.22	0.58	-0.14	0.84	-1.19	-1.03	0.02	1.2	0.4						1.34009	0.85663	1.49187	0.90697	1.7934	0.43774	0.488448	1.0156	2.3016	1.3164	0	37.203	2	9	9	8	3	6	4	2	2	5	1	2	2	4	3	6	4	2
UniProt#P41252	P41252	P41252;A0A0A0MSX9;J3KR24;Q5TCD1;Q5TCC6	Isoleucine--tRNA ligase, cytoplasmic	IARS	-0.22	0.12	0.06	0.74	0.28	-0.27	0.34	-0.28	0.25	0.02						0.860363	1.0876	1.03973	1.6742	1.21136	0.82901	1.26333	0.82087	1.19144	1.0118	0	231.14	5	38	38	38	14	18	8	14	22	15	20	13	31	29	14	18	8	14
UniProt#Q9NSE4	Q9NSE4	Q9NSE4	Isoleucine--tRNA ligase, mitochondrial	IARS2	0.28	0.17	0.06	0.03	NaN	-0.12	NaN	-0.32	0.47	NaN						1.21689	1.1232	1.0396	1.0219	NaN	0.92179	NaN	0.80156	1.38879	NaN	0	25.241	1	8	8	8	2	2	3	3	0	2	0	1	4	0	2	2	3	3
UniProt#A0A0A0MT83	A0A0A0MT83	A0A0A0MT83;P26440	Isovaleryl-CoA dehydrogenase, mitochondrial	IVD	NaN	0.38	NaN	NaN	NaN	NaN	NaN	NaN	NaN	NaN						NaN	1.3004	NaN	NaN	NaN	NaN	NaN	NaN	NaN	NaN	0.008979	3.3299	2	1	1	1	0	1	0	0	0	0	0	0	0	0	0	1	0	0
UniProt#F5GXM3	F5GXM3	F5GXM3;H3BQF7;H3BMU1;H3BUI0;P53990;H3BPP6;H3BRE2;J3KR23	IST1 homolog	IST1	-0.21	0.05	0.38	NaN	NaN	NaN	NaN	NaN	NaN	NaN						0.865127	1.0348	1.30237	NaN	NaN	NaN	NaN	NaN	NaN	NaN	0.001469	4.7444	8	2	2	2	1	1	1	0	0	0	0	0	0	0	1	1	1	0
UniProt#P14923	P14923	P14923;C9JTX4;C9J826;C9JK18;C9JKY1;B4DGU4;P35222;C9JPI2;K7ERP3	Junction plakoglobin	JUP	2.72	-2.83	2.7	-2.68	1.3	NaN	2.39	-2.13	2.47	-2.83						6.56771	0.14098	6.51848	0.15606	2.46481	NaN	5.23451	0.22902	5.55525	0.1403	0	187.83	9	28	28	28	9	17	22	15	1	3	10	6	22	15	9	17	22	15
UniProt#K7EM02	K7EM02	K7EM02;K7EIJ8;Q8IYT4	Katanin p60 ATPase-containing subunit A-like 2	KATNAL2	0.08	-0.62	0.24	-0.69	NaN	0.08	0.92	NaN	0.12	-0.02						1.05668	0.64938	1.17757	0.61846	NaN	1.0587	1.89294	NaN	1.08778	0.98695	0	6.1921	3	1	1	1	1	1	1	1	0	1	1	0	1	1	1	1	1	1
UniProt#Q6UW63	Q6UW63	Q6UW63	KDEL motif-containing protein 1	KDELC1	NaN	NaN	NaN	-0.76	NaN	NaN	NaN	NaN	-0.6	NaN						NaN	NaN	NaN	0.58991	NaN	NaN	NaN	NaN	0.659022	NaN	0.0090452	3.3984	1	2	2	2	0	0	0	1	0	0	0	0	1	0	0	0	0	1
UniProt#Q14145	Q14145	Q14145;K7EQX2;K7EJ49;K7EJD8;K7ESE0	Kelch-like ECH-associated protein 1	KEAP1	NaN	NaN	-0.49	-0.36	NaN	NaN	NaN	NaN	NaN	NaN						NaN	NaN	0.710682	0.78016	NaN	NaN	NaN	NaN	NaN	NaN	0	6.1231	5	2	2	2	0	0	2	1	0	0	0	0	0	0	0	0	2	1
UniProt#P05783	P05783	P05783;F8VZY9;CON__H-INV:HIT000015463	Keratin, type I cytoskeletal 18	KRT18	-0.14	0.37	-2.22	-0.72	0.52	0.4	0.22	0.2	0.97	0.45						0.90843	1.2892	0.214509	0.6079	1.43012	1.3235	1.16347	1.1459	1.95469	1.3647	0	323.31	3	35	34	26	22	23	12	13	28	24	27	24	24	25	21	22	11	12
UniProt#Q01546	Q01546	Q01546	Keratin, type II cytoskeletal 2 oral	KRT76	NaN	NaN	NaN	NaN	NaN	NaN	NaN	NaN	NaN	NaN						NaN	NaN	NaN	NaN	NaN	NaN	NaN	NaN	NaN	NaN	0.0024752	4.1118	1	13	2	0	10	8	13	11	10	11	11	11	10	10	0	0	2	0
UniProt#P04259	P04259	P04259	Keratin, type II cytoskeletal 6B	KRT6B	2.53	-4.13	NaN	-3.88	NaN	NaN	1.36	NaN	5.87	-3.53						5.7924	0.057046	NaN	0.06772	NaN	NaN	2.56148	NaN	58.3124	0.086734	0	8.1756	1	48	2	2	40	45	40	39	28	29	43	31	43	31	1	2	2	1
UniProt#Q8IUC1	Q8IUC1	Q8IUC1	Keratin-associated protein 11-1	KRTAP11-1	NaN	NaN	NaN	NaN	NaN	NaN	NaN	NaN	NaN	NaN						NaN	NaN	NaN	NaN	NaN	NaN	NaN	NaN	NaN	NaN	0.0092807	3.2658	1	1	1	1	0	0	1	0	0	0	0	0	0	0	0	0	1	0
UniProt#Q5T749	Q5T749	Q5T749;H3BP36	Keratinocyte proline-rich protein	KPRP	NaN	NaN	3.02	-3.45	0.25	1.07	2.17	NaN	4.06	-3.23						NaN	NaN	8.09585	0.091588	1.19123	2.1001	4.50005	NaN	16.6806	0.10641	0	323.31	2	25	25	25	6	7	20	21	5	3	4	3	22	18	6	7	20	21
UniProt#Q8N6L1	Q8N6L1	Q8N6L1	Keratinocyte-associated protein 2	KRTCAP2	0.96	-0.62	0.23	0.49	0.55	-0.42	0.47	NaN	-0.44	-0.09						1.94088	0.65102	1.17166	1.4057	1.46252	0.74507	1.38741	NaN	0.735781	0.94118	0.00076864	5.5261	1	1	1	1	1	1	1	1	1	1	1	0	1	1	1	1	1	1
UniProt#Q07666	Q07666	Q07666;Q5VWX1;O75525;E5RG12;E5RJZ9	KH domain-containing, RNA-binding, signal transduction-associated protein 1	KHDRBS1	0.03	-0.04	-0.17	0.56	0.34	-0.28	0.1	-0.34	0.36	0.2						1.02315	0.97562	0.889838	1.4734	1.26552	0.8216	1.07135	0.79125	1.28621	1.1481	0	51.5	5	9	9	9	4	5	2	3	6	3	5	6	8	6	4	5	2	3
UniProt#Q9ULH0	Q9ULH0	Q9ULH0;E9PH70;H0Y8E4;H7C584	Kinase D-interacting substrate of 220 kDa	KIDINS220	0.06	-0.32	0.69	0.21	NaN	NaN	NaN	NaN	-0.04	0.5						1.04378	0.80245	1.61553	1.1528	NaN	NaN	NaN	NaN	0.971817	1.4109	0	74.848	4	23	23	23	14	13	2	7	0	0	0	0	5	2	14	13	2	7
UniProt#Q86UP2	Q86UP2	Q86UP2;G3V4Y7;B7Z6P3;H0YJZ8;G3V5G2;H0YJV5;G3V5P0;H0YJP2	Kinectin	KTN1	0.24	0.1	-0.17	0.37	0.35	-0.39	-0.03	-0.33	-0.14	-0.27						1.1845	1.0682	0.891345	1.2887	1.27265	0.7622	0.979816	0.7979	0.908843	0.82914	0	323.31	8	94	94	94	5	5	3	3	77	54	64	58	80	82	5	5	3	3
UniProt#O60282	O60282	O60282	Kinesin heavy chain isoform 5C	KIF5C	NaN	0.16	NaN	NaN	NaN	NaN	NaN	NaN	NaN	-0.32						NaN	1.1198	NaN	NaN	NaN	NaN	NaN	NaN	NaN	0.80332	0.0071502	3.5895	1	12	2	2	5	4	6	6	5	8	7	5	8	7	0	1	0	0
UniProt#G5E9S8	G5E9S8	G5E9S8;G3V2E7;F8W6L3;G3V3H3;G3V5R9;E7EVH7;Q07866	Kinesin light chain 1	KLC1	NaN	NaN	NaN	NaN	NaN	NaN	NaN	NaN	0.36	NaN						NaN	NaN	NaN	NaN	NaN	NaN	NaN	NaN	1.28495	NaN	0	13.045	7	5	1	1	0	0	0	0	0	1	0	0	4	3	0	0	0	0
UniProt#Q9H0B6	Q9H0B6	Q9H0B6;A8MZ87;E9PQ02;A8MX29;E9PI24;E9PP09;C9JHT2;E9PM83	Kinesin light chain 2	KLC2	NaN	-0.13	NaN	NaN	0.1	0.02	NaN	NaN	0.23	0.12						NaN	0.91651	NaN	NaN	1.06995	1.0114	NaN	NaN	1.17235	1.087	0	53.984	8	12	12	8	0	1	0	0	1	2	0	0	10	9	0	1	0	0
UniProt#Q6P597	Q6P597	Q6P597;K7EL76;K7ELP9;K7ENJ3	Kinesin light chain 3	KLC3	1.07	NaN	NaN	NaN	NaN	0.04	NaN	NaN	0.31	NaN						2.10013	NaN	NaN	NaN	NaN	1.0292	NaN	NaN	1.23583	NaN	0	9.9308	4	4	4	3	1	0	1	0	0	1	0	0	3	0	1	0	1	0
UniProt#P33176	P33176	P33176;Q12840;J3KNA1;C9JWB9	Kinesin-1 heavy chain	KIF5B	0.04	0.04	0.04	-0.08	0.05	0.16	-0.6	0.55	0.02	0.03						1.02488	1.0273	1.02802	0.94884	1.03325	1.1141	0.659196	1.466	1.01693	1.0204	0	323.31	4	40	40	30	13	14	23	19	22	26	26	16	32	30	13	14	23	19
UniProt#P52732	P52732	P52732	Kinesin-like protein KIF11	KIF11	-0.96	-0.13	0.04	-0.57	0.12	-1.12	-0.45	0.08	0.07	-0.24						0.513163	0.913	1.02488	0.67188	1.08997	0.46157	0.733353	1.0574	1.04765	0.84872	0	131.06	1	22	22	22	11	3	20	6	3	6	4	2	7	7	11	3	20	6
UniProt#H7BYN4	H7BYN4	H7BYN4;Q02241	Kinesin-like protein KIF23	KIF23	NaN	NaN	NaN	NaN	NaN	NaN	NaN	NaN	NaN	NaN						NaN	NaN	NaN	NaN	NaN	NaN	NaN	NaN	NaN	NaN	0.0074526	3.5301	2	2	2	2	0	0	0	1	0	0	0	0	0	1	0	0	0	1
UniProt#O00139	O00139	O00139;H0Y8H2;H0Y5Z9;D6R9M0;Q99661	Kinesin-like protein KIF2A	KIF2A	-0.04	0.01	0.08	NaN	0.18	0.14	0.36	0.45	0.48	0.94						0.974184	1.0095	1.05667	NaN	1.13214	1.1012	1.28184	1.3627	1.39888	1.9221	0	32.62	5	10	10	10	1	1	1	0	1	2	3	5	8	5	1	1	1	0
UniProt#Q9BW19	Q9BW19	Q9BW19;A0A087X1W5	Kinesin-like protein KIFC1	KIFC1	NaN	NaN	NaN	NaN	2.42	NaN	NaN	NaN	0.39	0.2						NaN	NaN	NaN	NaN	5.3516	NaN	NaN	NaN	1.3116	1.1505	0	9.5538	2	3	3	3	0	0	0	0	1	0	0	0	1	1	0	0	0	0
UniProt#K7EJH0	K7EJH0	K7EJH0;K7EMX1;K7EJV2;K7ESQ2;Q8NBT2	Kinetochore protein Spc24	SPC24	NaN	NaN	NaN	NaN	NaN	NaN	NaN	NaN	0.31	0.4						NaN	NaN	NaN	NaN	NaN	NaN	NaN	NaN	1.24146	1.3154	0	7.43	5	1	1	1	0	0	0	0	0	0	0	0	1	1	0	0	0	0
UniProt#Q9HBM1	Q9HBM1	Q9HBM1	Kinetochore protein Spc25	SPC25	-0.3	-0.16	NaN	NaN	NaN	NaN	NaN	NaN	-0.1	0.16						0.814664	0.89791	NaN	NaN	NaN	NaN	NaN	NaN	0.931532	1.1135	0	6.6289	1	3	3	3	1	1	0	0	0	0	0	0	1	2	1	1	0	0
UniProt#E7ES84	E7ES84	E7ES84;P50748	Kinetochore-associated protein 1	KNTC1	NaN	-0.42	-0.69	NaN	NaN	NaN	NaN	NaN	NaN	NaN						NaN	0.74913	0.618965	NaN	NaN	NaN	NaN	NaN	NaN	NaN	0.0011152	4.9328	2	2	2	2	0	1	1	0	0	0	0	0	0	0	0	1	1	0
UniProt#Q13601	Q13601	Q13601;A0A087WZC7	KRR1 small subunit processome component homolog	KRR1	NaN	NaN	NaN	NaN	-0.49	-0.19	0.17	-0.14	0.07	-0.77						NaN	NaN	NaN	NaN	0.714031	0.87545	1.12784	0.91034	1.04654	0.58635	0	22.539	2	7	7	7	0	0	0	0	2	4	2	3	4	4	0	0	0	0
UniProt#Q9H9P8	Q9H9P8	Q9H9P8;C9JVN9;G3V5S1;G3V272	L-2-hydroxyglutarate dehydrogenase, mitochondrial	L2HGDH	1.22	-0.55	NaN	NaN	NaN	NaN	NaN	NaN	NaN	NaN						2.33661	0.68536	NaN	NaN	NaN	NaN	NaN	NaN	NaN	NaN	0	17.975	4	3	3	3	2	2	0	1	0	0	0	0	0	0	2	2	0	1
UniProt#F5GZN3	F5GZN3	F5GZN3;Q08431;X6R3G6;A0A087WUV5;H0YKS8	Lactadherin;Lactadherin short form;Medin	MFGE8	1.23	0.35	0.38	NaN	0.46	0.39	NaN	0.09	-1.12	-0.35						2.34247	1.274	1.30157	NaN	1.37849	1.3093	NaN	1.0615	0.459242	0.78619	0	18.272	5	3	3	3	3	2	2	0	1	1	0	1	1	1	3	2	2	0
UniProt#E7EQB2	E7EQB2	E7EQB2;E7ER44;P02788;C9JCF5	Lactotransferrin;Lactoferricin-H;Kaliocin-1;Lactoferroxin-A;Lactoferroxin-B;Lactoferroxin-C	LTF	NaN	NaN	1.88	-2.25	NaN	NaN	1.94	NaN	3.55	-0.8						NaN	NaN	3.6899	0.21056	NaN	NaN	3.83818	NaN	11.6911	0.57391	0	237.03	4	31	29	29	5	5	18	28	1	0	1	3	27	22	3	3	16	26
UniProt#Q04760	Q04760	Q04760	Lactoylglutathione lyase	GLO1	-0.41	-0.08	-0.13	1.19	NaN	-0.35	NaN	NaN	NaN	NaN						0.750525	0.94397	0.91391	2.2838	NaN	0.78609	NaN	NaN	NaN	NaN	0	49.124	1	14	14	14	10	12	9	12	0	2	0	0	0	0	10	12	9	12
UniProt#P42166	P42166	P42166	Lamina-associated polypeptide 2, isoform alpha;Thymopoietin;Thymopentin	TMPO	0.12	-0.12	0.05	-0.09	NaN	NaN	NaN	NaN	0.38	0.02						1.08657	0.91855	1.03438	0.93645	NaN	NaN	NaN	NaN	1.30472	1.012	0	59.792	1	13	13	7	5	9	6	8	0	0	0	0	1	1	5	9	6	8
UniProt#G5E972	G5E972	G5E972;P42167;H0YJH7	Lamina-associated polypeptide 2, isoforms beta/gamma;Thymopoietin;Thymopentin	TMPO	0.34	-0.74	NaN	0.05	NaN	NaN	NaN	NaN	0.49	-0.05						1.26579	0.59871	NaN	1.0387	NaN	NaN	NaN	NaN	1.40359	0.96712	0	11.174	3	9	3	3	3	6	3	5	0	0	0	0	2	3	1	1	0	2
UniProt#Q14739	Q14739	Q14739;C9JXK0;C9JES9	Lamin-B receptor	LBR	0.27	-0.62	-0.28	-1.45	-0.18	0.38	0.12	0.01	0.02	0.35						1.20904	0.65101	0.823384	0.36577	0.884877	1.3029	1.08322	1.0073	1.01447	1.277	0	162.32	3	16	16	16	15	14	14	15	5	5	5	1	10	9	15	14	14	15
UniProt#O15230	O15230	O15230	Laminin subunit alpha-5	LAMA5	NaN	NaN	NaN	NaN	-0.13	NaN	NaN	NaN	0.38	NaN						NaN	NaN	NaN	NaN	0.916003	NaN	NaN	NaN	1.30132	NaN	0	8.5308	1	4	4	4	0	0	0	0	1	0	0	0	3	0	0	0	0	0
UniProt#G3XAI2	G3XAI2	G3XAI2;P07942;E7EPA6;E9PCS6;C9J296	Laminin subunit beta-1	LAMB1	NaN	NaN	NaN	-12.42	NaN	NaN	NaN	NaN	-0.2	0.17						NaN	NaN	NaN	0.00018197	NaN	NaN	NaN	NaN	0.86798	1.1251	0	19.32	5	7	7	7	0	0	1	1	0	0	1	0	5	3	0	0	1	1
UniProt#P55268	P55268	P55268;F5H520	Laminin subunit beta-2	LAMB2	NaN	NaN	NaN	NaN	0.59	-0.4	0.74	0.16	0.49	0.22						NaN	NaN	NaN	NaN	1.50852	0.75615	1.67445	1.1209	1.40101	1.1632	0	119.92	2	28	28	28	0	0	0	0	16	9	9	14	16	16	0	0	0	0
UniProt#P11047	P11047	P11047;R4GNC7	Laminin subunit gamma-1	LAMC1	NaN	NaN	NaN	NaN	0.64	-0.18	0.44	0.2	0.23	0.12						NaN	NaN	NaN	NaN	1.56274	0.8833	1.35367	1.1453	1.1718	1.0844	0	271.45	2	30	30	30	0	0	0	0	15	11	15	11	24	21	0	0	0	0
UniProt#Q9NRN7	Q9NRN7	Q9NRN7;E9PNF3;E9PLW6	L-aminoadipate-semialdehyde dehydrogenase-phosphopantetheinyl transferase	AASDHPPT	0.23	-0.13	-0.77	NaN	NaN	NaN	NaN	NaN	NaN	NaN						1.17353	0.91284	0.586923	NaN	NaN	NaN	NaN	NaN	NaN	NaN	0	11.464	3	4	4	4	2	4	1	0	0	0	0	0	0	0	2	4	1	0
UniProt#E9PHS0	E9PHS0	E9PHS0;O43813;F8WDS9	LanC-like protein 1	LANCL1	NaN	-0.39	NaN	NaN	NaN	NaN	NaN	-0.01	NaN	NaN						NaN	0.76266	NaN	NaN	NaN	NaN	NaN	0.99229	NaN	NaN	0	7.4793	3	2	2	2	0	1	0	0	0	0	0	1	0	0	0	1	0	0
UniProt#A0A0C4DFL7	A0A0C4DFL7	A0A0C4DFL7;Q16850;H7C0D0	Lanosterol 14-alpha demethylase	CYP51A1	NaN	NaN	NaN	-1.01	NaN	NaN	NaN	NaN	NaN	-0.18						NaN	NaN	NaN	0.4968	NaN	NaN	NaN	NaN	NaN	0.88471	0.0007776	5.7169	3	3	3	3	0	0	1	1	0	0	0	0	1	1	0	0	1	1
UniProt#Q6PKG0	Q6PKG0	Q6PKG0;A0A0B4J210;E5RH50;H0YBW1;H0YC33;H0YC73;Q659C4;H0YAN4;H0YAX9;E5RHK4;H0YBM7;D6RJB0	La-related protein 1	LARP1	0.14	-0.69	0.04	0.98	-0.35	0.25	-0.22	-0.1	-0.27	-0.22						1.09971	0.61942	1.02636	1.968	0.784806	1.1869	0.857045	0.93394	0.827472	0.8584	0	177.53	12	31	31	31	1	1	2	4	6	3	13	5	25	20	1	1	2	4
UniProt#Q71RC2	Q71RC2	Q71RC2;X6RLN4;Q96J85;Q6P4E2;Q8TBL5;A0A087WTL9;F8W1I4;F8VY40;E5RHZ8;F8W1Z5	La-related protein 4	LARP4	NaN	NaN	NaN	NaN	-0.5	0.03	-0.3	-0.23	-0.33	-0.24						NaN	NaN	NaN	NaN	0.707664	1.0188	0.81011	0.85329	0.796622	0.84566	0	117.71	10	13	13	13	0	0	0	0	3	3	7	5	8	9	0	0	0	0
UniProt#Q92615	Q92615	Q92615;H0Y641;H0Y4V9	La-related protein 4B	LARP4B	NaN	NaN	NaN	NaN	NaN	0.19	-0.1	-0.67	-0.25	-0.2						NaN	NaN	NaN	NaN	NaN	1.142	0.931359	0.62788	0.842247	0.86758	0	88.952	3	9	9	9	0	0	0	0	0	3	2	1	6	5	0	0	0	0
UniProt#Q01650	Q01650	Q01650	Large neutral amino acids transporter small subunit 1	SLC7A5	NaN	-0.34	NaN	NaN	NaN	0.71	0.48	NaN	NaN	NaN						NaN	0.78848	NaN	NaN	NaN	1.6347	1.39493	NaN	NaN	NaN	0	12.036	1	3	3	3	0	1	0	0	1	3	1	0	0	0	0	1	0	0
UniProt#P46379	P46379	P46379;F6S6P2;X6REW1;H0Y4L1;F6UR09;F6U1F2;F6XTU0;H0Y710;A0A0A6YYP0;F6WML8;F6VEM6;F6X9W3;F6U341	Large proline-rich protein BAG6	BAG6	0.04	0.52	-0.2	0.99	0.38	-0.01	-0.45	0.24	-0.03	-0.03						1.03101	1.4373	0.872296	1.989	1.30461	0.99034	0.730674	1.184	0.981065	0.98103	0	46.257	13	9	9	9	1	2	2	5	3	3	2	1	8	4	1	2	2	5
UniProt#Q9H089	Q9H089	Q9H089;F8WFC6;H7C2X7	Large subunit GTPase 1 homolog	LSG1	NaN	NaN	NaN	NaN	-0.39	0.55	-0.19	0.01	-0.26	0.02						NaN	NaN	NaN	NaN	0.763534	1.4677	0.876655	1.0077	0.837381	1.0115	0	32.075	3	10	10	10	0	0	0	0	3	1	2	3	8	6	0	0	0	0
UniProt#Q9UK59	Q9UK59	Q9UK59	Lariat debranching enzyme	DBR1	NaN	NaN	NaN	NaN	NaN	NaN	-0.41	NaN	NaN	NaN						NaN	NaN	NaN	NaN	NaN	NaN	0.751202	NaN	NaN	NaN	0.0095899	3.2203	1	1	1	1	0	0	0	0	0	0	1	0	1	1	0	0	0	0
UniProt#Q8NC56	Q8NC56	Q8NC56;D6R958;D6RBV0;H7C2Z0	LEM domain-containing protein 2	LEMD2	NaN	NaN	NaN	NaN	NaN	NaN	NaN	NaN	-0.08	-0.02						NaN	NaN	NaN	NaN	NaN	NaN	NaN	NaN	0.946253	0.98486	0.001476	4.8314	4	2	2	2	0	0	0	0	0	0	0	0	2	1	0	0	0	0
UniProt#A0A087WW77	A0A087WW77	A0A087WW77;Q15334	Lethal(2) giant larvae protein homolog 1	LLGL1	NaN	NaN	NaN	NaN	0.12	-0.31	0.22	0.25	0.27	0.17						NaN	NaN	NaN	NaN	1.08672	0.80699	1.16427	1.1916	1.20236	1.1239	0	35.536	2	9	9	9	0	0	0	0	5	4	1	1	6	5	0	0	0	0
UniProt#J3QRV5	J3QRV5	J3QRV5;Q6P1M3;J3KRE1;J3QLV4;J3QRZ8;J3QL58;J3QSA6	Lethal(2) giant larvae protein homolog 2	SPATS2;LLGL2	NaN	NaN	NaN	NaN	NaN	NaN	NaN	NaN	-0.41	-0.1						NaN	NaN	NaN	NaN	NaN	NaN	NaN	NaN	0.754205	0.93481	0.0021708	4.4829	7	2	2	2	0	0	0	0	0	0	0	0	1	1	0	0	0	0
UniProt#O95202	O95202	O95202	LETM1 and EF-hand domain-containing protein 1, mitochondrial	LETM1	-0.03	0.09	0.05	-0.36	NaN	NaN	NaN	0.27	-0.36	NaN						0.9802	1.061	1.03302	0.78108	NaN	NaN	NaN	1.2032	0.78125	NaN	0	53.219	1	9	9	9	7	7	3	4	0	0	0	2	1	0	7	7	3	4
UniProt#Q86V48	Q86V48	Q86V48;E5RFK8;E5RHU7	Leucine zipper protein 1	LUZP1	NaN	NaN	-0.36	NaN	NaN	NaN	-0.03	NaN	0.35	0.36						NaN	NaN	0.77912	NaN	NaN	NaN	0.978282	NaN	1.27376	1.2809	0	38.484	3	8	8	8	0	0	2	0	0	0	1	0	8	2	0	0	2	0
UniProt#P42704	P42704	P42704;B8ZZ38;A0A0C4DG06;C9JCA9;H7C3W8	Leucine-rich PPR motif-containing protein, mitochondrial	LRPPRC	-0.35	-0.06	-0.2	0.51	0.03	0.1	-1.4	0.32	0.32	0.65						0.785053	0.96179	0.872905	1.4197	1.02127	1.0685	0.377672	1.2516	1.24525	1.5638	0	323.31	5	60	60	60	20	28	16	31	26	24	22	25	52	44	20	28	16	31
UniProt#Q32MZ4	Q32MZ4	Q32MZ4	Leucine-rich repeat flightless-interacting protein 1	LRRFIP1	NaN	NaN	NaN	NaN	0.21	NaN	1.21	0.12	0.81	-0.03						NaN	NaN	NaN	NaN	1.15351	NaN	2.30968	1.0845	1.75676	0.98129	0	15.236	1	5	5	5	0	0	0	0	1	0	3	2	3	2	0	0	0	0
UniProt#Q9UQ13	Q9UQ13	Q9UQ13;X6RI37	Leucine-rich repeat protein SHOC-2	SHOC2	NaN	NaN	NaN	NaN	NaN	NaN	NaN	NaN	-0.3	-0.75						NaN	NaN	NaN	NaN	NaN	NaN	NaN	NaN	0.812612	0.59601	0	12.317	2	4	4	4	0	0	0	0	0	0	0	0	2	2	0	0	0	0
UniProt#H3BSW0	H3BSW0	H3BSW0;Q8N9N7	Leucine-rich repeat-containing protein 57	LRRC57	NaN	NaN	NaN	NaN	NaN	0.06	NaN	NaN	NaN	-0.22						NaN	NaN	NaN	NaN	NaN	1.039	NaN	NaN	NaN	0.85722	0.002149	4.316	2	2	2	2	0	0	0	0	0	1	0	0	0	1	0	0	0	0
UniProt#Q96AG4	Q96AG4	Q96AG4;I3L223	Leucine-rich repeat-containing protein 59	LRRC59	0.23	0.21	0.35	-0.15	-0.04	0.07	0.4	0.05	0.08	0.14						1.17625	1.1587	1.27299	0.89966	0.969368	1.0472	1.31608	1.0387	1.06021	1.1027	0	323.31	2	20	20	20	5	7	5	6	18	20	14	17	15	14	5	7	5	6
UniProt#Q9P2J5	Q9P2J5	Q9P2J5;A0A087WXY1	Leucine--tRNA ligase, cytoplasmic	LARS	-0.09	0.26	-0.04	0.48	0.51	-0.21	0.83	0.12	0.14	0.02						0.937471	1.2	0.975705	1.3971	1.4267	0.86536	1.77914	1.0874	1.10344	1.0127	0	67.529	2	17	17	17	7	11	8	8	8	9	2	2	9	8	7	11	8	8
UniProt#P30740	P30740	P30740;C9J7N5;A0A0C4DGW9;P50453;O75830	Leukocyte elastase inhibitor	SERPINB1	0.15	-0.05	NaN	NaN	NaN	NaN	NaN	NaN	NaN	NaN						1.11051	0.96411	NaN	NaN	NaN	NaN	NaN	NaN	NaN	NaN	0	12.004	5	4	4	3	3	4	0	0	0	0	0	0	0	0	3	4	0	0
UniProt#P09960	P09960	P09960;B4DEH5	Leukotriene A-4 hydrolase	LTA4H	0.11	-0.03	-0.15	0.66	NaN	NaN	NaN	NaN	NaN	NaN						1.08019	0.97859	0.900495	1.5844	NaN	NaN	NaN	NaN	NaN	NaN	0	76.749	2	11	11	11	3	6	3	6	0	0	0	0	0	0	3	6	3	6
UniProt#Q9UNZ5	Q9UNZ5	Q9UNZ5	Leydig cell tumor 10 kDa protein homolog	C19orf53	NaN	NaN	NaN	NaN	-0.36	NaN	NaN	NaN	NaN	0						NaN	NaN	NaN	NaN	0.77991	NaN	NaN	NaN	NaN	1.0004	0.0024761	4.1246	1	2	2	2	0	0	0	0	1	0	0	0	0	1	0	0	0	0
UniProt#P48059	P48059	P48059	LIM and senescent cell antigen-like-containing domain protein 1	LIMS1	NaN	NaN	NaN	NaN	0.02	0.78	-0.25	0.36	0.03	0.25						NaN	NaN	NaN	NaN	1.01407	1.7141	0.839278	1.2866	1.02202	1.1909	0	6.5001	1	2	2	2	0	0	0	0	1	1	1	1	1	2	0	0	0	0
UniProt#F8VS07	F8VS07	F8VS07;F8VQE1;Q9UHB6	LIM domain and actin-binding protein 1	TRMT1;LIMA1	NaN	NaN	NaN	NaN	NaN	NaN	NaN	NaN	-0.49	NaN						NaN	NaN	NaN	NaN	NaN	NaN	NaN	NaN	0.711693	NaN	0.0024674	4.062	3	1	1	1	0	0	0	0	0	0	0	0	1	0	0	0	0	0
UniProt#Q9UN81	Q9UN81	Q9UN81	LINE-1 retrotransposable element ORF1 protein	L1RE1	NaN	NaN	NaN	NaN	0.24	NaN	-0.35	0.22	0.05	-0.38						NaN	NaN	NaN	NaN	1.18317	NaN	0.783269	1.1618	1.03669	0.76948	0	29.559	1	5	5	5	0	0	0	0	2	0	4	4	3	3	0	0	0	0
UniProt#Q9BU23	Q9BU23	Q9BU23	Lipase maturation factor 2	LMF2	0.38	-0.95	-0.1	NaN	-0.14	-0.28	0.08	-0.48	-0.19	-0.13						1.30007	0.51889	0.931099	NaN	0.9081	0.82311	1.05867	0.71572	0.877732	0.91305	0	67.033	1	9	9	9	1	1	1	0	5	4	3	2	8	8	1	1	1	0
UniProt#P31025	P31025	P31025;Q5VSP4	Lipocalin-1;Putative lipocalin 1-like protein 1	LCN1;LCN1P1	NaN	NaN	NaN	-4.93	NaN	NaN	NaN	-2.69	5.41	-5.4						NaN	NaN	NaN	0.032805	NaN	NaN	NaN	0.15464	42.4917	0.02374	0	12.836	2	4	4	4	1	1	1	4	0	1	1	1	2	3	1	1	1	4
UniProt#H0YAC6	H0YAC6	H0YAC6;E9PEM5;P50851	Lipopolysaccharide-responsive and beige-like anchor protein	LRBA	NaN	NaN	NaN	0.62	NaN	NaN	NaN	NaN	NaN	NaN						NaN	NaN	NaN	1.5364	NaN	NaN	NaN	NaN	NaN	NaN	0.0021747	4.5015	3	1	1	1	0	0	0	1	0	0	0	0	0	0	0	0	0	1
UniProt#Q13136	Q13136	Q13136;E9PJZ7;E9PPF6;H0YEF9;E9PID5;R4GNF1;H0YH95;H0YDW2;R4GN36;M0QZB5;H0YHK3;B1APN9;G3V200;O75335;O75145;O75334	Liprin-alpha-1	PPFIA1	NaN	NaN	NaN	0.22	NaN	NaN	NaN	0.54	0.31	0.6						NaN	NaN	NaN	1.1686	NaN	NaN	NaN	1.452	1.24387	1.5187	0	24.558	16	8	8	8	0	0	0	1	0	0	0	1	4	5	0	0	0	1
UniProt#F5GZP6	F5GZP6	F5GZP6;Q86W92;H0YFE4;E9PP16;Q8ND30	Liprin-beta-1;Liprin-beta-2	PPFIBP1;PPFIBP2	NaN	NaN	NaN	NaN	NaN	NaN	NaN	NaN	NaN	0.06						NaN	NaN	NaN	NaN	NaN	NaN	NaN	NaN	NaN	1.0426	0.00075672	5.2188	5	2	2	2	0	0	0	0	0	0	1	0	0	2	0	0	0	0
UniProt#P00338	P00338	P00338;F5GYU2;F5GXY2;F5GXH2;F5H5J4;F5H6W8;F5GZQ4;F5H8H6;F5GXC7;F5GWW2;F5GXU1	L-lactate dehydrogenase A chain	LDHA	0.29	0.04	0.03	1.67	0.57	-0.13	-0.1	-0.25	0.08	-0.05						1.21994	1.0298	1.01982	3.1748	1.48571	0.91614	0.933271	0.84356	1.05647	0.96845	0	323.31	11	24	24	22	16	17	12	20	13	19	10	12	16	13	16	17	12	20
UniProt#P07195	P07195	P07195;A8MW50;C9J7H8;F5H793;F5H5G7;F5H155;A0A087WUM2;G3XAP5;F5H245;Q6ZMR3;P07864;Q9BYZ2	L-lactate dehydrogenase B chain;L-lactate dehydrogenase	LDHB	0.18	-0.05	-0.2	0.62	0.75	0.03	0.23	-0.11	0.43	0.23						1.13358	0.96735	0.870398	1.54	1.68699	1.0212	1.1763	0.92637	1.35026	1.1694	0	124.59	12	17	15	15	13	16	11	13	9	10	9	10	6	8	11	14	9	11
UniProt#Q86WA8	Q86WA8	Q86WA8;H3BUW8;E7EN44;H3BQ67	Lon protease homolog 2, peroxisomal	LONP2	NaN	NaN	NaN	NaN	NaN	NaN	NaN	NaN	0.13	-0.43						NaN	NaN	NaN	NaN	NaN	NaN	NaN	NaN	1.09145	0.73998	0	17.07	4	5	5	5	0	0	0	0	0	0	0	0	5	1	0	0	0	0
UniProt#X6R3N0	X6R3N0	X6R3N0;Q5K4L6	Long-chain fatty acid transport protein 3	SLC27A3	NaN	NaN	NaN	NaN	NaN	NaN	NaN	NaN	-1.03	NaN						NaN	NaN	NaN	NaN	NaN	NaN	NaN	NaN	0.48821	NaN	0	9.2789	2	1	1	1	0	0	0	0	0	0	0	0	1	0	0	0	0	0
UniProt#Q6P1M0	Q6P1M0	Q6P1M0;Q6PCB7	Long-chain fatty acid transport protein 4	SLC27A4	0.14	-0.31	0.35	-0.11	0.55	-0.36	0.43	-0.37	-0.27	-0.13						1.1054	0.80792	1.27062	0.92434	1.46617	0.77953	1.34419	0.77344	0.829531	0.91264	0	60.373	2	14	14	14	2	2	4	5	1	2	3	2	10	9	2	2	4	5
UniProt#P33121	P33121	P33121;E7EPM6;B7Z3Z9;D6RER0;H0Y9U7;H0Y9Z9;D6RG07;Q9ULC5	Long-chain-fatty-acid--CoA ligase 1	ACSL1	NaN	NaN	0.18	-0.34	0.68	-0.3	-0.1	-0.35	-0.27	-0.26						NaN	NaN	1.12956	0.78997	1.60213	0.81234	0.93423	0.7848	0.8296	0.83797	0	57.217	8	17	17	17	0	0	1	1	3	5	4	3	12	8	0	0	1	1
UniProt#O95573	O95573	O95573;H7BYZ7;F5GWH2;H7C260;F5H062;C9JC11	Long-chain-fatty-acid--CoA ligase 3	ACSL3	0.43	0.02	0.58	-0.41	0.06	0.14	-0.1	0.31	-0.15	0.08						1.34577	1.0153	1.49388	0.75022	1.04581	1.1002	0.932749	1.2364	0.898634	1.0599	0	179.36	6	25	25	23	5	11	12	11	15	14	10	7	25	22	5	11	12	11
UniProt#O60488	O60488	O60488;D6RFW9;D6RDA8;D6RD96;D6RF95	Long-chain-fatty-acid--CoA ligase 4	ACSL4	NaN	NaN	NaN	NaN	NaN	NaN	NaN	NaN	0.65	0.37						NaN	NaN	NaN	NaN	NaN	NaN	NaN	NaN	1.56651	1.296	0	26.86	5	6	4	4	2	2	2	2	2	2	1	1	6	4	0	0	0	0
UniProt#P24666	P24666	P24666;G5E9R5;F2Z2Q9;D3YTI2	Low molecular weight phosphotyrosine protein phosphatase	ACP1	0.3	-0.15	0.1	1.11	0.72	-0.1	0.39	NaN	0.93	-0.4						1.23119	0.89975	1.0689	2.1557	1.64712	0.93299	1.31125	NaN	1.89887	0.76031	0	37.997	4	6	6	6	5	4	5	6	3	1	1	0	3	2	5	4	5	6
UniProt#J3KPP4	J3KPP4	J3KPP4;O95232;D6RDI2;D6RHH0;U3KQT3	Luc7-like protein 3	LUC7L3	-0.51	0.33	0.29	1.26	0.37	-0.78	-0.17	0.09	-0.08	0.33						0.701853	1.2596	1.22149	2.3878	1.29582	0.58069	0.886446	1.0641	0.947777	1.2612	0	26.766	5	4	4	4	1	4	2	3	4	4	4	4	4	3	1	4	2	3
UniProt#P05455	P05455	P05455;E7ERC4;E9PGX9;E9PFL9	Lupus La protein	SSB	0.05	-0.02	0.04	0.3	0.63	-0.49	0.2	NaN	NaN	NaN						1.03232	0.98376	1.0316	1.2278	1.54574	0.71329	1.14898	NaN	NaN	NaN	0	78.836	4	15	15	15	10	13	6	10	2	3	1	0	1	0	10	13	6	10
UniProt#A0A087WSW7	A0A087WSW7	A0A087WSW7;F6XU50;A0A0B4J1V9;Q9NRZ9;Q9NW36	Lymphoid-specific helicase	HELLS	NaN	NaN	NaN	NaN	NaN	NaN	NaN	NaN	0.34	0.53						NaN	NaN	NaN	NaN	NaN	NaN	NaN	NaN	1.2661	1.4429	0	14.959	5	5	5	5	0	0	0	0	0	0	0	0	3	3	0	0	0	0
UniProt#Q96KB5	Q96KB5	Q96KB5	Lymphokine-activated killer T-cell-originated protein kinase	PBK	0.3	-0.28	NaN	0.7	NaN	NaN	NaN	NaN	NaN	NaN						1.23329	0.82124	NaN	1.6229	NaN	NaN	NaN	NaN	NaN	NaN	0.00039063	5.8888	1	2	2	2	1	2	0	1	0	0	0	0	0	0	1	2	0	1
UniProt#H3BPL4	H3BPL4	H3BPL4;Q1ED39	Lysine-rich nucleolar protein 1	KNOP1	NaN	NaN	NaN	NaN	NaN	NaN	NaN	NaN	1.26	0.35						NaN	NaN	NaN	NaN	NaN	NaN	NaN	NaN	2.39848	1.2779	0.00075758	5.2513	2	2	2	2	0	0	0	0	0	0	0	0	2	1	0	0	0	0
UniProt#O60341	O60341	O60341;R4GMQ1;R4GMP9	Lysine-specific histone demethylase 1A	KDM1A	-0.26	0.08	-0.14	0.78	NaN	NaN	0.3	NaN	NaN	NaN						0.834307	1.0589	0.905797	1.7122	NaN	NaN	1.23131	NaN	NaN	NaN	0	10.982	3	4	4	4	2	3	2	2	0	0	1	0	0	0	2	3	2	2
UniProt#Q15046	Q15046	Q15046;H3BVA8;J3KRL2;H3BRC9;H3BPV7	Lysine--tRNA ligase	KARS	-0.04	-0.08	-0.18	0.34	0.41	-0.3	0.21	-0.17	0.15	-0.04						0.975039	0.94865	0.883158	1.2638	1.32496	0.811	1.1588	0.88883	1.10628	0.96934	0	68.206	5	12	12	12	3	3	4	7	4	4	2	3	8	9	3	3	4	7
UniProt#Q6UWP7	Q6UWP7	Q6UWP7;C9K0C3;C9J5S5;C9JA02;C9JMW2;C9JUV9;C9JXY8;C9J6F4	Lysocardiolipin acyltransferase 1	LCLAT1	1.03	-0.12	0.65	NaN	0.37	0.39	0.11	NaN	-0.02	NaN						2.04616	0.92109	1.56755	NaN	1.29381	1.3095	1.07859	NaN	0.984446	NaN	0	22.802	8	7	7	7	4	6	1	0	4	3	2	0	1	1	4	6	1	0
UniProt#Q8NF37	Q8NF37	Q8NF37	Lysophosphatidylcholine acyltransferase 1	LPCAT1	0.7	-0.66	0.5	-0.34	0.32	-0.02	-0.18	-0.04	NaN	-0.35						1.62451	0.63212	1.41635	0.79142	1.24769	0.98606	0.884408	0.97465	NaN	0.78212	0	20.127	1	7	7	7	3	3	2	3	3	2	1	1	0	1	3	3	2	3
UniProt#Q6ZWT7	Q6ZWT7	Q6ZWT7;H7C5D1	Lysophospholipid acyltransferase 2	MBOAT2	0.45	0.06	NaN	NaN	NaN	NaN	NaN	NaN	NaN	NaN						1.36258	1.0425	NaN	NaN	NaN	NaN	NaN	NaN	NaN	NaN	0.009018	3.3784	2	2	2	2	1	2	0	0	0	0	0	0	0	0	1	2	0	0
UniProt#Q6P1A2	Q6P1A2	Q6P1A2;F5H0M4;F5GYT3;F5H680;F5H7K7;B7Z3N5	Lysophospholipid acyltransferase 5	LPCAT3	0.57	-0.34	0.14	-1.44	-0.03	-0.39	0.34	-0.56	NaN	-0.73						1.48295	0.79081	1.10189	0.36773	0.982801	0.76089	1.26208	0.67758	NaN	0.60451	0	99.732	6	6	6	6	5	6	3	2	5	5	2	3	0	1	5	6	3	2
UniProt#Q96N66	Q96N66	Q96N66;A9C4B8;M0R1Z5;H7C2M4;C9J4E9	Lysophospholipid acyltransferase 7	MBOAT7	0.82	-0.09	0.24	-0.9	0.38	-0.25	0.89	-0.53	-0.8	0.22						1.76438	0.94231	1.17815	0.53509	1.29953	0.84032	1.84928	0.69302	0.573822	1.1677	0	62.011	5	8	8	8	6	7	6	4	3	5	3	1	1	1	6	7	6	4
UniProt#P42785	P42785	P42785	Lysosomal Pro-X carboxypeptidase	PRCP	NaN	NaN	NaN	NaN	NaN	NaN	-0.16	NaN	NaN	NaN						NaN	NaN	NaN	NaN	NaN	NaN	0.892299	NaN	NaN	NaN	0	6.1502	1	1	1	1	0	0	0	0	0	0	1	0	0	0	0	0	0	0
UniProt#Q14108	Q14108	Q14108;D6RDG0	Lysosome membrane protein 2	SCARB2	1.24	-0.05	0.73	-1.02	0.6	-0.29	0.54	-0.38	0.44	-0.14						2.36967	0.96895	1.65684	0.49481	1.51407	0.81544	1.45781	0.76671	1.35728	0.90463	0	35.232	2	8	8	8	3	3	4	3	7	3	2	1	2	2	3	3	4	3
UniProt#P11279	P11279	P11279	Lysosome-associated membrane glycoprotein 1	LAMP1	NaN	0.09	0.39	-0.97	NaN	NaN	0.02	0.22	0.26	-0.35						NaN	1.0635	1.30608	0.50921	NaN	NaN	1.01445	1.1637	1.19805	0.78372	0	26.242	1	3	3	3	0	1	1	1	0	0	1	1	2	1	0	1	1	1
UniProt#P13473	P13473	P13473;H0YCG2	Lysosome-associated membrane glycoprotein 2	LAMP2	-0.29	0.61	0.21	0.23	0.2	0	-0.43	0.3	0.49	0.23						0.817528	1.5252	1.15772	1.1699	1.14811	1.0034	0.74162	1.2296	1.40863	1.1717	0	24.287	2	4	4	4	2	2	4	3	3	4	3	3	3	3	2	2	4	3
UniProt#P61626	P61626	P61626;F8VV32;A0A0B4J259	Lysozyme C	LYZ	NaN	NaN	1.7	-3.06	NaN	NaN	NaN	NaN	3.54	-3.29						NaN	NaN	3.23897	0.12013	NaN	NaN	NaN	NaN	11.6089	0.10255	0	87.458	3	8	8	8	1	1	6	6	2	5	1	1	6	7	1	1	6	6
UniProt#P14174	P14174	P14174	Macrophage migration inhibitory factor	MIF	NaN	0.47	0.11	1.57	NaN	-0.09	NaN	NaN	0.21	0.57						NaN	1.3818	1.0806	2.9739	NaN	0.94196	NaN	NaN	1.15468	1.4839	0	10.084	1	2	2	2	0	2	2	2	0	1	0	0	1	1	0	2	2	2
UniProt#E9PHY8	E9PHY8	E9PHY8;Q8NDA8	Maestro heat-like repeat-containing protein family member 1	MROH1	NaN	-0.35	NaN	NaN	NaN	NaN	NaN	NaN	NaN	NaN						NaN	0.78382	NaN	NaN	NaN	NaN	NaN	NaN	NaN	NaN	0.0041609	3.8257	2	2	2	2	0	2	0	0	0	0	0	0	0	0	0	2	0	0
UniProt#Q9HD23	Q9HD23	Q9HD23;A0A0A0MQX2;H7BZ29	Magnesium transporter MRS2 homolog, mitochondrial	MRS2	0.04	0.36	-0.5	-0.13	NaN	NaN	NaN	NaN	NaN	NaN						1.02905	1.285	0.707664	0.91121	NaN	NaN	NaN	NaN	NaN	NaN	0	50.069	3	11	11	11	7	11	2	2	0	0	0	0	0	0	7	11	2	2
UniProt#Q7RTP0	Q7RTP0	Q7RTP0	Magnesium transporter NIPA1	NIPA1	0.43	NaN	NaN	NaN	NaN	NaN	NaN	NaN	NaN	NaN						1.34521	NaN	NaN	NaN	NaN	NaN	NaN	NaN	NaN	NaN	0.00076658	5.4561	1	1	1	1	1	0	0	0	0	0	0	0	0	0	1	0	0	0
UniProt#D6RIZ4	D6RIZ4	D6RIZ4;D6RE79;Q14728;D6R9N3;D6RA47	Major facilitator superfamily domain-containing protein 10	MFSD10	0.6	NaN	NaN	NaN	1.03	-0.31	NaN	NaN	NaN	NaN						1.5192	NaN	NaN	NaN	2.03637	0.80729	NaN	NaN	NaN	NaN	0.0011128	4.9063	5	2	2	2	1	0	0	0	2	2	0	0	0	0	1	0	0	0
UniProt#P40925	P40925	P40925;B9A041;C9JF79;B8ZZ51;C9JRL4;C9JLV6	Malate dehydrogenase, cytoplasmic;Malate dehydrogenase	MDH1	0.28	0.19	0.19	0.95	0.68	-0.07	NaN	0.27	NaN	NaN						1.21594	1.1393	1.13865	1.9315	1.60501	0.95278	NaN	1.202	NaN	NaN	0	80.574	6	11	11	11	10	10	5	6	1	2	1	1	0	0	10	10	5	6
UniProt#Q9ULC4	Q9ULC4	Q9ULC4	Malignant T-cell-amplified sequence 1	MCTS1	NaN	-0.42	NaN	1.49	NaN	NaN	NaN	NaN	NaN	NaN						NaN	0.74914	NaN	2.8153	NaN	NaN	NaN	NaN	NaN	NaN	0.00075729	5.2336	1	3	3	3	0	2	0	2	0	0	0	0	0	0	0	2	0	2
UniProt#Q9HD20	Q9HD20	Q9HD20;H7C3H2	Manganese-transporting ATPase 13A1	ATP13A1	NaN	-0.82	NaN	0.34	0.05	-0.22	0.2	0.55	-0.25	-0.18						NaN	0.56786	NaN	1.267	1.03256	0.85648	1.14489	1.4682	0.840619	0.88507	0	87.976	2	23	23	23	0	1	0	1	11	16	6	1	10	12	0	1	0	1
UniProt#Q9Y5P6	Q9Y5P6	Q9Y5P6	Mannose-1-phosphate guanyltransferase beta	GMPPB	NaN	0.21	NaN	NaN	1.28	-0.51	NaN	NaN	NaN	NaN						NaN	1.1579	NaN	NaN	2.42025	0.70298	NaN	NaN	NaN	NaN	0.00077012	5.5694	1	2	2	2	0	1	0	0	1	1	0	0	0	0	0	1	0	0
UniProt#F5GX71	F5GX71	F5GX71;H3BPB8;P34949;H3BMZ9;H3BPP3;H3BP57;H3BT48;H3BUZ9;H3BU66;H3BPM5;H3BQX0;H3BNY8	Mannose-6-phosphate isomerase	MPI	0.6	-0.21	NaN	NaN	NaN	NaN	NaN	NaN	NaN	NaN						1.51798	0.86402	NaN	NaN	NaN	NaN	NaN	NaN	NaN	NaN	0	8.0225	12	3	3	3	2	2	0	0	0	0	0	0	0	0	2	2	0	0
UniProt#J3QS48	J3QS48	J3QS48;I3L295;J3KT75;J3QW43;J3QRD5;Q9H3L2;Q1HDL3;A0A087WV81;O75352;J3KSI4;I3L1D2;I3L4E0;J3KTK8;J3QQZ4;I3L405;I3L261	Mannose-P-dolichol utilization defect 1 protein	MPDU1;HBEBP2BPA	0.42	-0.22	0.08	0.01	0.39	0	0.49	-0.43	0.13	0.09						1.34034	0.85936	1.0549	1.0046	1.31377	0.99756	1.4041	0.74182	1.09325	1.0627	0	13.707	16	3	3	3	3	2	3	2	2	2	2	1	2	3	3	2	3	2
UniProt#O60476	O60476	O60476;H0Y543;H0Y7H1	Mannosyl-oligosaccharide 1,2-alpha-mannosidase IB	MAN1A2	NaN	NaN	NaN	NaN	NaN	NaN	NaN	NaN	0.01	-0.79						NaN	NaN	NaN	NaN	NaN	NaN	NaN	NaN	1.00946	0.57804	0	6.5838	3	2	2	2	0	0	0	0	0	0	0	0	1	2	0	0	0	0
UniProt#Q13724	Q13724	Q13724;C9J8D4;C9JDQ1;B8ZZE2	Mannosyl-oligosaccharide glucosidase	MOGS	0.05	0.4	0.21	0.08	0.24	-0.33	0.24	0.17	0.29	0.19						1.03757	1.3157	1.15915	1.0589	1.17715	0.79508	1.18145	1.1234	1.22191	1.1429	0	323.31	4	33	33	33	1	1	1	2	19	14	22	19	29	22	1	1	1	2
UniProt#Q3KQU3	Q3KQU3	Q3KQU3	MAP7 domain-containing protein 1	MAP7D1	NaN	NaN	NaN	NaN	NaN	NaN	NaN	NaN	NaN	0.14						NaN	NaN	NaN	NaN	NaN	NaN	NaN	NaN	NaN	1.0983	0.0021413	4.2812	1	1	1	1	0	0	0	0	0	0	0	0	0	1	0	0	0	0
UniProt#Q8NDC0	Q8NDC0	Q8NDC0	MAPK-interacting and spindle-stabilizing protein-like	MAPK1IP1L	NaN	NaN	NaN	NaN	NaN	4.92	NaN	NaN	NaN	2.64						NaN	NaN	NaN	NaN	NaN	30.264	NaN	NaN	NaN	6.2181	0.0038301	3.8887	1	1	1	1	0	0	0	0	0	1	0	0	0	1	0	0	0	0
UniProt#P49006	P49006	P49006	MARCKS-related protein	MARCKSL1	0.43	-0.46	NaN	-0.2	NaN	-0.2	0.49	-0.37	0.64	-0.61						1.34991	0.72617	NaN	0.86989	NaN	0.86995	1.40582	0.77432	1.55846	0.65603	0	9.361	1	3	3	3	1	2	0	1	0	2	2	2	1	1	1	2	0	1
UniProt#A8MXP9	A8MXP9	A8MXP9;P43243;D6REM6;D6R991;B3KM87;H0Y8T4;Q68E03;D6RAM9;D6RAY2;D6R8Z5;D6RBI2;D6RBK5;D6RE02;D6RIA2;D6RB45;A0A0A6YYM6;D6R9F3;D6RBS2;D6RCM3;D6REK4	Matrin-3	MATR3	-0.49	-0.01	-0.08	-0.59	0.33	-0.41	0.03	-0.49	0	-0.15						0.712606	0.99434	0.944912	0.66637	1.25964	0.75232	1.01835	0.70962	1.00209	0.90283	0	296.82	20	29	29	29	3	3	7	1	20	22	16	17	23	19	3	3	7	1
UniProt#P84157	P84157	P84157	Matrix-remodeling-associated protein 7	MXRA7	NaN	NaN	NaN	NaN	NaN	NaN	NaN	NaN	NaN	NaN						NaN	NaN	NaN	NaN	NaN	NaN	NaN	NaN	NaN	NaN	0	31.513	1	1	1	1	0	0	0	0	0	0	0	0	0	1	0	0	0	0
UniProt#Q9BTT4	Q9BTT4	Q9BTT4	Mediator of RNA polymerase II transcription subunit 10	MED10	NaN	NaN	NaN	NaN	NaN	NaN	NaN	NaN	0.71	-0.47						NaN	NaN	NaN	NaN	NaN	NaN	NaN	NaN	1.63556	0.72407	0.008982	3.3339	1	2	2	2	0	0	0	0	0	0	0	0	1	1	0	0	0	0
UniProt#O60244	O60244	O60244	Mediator of RNA polymerase II transcription subunit 14	MED14	NaN	NaN	NaN	NaN	NaN	NaN	NaN	NaN	0.32	NaN						NaN	NaN	NaN	NaN	NaN	NaN	NaN	NaN	1.24629	NaN	0.00075103	5.0915	1	2	2	2	0	0	0	0	0	0	0	0	2	0	0	0	0	0
UniProt#G3V1P5	G3V1P5	G3V1P5;Q96RN5;H7C308	Mediator of RNA polymerase II transcription subunit 15	MED15	NaN	NaN	NaN	NaN	NaN	NaN	NaN	NaN	0.29	NaN						NaN	NaN	NaN	NaN	NaN	NaN	NaN	NaN	1.22472	NaN	0	14.87	3	2	2	2	0	0	0	0	0	0	0	0	1	1	0	0	0	0
UniProt#Q9Y2X0	Q9Y2X0	Q9Y2X0;K7EKS6;U3KQB4;B9TWZ6;U3KQ43	Mediator of RNA polymerase II transcription subunit 16	MED16	NaN	NaN	NaN	NaN	NaN	NaN	NaN	NaN	-0.08	0.19						NaN	NaN	NaN	NaN	NaN	NaN	NaN	NaN	0.943485	1.1428	0.0031502	3.9573	5	2	2	2	0	0	0	0	0	0	0	0	1	1	0	0	0	0
UniProt#Q9NVC6	Q9NVC6	Q9NVC6;E9PJZ4;E9PM72	Mediator of RNA polymerase II transcription subunit 17	MED17	NaN	NaN	NaN	NaN	NaN	NaN	NaN	NaN	0.08	NaN						NaN	NaN	NaN	NaN	NaN	NaN	NaN	NaN	1.05694	NaN	0.00039139	5.9208	3	3	3	3	0	0	0	0	0	0	0	0	3	0	0	0	0	0
UniProt#Q9BUE0	Q9BUE0	Q9BUE0	Mediator of RNA polymerase II transcription subunit 18	MED18	NaN	NaN	NaN	NaN	NaN	0.02	NaN	NaN	0.1	NaN						NaN	NaN	NaN	NaN	NaN	1.0115	NaN	NaN	1.07033	NaN	0.0095458	3.1875	1	2	2	2	0	0	0	0	0	1	0	0	1	0	0	0	0	0
UniProt#B7ZBQ1	B7ZBQ1	B7ZBQ1;A6PVP4;B7ZBQ3;A0A087X1F4;Q9H944	Mediator of RNA polymerase II transcription subunit 20	MED20	NaN	NaN	NaN	1.01	NaN	0.04	NaN	NaN	0.2	0.29						NaN	NaN	NaN	2.0206	NaN	1.0316	NaN	NaN	1.14659	1.2205	0	6.9059	5	1	1	1	0	0	0	1	0	1	0	0	1	1	0	0	0	1
[truncated: 1,478 more rows]
[truncated: 42 more columns]
