# Supplementary material for: The Endoplasmic Reticulum Chaperone Calnexin Is a NADPH Oxidase NOX4 Interacting Protein
Source: J Biol Chem. 2016 Feb 9;291(13):7045–59. doi: 10.1074/jbc.M115.710772 (PMC4807287; doi:10.1074/jbc.M115.710772)
Supplement: Supplemental Data [file 10.1074_M115.710772_jbc.M115.710772-2.xlsx]

## Sheet: Supp. table 2 Nox4_complexome
Suppl. table 2: Complexome profiling of membrane proteins of Nox4-HEK293 cells
Heatmap shows relative protein abundance profiles of each protein from top (~2MDa) to electrophoretic front (~10 kDa) of blue native gel
		kDa	1980.28	1727.78	1507.48	1315.27	1147.56	1001.24	873.575	762.189	665.005	580.213	506.232	441.684	385.366	336.23	293.358	255.953	223.317	194.843	169.999	148.323	129.411	112.91	98.5136	85.9525	74.993	65.4309	57.088	49.8089	43.458	37.9168	33.0822	28.864	25.1836	21.9726	19.1709	16.7265	14.5938	12.733	11.1094	9.69291	kDa
	UniProt	Fasta Header of Protein groups, Peptides, Molecular weight, Seqence coverage	40	39	38	37	36	35	34	33	32	31	30	29	28	27	26	25	24	23	22	21	20	19	18	17	16	15	14	13	12	11	10	9	8	7	6	5	4	3	2	1	Slice
UniProt#C9J0D1	C9J0D1	>tr|C9J0D1|C9J0D1_HUMAN Histone H2A OS=Homo sapiens GN=H2AFV PE=3 SV=1;>sp|Q99878|H2A1J_HUMAN Histone H2A type 1-J OS=Homo sapiens GN=HIST1H2AJ PE=1 SV=3;>sp|Q96KK5|H2A1H_HUMAN Histone H2A type 1-H OS=Homo sapiens GN=HIST1H2AH PE=1 SV=3;>sp|Q71UI9|H2AV_HUM, Peptides 1 , Mol. Weight 13.163 kDa, SeqCov% 7.4	0	0	0	0	0.049729	0.0878865	0	0.0531988	0.0687385	0	0.0725338	0	0.0712333	0.0834262	0.0846794	0	0	0	0.0690935	0.103294	0	1	0	0	0	0.0755244	0	0	0	0	0	0	0	0	0	0.586341	0.208931	0.214351	0	0.420488
UniProt#Q9H089	Q9H089	>sp|Q9H089|LSG1_HUMAN Large subunit GTPase 1 homolog OS=Homo sapiens GN=LSG1 PE=1 SV=2;>tr|F8WFC6|F8WFC6_HUMAN Large subunit GTPase 1 homolog OS=Homo sapiens GN=LSG1 PE=1 SV=1, Peptides 2 , Mol. Weight 75.225 kDa, SeqCov% 2.9	0	0	0	0	0	0	0	0	0	0	0	0	0	0	0	0	0	0	0	0	0	1	0	0	0	0	0	0	0	0	0	0	0	0	0	0	0	0	0	0
UniProt#Q99470	Q99470	>sp|Q99470|SDF2_HUMAN Stromal cell-derived factor 2 OS=Homo sapiens GN=SDF2 PE=1 SV=2, Peptides 1 , Mol. Weight 23.026 kDa, SeqCov% 7.1	0	0	0	0	0	0	0	0	0	0	0	0	0	0	0	0	0	0	0	0	0	1	0	0	0	0	0	0	0	0	0	0	0	0	0	0	0	0	0	0
UniProt#H7C1D4	H7C1D4	>tr|H7C1D4|H7C1D4_HUMAN Translin (Fragment) OS=Homo sapiens GN=TSN PE=1 SV=1;>tr|E9PGT1|E9PGT1_HUMAN Translin OS=Homo sapiens GN=TSN PE=1 SV=1;>sp|Q15631|TSN_HUMAN Translin OS=Homo sapiens GN=TSN PE=1 SV=1, Peptides 2 , Mol. Weight 21.01 kDa, SeqCov% 8.1	0	0	0	0	0	0	0	0	0	0	0	0	0	0	0	0	0	0	0	0	0	1	0	0	0	0	0	0	0	0	0	0	0	0	0	0	0	0	0	0
UniProt#Q9BPX3	Q9BPX3	>sp|Q9BPX3|CND3_HUMAN Condensin complex subunit 3 OS=Homo sapiens GN=NCAPG PE=1 SV=1, Peptides 1 , Mol. Weight 114.33 kDa, SeqCov% 1.4	0	0	0	0	0	0	0	0	0	0	0	0	0	0	0	0	0	0	0	0	0	1	0	0	0	0	0	0	0	0	0	0	0	0	0	0	0	0	0	0
UniProt#A0A0C4DGP8	A0A0C4DGP8	>tr|A0A0C4DGP8|A0A0C4DGP8_HUMAN Centrosomal protein of 89 kDa OS=Homo sapiens GN=CEP89 PE=4 SV=1;>tr|K7EJF0|K7EJF0_HUMAN Centrosomal protein of 89 kDa OS=Homo sapiens GN=CEP89 PE=1 SV=1;>sp|Q96ST8|CEP89_HUMAN Centrosomal protein of 89 kDa OS=Homo sapiens G, Peptides 1 , Mol. Weight 40.235 kDa, SeqCov% 3.9	0	0	0	0	0	0	0	0	0	0	0	0	0	0	0	0	0	0	0	0	0	1	0	0	0	0	0	0	0	0	0	0	0	0	0	0	0	0	0	0
UniProt#B7WP74	B7WP74	>tr|B7WP74|B7WP74_HUMAN Pre-mRNA-splicing factor CWC22 homolog (Fragment) OS=Homo sapiens GN=CWC22 PE=1 SV=1;>sp|Q9HCG8|CWC22_HUMAN Pre-mRNA-splicing factor CWC22 homolog OS=Homo sapiens GN=CWC22 PE=1 SV=3, Peptides 1 , Mol. Weight 85.576 kDa, SeqCov% 2.6	0	0	0	0	0	0	0	0	0	0	0	0	0	0	0	0	0	0	0	0	0	1	0	0	0	0	0	0	0	0	0	0	0	0	0	0	0	0	0	0
UniProt#C9JWE6	C9JWE6	>tr|C9JWE6|C9JWE6_HUMAN E3 ubiquitin-protein ligase PDZRN3 (Fragment) OS=Homo sapiens GN=PDZRN3 PE=1 SV=1;>tr|B7ZAG0|B7ZAG0_HUMAN E3 ubiquitin-protein ligase PDZRN3 OS=Homo sapiens GN=PDZRN3 PE=1 SV=1;>sp|Q6ZMN7|PZRN4_HUMAN PDZ domain-containing RING finge, Peptides 1 , Mol. Weight 55.408 kDa, SeqCov% 1.8	0	0	0	0	0	0	0	0	0	0	0	0	0	0	0	0	0	0	0	0	0	1	0	0.393718	0	0	0	0	0	0	0	0	0	0	0	0	0	0	0	0
UniProt#Q969X5	Q969X5	>sp|Q969X5|ERGI1_HUMAN Endoplasmic reticulum-Golgi intermediate compartment protein 1 OS=Homo sapiens GN=ERGIC1 PE=1 SV=1, Peptides 5 , Mol. Weight 32.592 kDa, SeqCov% 22.8	0	0	0	0	0	0	0	0	0	0	0	0	0	0	0	0	0	0	0	0	0.0837182	1	0.597296	0.110582	0	0	0	0	0	0	0	0	0	0	0	0	0	0	0	0
UniProt#Q6RW13	Q6RW13	>sp|Q6RW13|ATRAP_HUMAN Type-1 angiotensin II receptor-associated protein OS=Homo sapiens GN=AGTRAP PE=1 SV=1, Peptides 1 , Mol. Weight 17.419 kDa, SeqCov% 13.8	0	0	0	0	0	0	0	0	0	0	0	0	0	0	0	0	0	0	0	0	0.265772	1	0.40054	0	0	0	0	0	0	0	0	0	0	0	0	0	0	0	0	0
UniProt#D6RJ96	D6RJ96	>tr|D6RJ96|D6RJ96_HUMAN Heat shock 70 kDa protein 4L (Fragment) OS=Homo sapiens GN=HSPA4L PE=1 SV=1;>tr|E9PDE8|E9PDE8_HUMAN Heat shock 70 kDa protein 4L OS=Homo sapiens GN=HSPA4L PE=1 SV=1;>sp|O95757|HS74L_HUMAN Heat shock 70 kDa protein 4L OS=Homo sapiens, Peptides 4 , Mol. Weight 59.196 kDa, SeqCov% 10.2	0	0	0	0	0	0	0	0	0	0	0	0	0	0	0	0	0	0	0	0	0.620602	1	0.663665	0	0	0	0	0	0	0	0	0	0	0	0	0	0	0	0	0
UniProt#Q4G0F5	Q4G0F5	>sp|Q4G0F5|VP26B_HUMAN Vacuolar protein sorting-associated protein 26B OS=Homo sapiens GN=VPS26B PE=1 SV=2, Peptides 6 , Mol. Weight 39.154 kDa, SeqCov% 21.1	0	0	0	0	0	0	0	0	0	0	0	0	0	0	0	0	0	0	0	0.0953325	0.491087	0.807711	1	0.0493038	0	0	0	0	0	0	0	0	0	0	0	0	0	0	0	0
UniProt#O75436	O75436	>sp|O75436|VP26A_HUMAN Vacuolar protein sorting-associated protein 26A OS=Homo sapiens GN=VPS26A PE=1 SV=2;>tr|S4R3Q6|S4R3Q6_HUMAN Vacuolar protein sorting-associated protein 26A OS=Homo sapiens GN=VPS26A PE=1 SV=1, Peptides 7 , Mol. Weight 38.169 kDa, SeqCov% 28.1	0	0	0	0	0	0	0	0	0	0	0	0	0	0	0	0	0	0	0	0	0.189474	0.787557	1	0	0	0	0	0	0	0	0	0	0	0	0	0	0	0	0	0
UniProt#O75781	O75781	>sp|O75781|PALM_HUMAN Paralemmin-1 OS=Homo sapiens GN=PALM PE=1 SV=2, Peptides 1 , Mol. Weight 42.075 kDa, SeqCov% 3.6	0	0	0	0	0	0	0	0	0	0	0	0	0	0	0	0	0	0	0	0	0	0.743973	1	0	0	0	0	0	0	0	0	0	0	0	0	0	0	0	0	0
UniProt#O75083	O75083	>sp|O75083|WDR1_HUMAN WD repeat-containing protein 1 OS=Homo sapiens GN=WDR1 PE=1 SV=4;>tr|D6RD66|D6RD66_HUMAN WD repeat-containing protein 1 (Fragment) OS=Homo sapiens GN=WDR1 PE=1 SV=1, Peptides 5 , Mol. Weight 66.193 kDa, SeqCov% 13.7	0	0	0	0	0	0	0	0	0	0	0	0	0	0	0	0	0	0	0	0	0	0.831238	1	0	0	0	0	0	0	0	0	0	0	0	0	0	0	0	0	0
UniProt#A0A0A0MSA9	A0A0A0MSA9	>tr|A0A0A0MSA9|A0A0A0MSA9_HUMAN Poliovirus receptor OS=Homo sapiens GN=PVR PE=1 SV=1;>tr|A0A0C4DG49|A0A0C4DG49_HUMAN Poliovirus receptor OS=Homo sapiens GN=PVR PE=4 SV=1;>sp|P15151|PVR_HUMAN Poliovirus receptor OS=Homo sapiens GN=PVR PE=1 SV=2, Peptides 1 , Mol. Weight 42.882 kDa, SeqCov% 3.1	0	0	0	0	0	0	0	0	0	0	0	0	0	0	0	0	0	0	0	0	0	0.831626	1	0	0	0	0	0	0	0	0	0	0	0	0	0	0	0	0	0
UniProt#A0A087WXM8	A0A087WXM8	>tr|A0A087WXM8|A0A087WXM8_HUMAN Basal cell adhesion molecule OS=Homo sapiens GN=BCAM PE=1 SV=1;>sp|P50895|BCAM_HUMAN Basal cell adhesion molecule OS=Homo sapiens GN=BCAM PE=1 SV=2, Peptides 2 , Mol. Weight 63.693 kDa, SeqCov% 4.6	0	0	0	0	0	0	0	0	0	0	0	0	0	0	0	0	0	0	0	0	0	1	0.872489	0	0	0	0	0	0	0	0	0	0	0	0	0	0	0	0	0
UniProt#Q9Y617	Q9Y617	>sp|Q9Y617|SERC_HUMAN Phosphoserine aminotransferase OS=Homo sapiens GN=PSAT1 PE=1 SV=2, Peptides 3 , Mol. Weight 40.422 kDa, SeqCov% 8.9	0	0	0	0	0	0	0	0	0	0	0	0	0	0	0	0	0	0	0	0	0	0.911225	1	0.268055	0	0	0	0	0	0	0	0	0	0	0	0	0	0	0	0
UniProt#Q96KR1	Q96KR1	>sp|Q96KR1|ZFR_HUMAN Zinc finger RNA-binding protein OS=Homo sapiens GN=ZFR PE=1 SV=2, Peptides 2 , Mol. Weight 117.01 kDa, SeqCov% 3.1	0	0	0	0	0	0	0	0	0	0	0	0	0	0	0.131686	0	0.712203	0	0	0	0	0	1	0	0	0	0	0	0	0	0	0	0	0	0	0	0	0	0	0
UniProt#H0Y9V7	H0Y9V7	>tr|H0Y9V7|H0Y9V7_HUMAN Calcium-transporting ATPase type 2C member 1 (Fragment) OS=Homo sapiens GN=ATP2C1 PE=1 SV=1;>tr|B4E2Q0|B4E2Q0_HUMAN ATPase, Ca++ transporting, type 2C, member 1, isoform CRA_d OS=Homo sapiens GN=ATP2C1 PE=1 SV=1;>sp|P98194|AT2C1_HUM, Peptides 2 , Mol. Weight 98.938 kDa, SeqCov% 3.3	0	0	0	0	0	0	0	0	0	0	0	0	0.0360332	0	0	0.036461	0	0	0	0.180372	0.225828	0.594823	1	0.191954	0	0	0	0	0	0	0	0	0	0	0	0	0	0	0	0
UniProt#P00492	P00492	>sp|P00492|HPRT_HUMAN Hypoxanthine-guanine phosphoribosyltransferase OS=Homo sapiens GN=HPRT1 PE=1 SV=2, Peptides 4 , Mol. Weight 24.579 kDa, SeqCov% 31.7	0	0	0	0	0	0	0	0	0	0	0	0	0	0	0	0	0	0	0	0	0.223812	0.402019	1	0.187009	0.0938762	0	0	0	0	0	0	0	0	0	0	0	0	0	0	0
UniProt#Q96QK1	Q96QK1	>sp|Q96QK1|VPS35_HUMAN Vacuolar protein sorting-associated protein 35 OS=Homo sapiens GN=VPS35 PE=1 SV=2, Peptides 18 , Mol. Weight 91.706 kDa, SeqCov% 29.8	0	0	0	0	0	0	0	0	0	0	0	0	0	0	0	0	0.00309504	0	0.00589964	0.0518877	0.366091	0.42104	1	0.0285394	0	0	0	0	0	0	0	0	0	0	0	0	0	0	0	0
UniProt#Q9HCN8	Q9HCN8	>sp|Q9HCN8|SDF2L_HUMAN Stromal cell-derived factor 2-like protein 1 OS=Homo sapiens GN=SDF2L1 PE=1 SV=2, Peptides 3 , Mol. Weight 23.598 kDa, SeqCov% 25.8	0	0.00504469	0	0	0	0	0	0	0	0	0	0	0	0.0190905	0.0192212	0	0	0.029402	0.0629223	0.25432	0.588198	0.484109	1	0.0961988	0	0	0	0	0	0	0	0	0	0	0	0	0	0	0	0
UniProt#Q9UBS4	Q9UBS4	>sp|Q9UBS4|DJB11_HUMAN DnaJ homolog subfamily B member 11 OS=Homo sapiens GN=DNAJB11 PE=1 SV=1, Peptides 10 , Mol. Weight 40.513 kDa, SeqCov% 31.3	0.00634577	0.00349633	0	0.0107739	0.0122337	0.0184268	0.00386217	0.00444831	0.00942719	0.00767269	0.00665378	0	0	0.018252	0.0165037	0.0103334	0.0306112	0.0392878	0.0531321	0.295968	0.344304	0.380077	1	0.216661	0.0557639	0	0.0214393	0.0043726	0	0	0	0	0	0	0	0	0	0	0	0
UniProt#P29317	P29317	>sp|P29317|EPHA2_HUMAN Ephrin type-A receptor 2 OS=Homo sapiens GN=EPHA2 PE=1 SV=2, Peptides 2 , Mol. Weight 108.27 kDa, SeqCov% 2.9	0	0	0	0	0	0	0	0	0	0	0	0	0	0	0	0	0	0	0	0	0.457109	0	1	0	0	0	0	0	0	0	0	0	0	0	0	0	0	0	0	0
UniProt#Q86WV6	Q86WV6	>sp|Q86WV6|STING_HUMAN Stimulator of interferon genes protein OS=Homo sapiens GN=TMEM173 PE=1 SV=1, Peptides 5 , Mol. Weight 42.192 kDa, SeqCov% 20.1	0	0	0	0	0	0	0	0	0	0	0	0	0	0	0	0	0	0	0	0	0.195148	0.179833	1	0	0	0	0	0	0	0	0	0	0	0	0	0	0	0	0	0
UniProt#H3BSM7	H3BSM7	>tr|H3BSM7|H3BSM7_HUMAN RUS1 family protein C16orf58 OS=Homo sapiens GN=C16orf58 PE=1 SV=1;>sp|Q96GQ5|RUS1_HUMAN RUS1 family protein C16orf58 OS=Homo sapiens GN=C16orf58 PE=1 SV=2;>tr|H3BR29|H3BR29_HUMAN RUS1 family protein C16orf58 OS=Homo sapiens GN=C16o, Peptides 4 , Mol. Weight 50.783 kDa, SeqCov% 9.4	0	0	0	0	0	0	0	0	0	0	0	0	0	0	0	0	0	0	0	0	0	0.113539	1	0	0	0	0	0	0	0	0	0	0	0	0	0	0	0	0	0
UniProt#Q9H6R6	Q9H6R6	>sp|Q9H6R6|ZDHC6_HUMAN Palmitoyltransferase ZDHHC6 OS=Homo sapiens GN=ZDHHC6 PE=1 SV=1, Peptides 2 , Mol. Weight 47.662 kDa, SeqCov% 4.4	0	0	0	0	0	0	0	0	0	0	0	0	0	0	0	0	0	0	0	0	0	0	1	0	0	0	0	0	0	0	0	0	0	0	0	0	0	0	0	0
UniProt#F2Z2C3	F2Z2C3	>tr|F2Z2C3|F2Z2C3_HUMAN Bcl-2-like protein 13 OS=Homo sapiens GN=BCL2L13 PE=1 SV=1;>tr|A0A087WW80|A0A087WW80_HUMAN Bcl-2-like protein 13 OS=Homo sapiens GN=BCL2L13 PE=1 SV=1;>tr|F6VJB4|F6VJB4_HUMAN Bcl-2-like protein 13 OS=Homo sapiens GN=BCL2L13 PE=1 SV=1, Peptides 1 , Mol. Weight 8.7357 kDa, SeqCov% 19.2	0	0	0	0	0	0	0	0	0	0	0	0	0	0	0	0	0	0	0	0	0	0	1	0	0	0	0	0	0	0	0	0	0	0	0	0	0	0	0	0
UniProt#Q4G0I0	Q4G0I0	>sp|Q4G0I0|CSMT1_HUMAN Protein CCSMST1 OS=Homo sapiens GN=CCSMST1 PE=2 SV=1, Peptides 1 , Mol. Weight 15.004 kDa, SeqCov% 15.9	0	0	0	0	0	0	0	0	0	0	0	0	0	0	0	0	0	0	0	0	0	0	1	0	0	0	0	0	0	0	0	0	0	0	0	0	0	0	0	0
UniProt#Q10589	Q10589	>sp|Q10589|BST2_HUMAN Bone marrow stromal antigen 2 OS=Homo sapiens GN=BST2 PE=1 SV=1, Peptides 1 , Mol. Weight 19.769 kDa, SeqCov% 8.3	0	0	0	0	0	0	0	0	0	0	0	0	0	0	0	0	0	0	0	0	0	0	1	0	0	0	0	0	0	0	0	0	0	0	0	0	0	0	0	0
UniProt#O14975	O14975	>sp|O14975|S27A2_HUMAN Very long-chain acyl-CoA synthetase OS=Homo sapiens GN=SLC27A2 PE=1 SV=2, Peptides 1 , Mol. Weight 70.311 kDa, SeqCov% 4.4	0	0	0	0	0	0	0	0	0	0	0	0	0	0	0	0	0	0	0	0	0	0	1	0	0	0	0	0	0	0	0	0	0	0	0	0	0	0	0	0
UniProt#Q96HD1	Q96HD1	>sp|Q96HD1|CREL1_HUMAN Cysteine-rich with EGF-like domain protein 1 OS=Homo sapiens GN=CRELD1 PE=1 SV=3;>tr|F8WBY3|F8WBY3_HUMAN Cysteine-rich with EGF-like domain protein 1 OS=Homo sapiens GN=CRELD1 PE=1 SV=1, Peptides 2 , Mol. Weight 45.439 kDa, SeqCov% 8.1	0	0	0	0	0	0	0	0	0	0	0	0	0	0	0	0	0	0	0	0	0	0	1	0	0	0	0	0	0	0	0	0	0	0	0	0	0	0	0	0
UniProt#Q92598	Q92598	>sp|Q92598|HS105_HUMAN Heat shock protein 105 kDa OS=Homo sapiens GN=HSPH1 PE=1 SV=1;>tr|A0A0A0MSM0|A0A0A0MSM0_HUMAN Heat shock protein 105 kDa OS=Homo sapiens GN=HSPH1 PE=1 SV=1, Peptides 5 , Mol. Weight 96.864 kDa, SeqCov% 8.5	0	0	0	0	0	0	0	0	0	0	0	0	0	0	0	0	0	0	0	0	0	0	1	0.0684147	0	0	0	0	0	0	0	0	0	0	0	0	0	0	0	0
UniProt#Q9Y2R0	Q9Y2R0	>sp|Q9Y2R0|COA3_HUMAN Cytochrome c oxidase assembly factor 3 homolog, mitochondrial OS=Homo sapiens GN=COA3 PE=1 SV=1, Peptides 1 , Mol. Weight 11.731 kDa, SeqCov% 9.4	0	0	0	0	0	0	0	0	0	0	0	0	0	0	0	0	0	0	0	0	0	0.321862	1	0	0.74454	0	0	0	0	0	0	0	0	0	0	0	0	0	0	0
UniProt#Q9C0E8	Q9C0E8	>sp|Q9C0E8|LNP_HUMAN Protein lunapark OS=Homo sapiens GN=LNP PE=1 SV=2, Peptides 6 , Mol. Weight 47.739 kDa, SeqCov% 18.2	0	0	0	0	0	0	0	0	0	0	0	0	0.17565	0.518544	0.155159	0.0503014	0.0409272	0.0497387	0	0.421902	0.90048	0.435226	1	0.681621	0.840338	0.331066	0.295998	0	0	0	0	0	0	0	0	0	0	0	0	0
UniProt#P14625	P14625	>sp|P14625|ENPL_HUMAN Endoplasmin OS=Homo sapiens GN=HSP90B1 PE=1 SV=1, Peptides 57 , Mol. Weight 92.468 kDa, SeqCov% 63	3.69707e-05	7.8581e-05	0.000244524	0.000331249	0.000268483	0.000711918	0.000534684	0.00094581	0.00204498	0.00606602	0.0169141	0.00910355	0.014576	0.013848	0.0187142	0.0190521	0.0359362	0.0632288	0.104107	0.495054	0.905049	0.495733	1	0.744925	0.511219	0.305954	0.112724	0.00625542	0.00141468	0.00232226	0.000421697	0	0	0	0	0	0	0	0	0
UniProt#Q8WUM4	Q8WUM4	>sp|Q8WUM4|PDC6I_HUMAN Programmed cell death 6-interacting protein OS=Homo sapiens GN=PDCD6IP PE=1 SV=1, Peptides 18 , Mol. Weight 96.022 kDa, SeqCov% 25.6	0	0	0	0	0	0	0	0	0	0	0	0	0	0	0	0	0.00816504	0.0196336	0.0619944	0.198656	0.612053	0.425534	1	0.739865	0.426455	0.10701	0	0	0	0	0	0	0	0	0	0	0	0	0	0
UniProt#Q9NZ08	Q9NZ08	>sp|Q9NZ08|ERAP1_HUMAN Endoplasmic reticulum aminopeptidase 1 OS=Homo sapiens GN=ERAP1 PE=1 SV=3, Peptides 11 , Mol. Weight 107.23 kDa, SeqCov% 12.2	0	0	0	0	0	0	0	0	0	0	0	0	0	0	0	0	0	0	0.0262326	0.227683	0.691123	0.557364	1	0.772423	0.826532	0.232295	0.0765957	0	0	0	0	0	0	0	0	0	0	0	0	0
UniProt#Q96A33	Q96A33	>sp|Q96A33|CCD47_HUMAN Coiled-coil domain-containing protein 47 OS=Homo sapiens GN=CCDC47 PE=1 SV=1, Peptides 13 , Mol. Weight 55.873 kDa, SeqCov% 26.9	0	0	0.00499759	0.00795277	0.016053	0.0410112	0.0459991	0.0520217	0.0100943	0	0.0107836	0.00403893	0	0.00841512	0	0.00753794	0.0268678	0.035534	0.101092	0.261672	0.563041	0.363941	0.958162	1	0.532832	0.220096	0.0823358	0.0140569	0	0	0	0	0	0	0	0	0	0	0	0
UniProt#Q1KMD3	Q1KMD3	>sp|Q1KMD3|HNRL2_HUMAN Heterogeneous nuclear ribonucleoprotein U-like protein 2 OS=Homo sapiens GN=HNRNPUL2 PE=1 SV=1;>tr|H3BQZ7|H3BQZ7_HUMAN HCG2044799 OS=Homo sapiens GN=HNRNPUL2-BSCL2 PE=4 SV=1, Peptides 9 , Mol. Weight 85.104 kDa, SeqCov% 17.4	0	0	0	0	0	0	0	0	0	0	0	0	0	0	0	0	0	0	0	0.0855173	0.406073	0.304217	0.912921	1	0.611755	0.0422773	0.0527185	0	0	0	0	0	0	0	0	0	0	0	0	0
UniProt#Q00839	Q00839	>sp|Q00839|HNRPU_HUMAN Heterogeneous nuclear ribonucleoprotein U OS=Homo sapiens GN=HNRNPU PE=1 SV=6, Peptides 11 , Mol. Weight 90.583 kDa, SeqCov% 25.5	0	0	0	0	0	0	0	0	0	0	0	0	0.00505721	0.00891421	0.0215931	0.0478128	0.142489	0.334807	0.264071	0.192156	0.568774	0.223879	1	0.747082	0.787274	0.353306	0.0706126	0.114083	0.0545763	0.0368821	0.0277133	0.0457118	0	0	0	0	0	0	0	0
UniProt#Q7Z2K6	Q7Z2K6	>sp|Q7Z2K6|ERMP1_HUMAN Endoplasmic reticulum metallopeptidase 1 OS=Homo sapiens GN=ERMP1 PE=1 SV=2;>tr|E7ER77|E7ER77_HUMAN Endoplasmic reticulum metallopeptidase 1 OS=Homo sapiens GN=ERMP1 PE=1 SV=1, Peptides 8 , Mol. Weight 100.23 kDa, SeqCov% 11.5	0	0	0	0	0	0	0	0	0.0212281	0.0371271	0.0725623	0.0201138	0.0343776	0.038769	0.0798454	0.0251568	0.10096	0.112939	0.179183	0.431763	0.492294	0.209808	0.887705	1	0.320851	0	0	0	0	0	0	0	0	0	0	0	0	0	0	0
UniProt#Q8IY95	Q8IY95	>sp|Q8IY95|TM192_HUMAN Transmembrane protein 192 OS=Homo sapiens GN=TMEM192 PE=1 SV=1;>tr|D6RAZ6|D6RAZ6_HUMAN Transmembrane protein 192 (Fragment) OS=Homo sapiens GN=TMEM192 PE=1 SV=1, Peptides 2 , Mol. Weight 30.922 kDa, SeqCov% 10.3	0	0	0	0	0	0	0	0	0	0	0	0	0	0	0	0	0	0.0836266	0	0.173977	0.58196	0.469346	0.971106	1	0	0	0	0	0	0	0	0	0	0	0	0	0	0	0	0
UniProt#P23246	P23246	>sp|P23246|SFPQ_HUMAN Splicing factor, proline- and glutamine-rich OS=Homo sapiens GN=SFPQ PE=1 SV=2, Peptides 7 , Mol. Weight 76.149 kDa, SeqCov% 13.7	0	0	0	0	0	0	0	0	0	0	0	0	0	0	0	0	0.0402595	0.107615	0	0.27689	0.541311	0.174602	1	0.588595	0.0480898	0	0.0308142	0.0271411	0	0	0	0	0	0	0	0	0	0	0	0
UniProt#H7C276	H7C276	>tr|H7C276|H7C276_HUMAN Phosphoinositide phospholipase C (Fragment) OS=Homo sapiens GN=PLCL2 PE=1 SV=1;>sp|Q9UPR0|PLCL2_HUMAN Inactive phospholipase C-like protein 2 OS=Homo sapiens GN=PLCL2 PE=1 SV=2, Peptides 1 , Mol. Weight 79.806 kDa, SeqCov% 2.1	0	0	0	0	0	0	0	0	0	0	0	0	0	0	0	0	0	0	0	0.483786	0.750994	0	1	0.695239	0	0.385025	0	0	0	0	0	0	0	0	0	0	0	0	0	0
UniProt#Q969L2	Q969L2	>sp|Q969L2|MAL2_HUMAN Protein MAL2 OS=Homo sapiens GN=MAL2 PE=1 SV=1, Peptides 1 , Mol. Weight 19.125 kDa, SeqCov% 6.2	0	0	0	0	0	0	0	0	0	0	0	0	0	0	0	0	0	0	0	0	0	0	0.572984	1	0	0	0	0	0	0	0	0	0	0	0	0	0	0	0	0
UniProt#H7C5D1	H7C5D1	>tr|H7C5D1|H7C5D1_HUMAN Lysophospholipid acyltransferase 2 (Fragment) OS=Homo sapiens GN=MBOAT2 PE=1 SV=1;>sp|Q6ZWT7|MBOA2_HUMAN Lysophospholipid acyltransferase 2 OS=Homo sapiens GN=MBOAT2 PE=2 SV=2, Peptides 2 , Mol. Weight 18.274 kDa, SeqCov% 19	0	0	0	0	0	0	0	0	0	0	0	0	0	0	0	0	0	0	0	0.0829789	0	0.119559	0.712557	1	0.189147	0	0	0	0	0	0	0	0	0	0	0	0	0	0	0
UniProt#E7EQ72	E7EQ72	>tr|E7EQ72|E7EQ72_HUMAN Transmembrane emp24 domain-containing protein 2 (Fragment) OS=Homo sapiens GN=TMED2 PE=1 SV=2;>sp|Q15363|TMED2_HUMAN Transmembrane emp24 domain-containing protein 2 OS=Homo sapiens GN=TMED2 PE=1 SV=1;>tr|F5GX39|F5GX39_HUMAN Transmem, Peptides 2 , Mol. Weight 18.488 kDa, SeqCov% 15.1	0	0	0	0	0	0	0	0	0	0	0	0	0	0	0	0	0	0	0	0.155354	0.0544908	0.0499789	0.832236	1	0.322397	0	0	0	0	0	0	0	0	0	0	0	0	0	0	0
UniProt#Q9BVK6	Q9BVK6	>sp|Q9BVK6|TMED9_HUMAN Transmembrane emp24 domain-containing protein 9 OS=Homo sapiens GN=TMED9 PE=1 SV=2, Peptides 9 , Mol. Weight 27.277 kDa, SeqCov% 42.1	0	0	0	0	0	0	0	0	0	0	0	0.00361572	0.0075861	0.00760186	0.00502549	0.00354422	0.0129514	0.0270539	0.0418415	0.242623	0.179805	0.0938683	1	0.932202	0.293491	0.0285731	0	0	0	0	0	0	0	0	0	0	0	0	0	0
UniProt#Q9H3S5	Q9H3S5	>sp|Q9H3S5|PIGM_HUMAN GPI mannosyltransferase 1 OS=Homo sapiens GN=PIGM PE=1 SV=1, Peptides 1 , Mol. Weight 49.459 kDa, SeqCov% 3.3	0	0	0	0	0	0	0	0	0	0	0	0	0	0	0	0	0	0	0	0	0	0	1	0.904869	0.210245	0	0	0	0	0	0	0	0	0	0	0	0	0	0	0
UniProt#Q7Z7K0	Q7Z7K0	>sp|Q7Z7K0|COXM1_HUMAN COX assembly mitochondrial protein homolog OS=Homo sapiens GN=CMC1 PE=1 SV=1, Peptides 1 , Mol. Weight 12.49 kDa, SeqCov% 9.4	0	0	0	0	0	0	0	0	0	0	0	0	0	0	0	0	0	0	0	0	0	0	0.981383	1	0	0	0	0	0	0	0	0	0	0	0	0	0	0	0	0.143335
UniProt#P20645	P20645	>sp|P20645|MPRD_HUMAN Cation-dependent mannose-6-phosphate receptor OS=Homo sapiens GN=M6PR PE=1 SV=1;>tr|F5GXE0|F5GXE0_HUMAN Cation-dependent mannose-6-phosphate receptor (Fragment) OS=Homo sapiens GN=M6PR PE=1 SV=1;>tr|H0YGE9|H0YGE9_HUMAN Cation-dependen, Peptides 2 , Mol. Weight 30.993 kDa, SeqCov% 11.6	0	0	0	0	0	0	0	0	0	0	0	0	0	0	0	0	0	0	0	0	0	0.313292	1	0.669436	0.209349	0.0938132	0	0	0	0	0	0	0	0	0	0	0	0	0	0
UniProt#P49755	P49755	>sp|P49755|TMEDA_HUMAN Transmembrane emp24 domain-containing protein 10 OS=Homo sapiens GN=TMED10 PE=1 SV=2;>tr|G3V2K7|G3V2K7_HUMAN Transmembrane emp24 domain-containing protein 10 OS=Homo sapiens GN=TMED10 PE=1 SV=1, Peptides 13 , Mol. Weight 24.976 kDa, SeqCov% 42.5	0	0	0.00114007	0.00147499	0	0.00178084	0.00113876	0.00148858	0.00224724	0.00173459	0.00256439	0	0.00450176	0.00572698	0.00614081	0	0.00897667	0.0121547	0.0409898	0.237192	0.134842	0.0969873	1	0.580982	0.153795	0.00686074	0.00254458	0	0	0	0	0	0	0	0	0	0	0	0	0
UniProt#P61009	P61009	>sp|P61009|SPCS3_HUMAN Signal peptidase complex subunit 3 OS=Homo sapiens GN=SPCS3 PE=1 SV=1, Peptides 2 , Mol. Weight 20.313 kDa, SeqCov% 13.9	0	0	0	0	0	0	0	0	0	0	0	0	0	0	0	0	0.0640188	0.0428555	0	0	0.198123	0	1	0.54498	0.126422	0	0	0	0	0	0	0	0	0	0	0	0	0	0	0
UniProt#Q13445	Q13445	>sp|Q13445|TMED1_HUMAN Transmembrane emp24 domain-containing protein 1 OS=Homo sapiens GN=TMED1 PE=1 SV=1, Peptides 3 , Mol. Weight 25.206 kDa, SeqCov% 16.7	0	0	0	0	0	0	0	0	0	0	0	0	0	0	0	0	0	0	0	0	0	0	1	0.721545	0	0	0	0	0	0	0	0	0	0	0	0	0	0	0	0
UniProt#A0A0C4DGH0	A0A0C4DGH0	>tr|A0A0C4DGH0|A0A0C4DGH0_HUMAN CD276 antigen OS=Homo sapiens GN=CD276 PE=4 SV=1;>sp|Q5ZPR3|CD276_HUMAN CD276 antigen OS=Homo sapiens GN=CD276 PE=1 SV=1, Peptides 5 , Mol. Weight 41.767 kDa, SeqCov% 23.2	0	0	0	0	0	0	0	0	0	0	0	0	0	0	0	0	0	0	0	0	0	0.0715515	1	0.630133	0.0678874	0	0	0	0	0	0	0	0	0	0	0	0	0	0	0
UniProt#A0A0A6YYA0	A0A0A6YYA0	>tr|A0A0A6YYA0|A0A0A6YYA0_HUMAN Protein TMED7-TICAM2 OS=Homo sapiens GN=TMED7-TICAM2 PE=3 SV=1;>sp|Q9Y3B3|TMED7_HUMAN Transmembrane emp24 domain-containing protein 7 OS=Homo sapiens GN=TMED7 PE=1 SV=2, Peptides 8 , Mol. Weight 21.233 kDa, SeqCov% 51.1	0	0	0	0	0	0	0	0	0	0	0	0	0	0	0	0	0.00771263	0.0129267	0.0154628	0	0.0550203	0.0739079	1	0.559288	0.0247725	0	0	0	0	0	0	0	0	0	0	0	0	0	0	0
UniProt#A0A087X105	A0A087X105	>tr|A0A087X105|A0A087X105_HUMAN Cell adhesion molecule 1 OS=Homo sapiens GN=CADM1 PE=1 SV=1;>tr|A0A087WZW4|A0A087WZW4_HUMAN Cell adhesion molecule 1 OS=Homo sapiens GN=CADM1 PE=1 SV=1;>tr|A0A087X1W8|A0A087X1W8_HUMAN Cell adhesion molecule 1 OS=Homo sapiens, Peptides 4 , Mol. Weight 41.667 kDa, SeqCov% 18	0	0	0	0	0	0	0	0	0	0	0	0	0	0	0	0	0	0	0	0	0	0.124127	1	0.585916	0.079029	0	0	0	0	0	0	0	0.0516783	0.110019	0.12787	0	0.0796782	0	0	0
UniProt#Q9H0E2	Q9H0E2	>sp|Q9H0E2|TOLIP_HUMAN Toll-interacting protein OS=Homo sapiens GN=TOLLIP PE=1 SV=1;>tr|E9PNS3|E9PNS3_HUMAN Toll-interacting protein OS=Homo sapiens GN=TOLLIP PE=1 SV=1;>tr|E9PP67|E9PP67_HUMAN Toll-interacting protein OS=Homo sapiens GN=TOLLIP PE=1 SV=1;>t, Peptides 2 , Mol. Weight 30.281 kDa, SeqCov% 10.9	0	0	0	0	0	0	0	0	0	0	0	0	0	0	0	0	0	0	0	0	0	0	1	0.423891	0.283407	0	0	0	0	0	0	0	0	0	0	0	0	0	0	0
UniProt#Q7Z7H5	Q7Z7H5	>sp|Q7Z7H5|TMED4_HUMAN Transmembrane emp24 domain-containing protein 4 OS=Homo sapiens GN=TMED4 PE=1 SV=1, Peptides 5 , Mol. Weight 25.943 kDa, SeqCov% 27.8	0	0	0	0	0	0	0	0	0	0	0	0	0	0.00947692	0	0	0	0	0.026506	0.232677	0	0.104825	1	0.301052	0.0265189	0	0	0	0	0	0	0	0	0	0	0	0	0	0	0
UniProt#H0YNG3	H0YNG3	>tr|H0YNG3|H0YNG3_HUMAN Signal peptidase I OS=Homo sapiens GN=SEC11A PE=1 SV=1;>sp|P67812|SC11A_HUMAN Signal peptidase complex catalytic subunit SEC11A OS=Homo sapiens GN=SEC11A PE=1 SV=1;>tr|H0YNX5|H0YNX5_HUMAN Signal peptidase I (Fragment) OS=Homo sapien, Peptides 6 , Mol. Weight 18.651 kDa, SeqCov% 21.5	0	0	0	0	0	0	0	0	0	0	0	0	0	0	0.0298973	0.00783548	0.0354927	0.031181	0.0304535	0.111467	0.105162	0.0872032	1	0.346923	0.031064	0	0	0	0	0	0	0	0	0	0	0	0	0	0	0
UniProt#A0A087WUC6	A0A087WUC6	>tr|A0A087WUC6|A0A087WUC6_HUMAN Signal peptidase complex subunit 2 OS=Homo sapiens GN=SPCS2 PE=1 SV=1;>tr|E9PI68|E9PI68_HUMAN Signal peptidase complex subunit 2 OS=Homo sapiens GN=SPCS2 PE=1 SV=1;>sp|Q15005|SPCS2_HUMAN Signal peptidase complex subunit 2 OS, Peptides 5 , Mol. Weight 25.09 kDa, SeqCov% 24.2	0	0	0	0	0	0	0	0	0	0	0	0	0	0	0	0	0	0	0	0.139903	0.181011	0.0362391	1	0.275354	0	0	0	0	0	0	0	0	0	0	0	0	0	0	0	0
UniProt#Q5JS74	Q5JS74	>tr|Q5JS74|Q5JS74_HUMAN Peripheral plasma membrane protein CASK OS=Homo sapiens GN=CASK PE=1 SV=1;>sp|O14936|CSKP_HUMAN Peripheral plasma membrane protein CASK OS=Homo sapiens GN=CASK PE=1 SV=3, Peptides 2 , Mol. Weight 66.603 kDa, SeqCov% 5.6	0	0	0	0	0	0	0	0	0	0	0	0	0	0.359534	0	0	0	0	0	0.150737	0	0.592278	1	0.58158	0	0	0	0	0	0	0	0	0	0	0	0	0	0	0	0
UniProt#M0QYM5	M0QYM5	>tr|M0QYM5|M0QYM5_HUMAN Heterogeneous nuclear ribonucleoprotein U-like protein 1 (Fragment) OS=Homo sapiens GN=HNRNPUL1 PE=1 SV=1;>tr|M0QYI8|M0QYI8_HUMAN Heterogeneous nuclear ribonucleoprotein U-like protein 1 (Fragment) OS=Homo sapiens GN=HNRNPUL1 PE=1 S, Peptides 1 , Mol. Weight 10.023 kDa, SeqCov% 14.4	0	0	0	0	0	0	0	0	0	0	0	0	0	0	0	0	0	0	0	0	0	0.74697	0	1	0	0	0	0.618238	0	0	0	0	0	0	0	0	0	0	0	0
UniProt#F8W776	F8W776	>tr|F8W776|F8W776_HUMAN Protein transport protein Sec61 subunit alpha isoform 2 OS=Homo sapiens GN=SEC61A2 PE=1 SV=1;>tr|Q8TC24|Q8TC24_HUMAN Protein transport protein Sec61 subunit alpha isoform 2 OS=Homo sapiens GN=SEC61A2 PE=1 SV=1;>sp|Q9H9S3|S61A2_HUMAN, Peptides 2 , Mol. Weight 44.749 kDa, SeqCov% 5.4	0	0	0	0	0	0	0	0	0	0	0	0	0	0	0	0	0	0	0	0	0	0	0	1	0	0.834472	0	0	0	0	0	0	0	0	0	0	0	0	0	0
UniProt#A0A024QZX5	A0A024QZX5	>tr|A0A024QZX5|A0A024QZX5_HUMAN Serpin B6 OS=Homo sapiens GN=SERPINB6 PE=1 SV=1;>tr|A0A087X1N8|A0A087X1N8_HUMAN Serpin B6 OS=Homo sapiens GN=SERPINB6 PE=1 SV=1;>sp|P35237|SPB6_HUMAN Serpin B6 OS=Homo sapiens GN=SERPINB6 PE=1 SV=3, Peptides 3 , Mol. Weight 43.024 kDa, SeqCov% 12.1	0	0	0	0	0	0	0	0	0	0	0	0	0	0	0	0	0	0	0	0	0	0	0	1	0	0	0	0	0	0	0	0	0	0	0	0	0.44981	0	0	0
UniProt#Q9Y3A6	Q9Y3A6	>sp|Q9Y3A6|TMED5_HUMAN Transmembrane emp24 domain-containing protein 5 OS=Homo sapiens GN=TMED5 PE=1 SV=1;>tr|M0R072|M0R072_HUMAN Transmembrane emp24 domain-containing protein 5 OS=Homo sapiens GN=TMED5 PE=1 SV=1;>tr|B1AKT3|B1AKT3_HUMAN Transmembrane emp24, Peptides 2 , Mol. Weight 26.005 kDa, SeqCov% 9.6	0	0	0	0	0	0	0	0	0	0	0	0	0	0	0	0	0	0	0	0	0	0	0	1	0	0	0	0	0	0	0	0	0	0	0	0	0	0	0	0
UniProt#Q7RTP0	Q7RTP0	>sp|Q7RTP0|NIPA1_HUMAN Magnesium transporter NIPA1 OS=Homo sapiens GN=NIPA1 PE=1 SV=1, Peptides 1 , Mol. Weight 34.562 kDa, SeqCov% 6.1	0	0	0	0	0	0	0	0	0	0	0	0	0	0	0	0	0	0	0	0	0	0	0	1	0	0	0	0	0	0	0	0	0	0	0	0	0	0	0	0
UniProt#P36404	P36404	>sp|P36404|ARL2_HUMAN ADP-ribosylation factor-like protein 2 OS=Homo sapiens GN=ARL2 PE=1 SV=4, Peptides 1 , Mol. Weight 20.878 kDa, SeqCov% 5.4	0	0	0	0	0	0	0	0	0	0	0	0	0	0	0	0	0	0	0	0	0	0	0	1	0	0	0	0	0	0	0	0	0	0	0	0	0	0	0	0
UniProt#I3L163	I3L163	>tr|I3L163|I3L163_HUMAN Tubulin-specific chaperone D (Fragment) OS=Homo sapiens GN=TBCD PE=1 SV=1;>tr|I3L439|I3L439_HUMAN Tubulin-specific chaperone D (Fragment) OS=Homo sapiens GN=TBCD PE=1 SV=1;>tr|J3KR97|J3KR97_HUMAN Tubulin-specific chaperone D OS=Homo, Peptides 2 , Mol. Weight 27.388 kDa, SeqCov% 12.7	0	0	0	0	0	0	0	0	0	0	0	0	0	0	0	0	0	0	0	0	0	0	0	1	0	0	0	0	0	0	0	0	0	0	0	0	0	0	0	0
UniProt#Q9UKM7	Q9UKM7	>sp|Q9UKM7|MA1B1_HUMAN Endoplasmic reticulum mannosyl-oligosaccharide 1,2-alpha-mannosidase OS=Homo sapiens GN=MAN1B1 PE=1 SV=2, Peptides 1 , Mol. Weight 79.579 kDa, SeqCov% 3	0	0	0	0	0	0	0	0	0	0	0	0	0	0	0	0	0	0	0	0	0	0	0	1	0	0	0	0	0	0	0	0	0	0	0	0	0	0	0	0
UniProt#P30084	P30084	>sp|P30084|ECHM_HUMAN Enoyl-CoA hydratase, mitochondrial OS=Homo sapiens GN=ECHS1 PE=1 SV=4, Peptides 3 , Mol. Weight 31.387 kDa, SeqCov% 16.2	0	0	0	0	0	0	0	0	0	0	0	0	0	0	0	0	0	0	0	0	0	0	0.228438	1	0.122382	0	0	0	0	0	0	0	0	0	0	0	0	0	0	0
UniProt#Q92973	Q92973	>sp|Q92973|TNPO1_HUMAN Transportin-1 OS=Homo sapiens GN=TNPO1 PE=1 SV=2, Peptides 4 , Mol. Weight 102.35 kDa, SeqCov% 5.5	0	0	0	0	0	0	0	0	0	0	0	0	0	0	0	0	0	0	0	0	0	0	0.13894	1	0.090997	0	0	0	0	0	0	0	0	0	0	0	0	0	0	0
UniProt#Q92692	Q92692	>sp|Q92692|PVRL2_HUMAN Nectin-2 OS=Homo sapiens GN=PVRL2 PE=1 SV=1, Peptides 3 , Mol. Weight 57.741 kDa, SeqCov% 7.6	0	0	0	0	0	0	0	0	0	0	0	0	0	0	0	0	0	0	0	0	0	0	0.185923	1	0	0	0	0	0	0	0	0	0	0	0	0	0	0	0	0
UniProt#Q8NHH9	Q8NHH9	>sp|Q8NHH9|ATLA2_HUMAN Atlastin-2 OS=Homo sapiens GN=ATL2 PE=1 SV=2;>tr|B5MCN0|B5MCN0_HUMAN Atlastin-2 OS=Homo sapiens GN=ATL2 PE=1 SV=1, Peptides 3 , Mol. Weight 66.228 kDa, SeqCov% 9.3	0	0	0	0	0	0	0	0	0	0	0	0	0	0	0	0	0	0	0	0	0	0	0.235836	1	0	0	0	0	0	0	0	0	0	0	0	0	0	0	0	0
UniProt#A0A0A0MR04	A0A0A0MR04	>tr|A0A0A0MR04|A0A0A0MR04_HUMAN Signal peptidase complex catalytic subunit SEC11C OS=Homo sapiens GN=SEC11C PE=1 SV=1;>tr|B4DI03|B4DI03_HUMAN SEC11-like 3 (S. cerevisiae), isoform CRA_a OS=Homo sapiens GN=SEC11L3 PE=1 SV=1;>tr|K7EJQ7|K7EJQ7_HUMAN Signal pe, Peptides 2 , Mol. Weight 10.944 kDa, SeqCov% 15.2	0	0	0	0	0	0	0	0	0	0	0	0	0	0	0	0	0	0	0	0	0	0	0.277831	1	0	0	0	0	0	0	0	0	0	0	0	0	0	0	0	0
UniProt#P51572	P51572	>sp|P51572|BAP31_HUMAN B-cell receptor-associated protein 31 OS=Homo sapiens GN=BCAP31 PE=1 SV=3;>tr|C9JSP1|C9JSP1_HUMAN B-cell receptor-associated protein 31 (Fragment) OS=Homo sapiens GN=BCAP31 PE=1 SV=1;>tr|C9JQ75|C9JQ75_HUMAN B-cell receptor-associated, Peptides 5 , Mol. Weight 27.991 kDa, SeqCov% 20.3	0.00284689	0	0	0.00274351	0.00300451	0.00536509	0	0.00419019	0	0.00552661	0	0.00155805	0.00805969	0.00417367	0	0.00393995	0.00581838	0.00832889	0.010865	0.0157133	0.00766844	0.00871347	0.350174	1	0.194252	0	0	0	0	0	0	0	0	0	0	0	0	0	0	0
UniProt#Q96DC0	Q96DC0	>tr|Q96DC0|Q96DC0_HUMAN DCI protein OS=Homo sapiens GN=DCI PE=1 SV=1;>sp|P42126|ECI1_HUMAN Enoyl-CoA delta isomerase 1, mitochondrial OS=Homo sapiens GN=ECI1 PE=1 SV=1;>tr|H3BS70|H3BS70_HUMAN Enoyl-CoA delta isomerase 1, mitochondrial (Fragment) OS=Homo sa, Peptides 2 , Mol. Weight 26.982 kDa, SeqCov% 8.6	0	0	0	0	0	0	0	0	0	0	0	0	0	0	0	0	0	0	0	0	0	0	0.281755	1	0.286706	0	0	0	0	0	0	0	0	0	0	0	0	0	0	0
UniProt#A0A087WZ62	A0A087WZ62	>tr|A0A087WZ62|A0A087WZ62_HUMAN Alpha-1,2-mannosyltransferase ALG9 OS=Homo sapiens GN=ALG9 PE=1 SV=1;>sp|Q9H6U8|ALG9_HUMAN Alpha-1,2-mannosyltransferase ALG9 OS=Homo sapiens GN=ALG9 PE=1 SV=2;>tr|A0A087WTZ3|A0A087WTZ3_HUMAN Alpha-1,2-mannosyltransferase AL, Peptides 2 , Mol. Weight 95.921 kDa, SeqCov% 3.6	0	0	0	0	0	0	0	0	0	0	0	0	0	0	0.0632335	0.03852	0.137598	0	0	0	0	0	0.391438	1	0.467846	0	0	0	0	0	0	0	0	0	0	0	0	0	0	0
UniProt#E5RFU2	E5RFU2	>tr|E5RFU2|E5RFU2_HUMAN Bifunctional epoxide hydrolase 2 OS=Homo sapiens GN=EPHX2 PE=1 SV=1;>sp|P34913|HYES_HUMAN Bifunctional epoxide hydrolase 2 OS=Homo sapiens GN=EPHX2 PE=1 SV=2;>tr|E5RI53|E5RI53_HUMAN Bifunctional epoxide hydrolase 2 (Fragment) OS=Hom, Peptides 3 , Mol. Weight 58.855 kDa, SeqCov% 7.3	0	0	0	0	0	0	0	0	0	0	0	0	0	0	0	0	0	0	0	0	0	0	0	1	0.4462	0	0	0	0	0	0	0	0	0	0	0	0	0	0	0
UniProt#Q8NFZ8	Q8NFZ8	>sp|Q8NFZ8|CADM4_HUMAN Cell adhesion molecule 4 OS=Homo sapiens GN=CADM4 PE=1 SV=1, Peptides 3 , Mol. Weight 42.785 kDa, SeqCov% 11.3	0	0	0	0	0	0	0	0	0	0	0	0	0	0	0	0	0	0	0	0	0	0	0	1	0.347403	0.104258	0	0	0	0	0	0	0	0	0	0	0	0	0	0
UniProt#Q9Y5U9	Q9Y5U9	>sp|Q9Y5U9|IR3IP_HUMAN Immediate early response 3-interacting protein 1 OS=Homo sapiens GN=IER3IP1 PE=1 SV=1, Peptides 2 , Mol. Weight 8.9687 kDa, SeqCov% 34.1	0	0	0	0	0	0	0	0	0	0	0	0	0	0	0	0	0.176783	0	0	0	0	0	0	1	0	0	0	0	0	0	0.53904	0	0	0	0	0	0	0	0	0
UniProt#A0A087X176	A0A087X176	>tr|A0A087X176|A0A087X176_HUMAN Sulfhydryl oxidase OS=Homo sapiens GN=QSOX2 PE=1 SV=1;>sp|Q6ZRP7|QSOX2_HUMAN Sulfhydryl oxidase 2 OS=Homo sapiens GN=QSOX2 PE=1 SV=3, Peptides 4 , Mol. Weight 77.249 kDa, SeqCov% 8.6	0	0	0	0	0	0	0	0	0	0	0	0	0	0	0	0.133079	0.421615	0.51852	0	0	0	0	0.106202	1	0.59389	0	0	0	0	0	0	0	0	0	0	0	0	0	0	0
UniProt#Q08211	Q08211	>sp|Q08211|DHX9_HUMAN ATP-dependent RNA helicase A OS=Homo sapiens GN=DHX9 PE=1 SV=4, Peptides 14 , Mol. Weight 140.96 kDa, SeqCov% 16	0	0	0	0	0	0	0	0	0	0	0	0	0	0	0.0188292	0.0918959	0.313831	0.72263	0.718182	0.927706	0.960227	0.643653	1	0.686984	0.494819	0	0.0160923	0	0	0	0	0	0	0	0	0	0	0	0	0
UniProt#P80723	P80723	>sp|P80723|BASP1_HUMAN Brain acid soluble protein 1 OS=Homo sapiens GN=BASP1 PE=1 SV=2, Peptides 11 , Mol. Weight 22.693 kDa, SeqCov% 70.9	0	0	0	0	0	0	0	0	0	0	0	0.000534935	0.0062408	0.0146059	0.0254839	0.0241473	0.0654499	0.0920052	0.245301	1	0.874978	0.710689	0.811578	0.710802	0.530741	0.174045	0.0950741	0.0422729	0.0118082	0.00581508	0.00118282	0.00297507	0.000887097	0.00100218	0	0	0	0.000344002	0	0
UniProt#P35241	P35241	>sp|P35241|RADI_HUMAN Radixin OS=Homo sapiens GN=RDX PE=1 SV=1, Peptides 11 , Mol. Weight 68.563 kDa, SeqCov% 23.2	0	0	0	0	0	0	0	0	0	0	0	0	0	0	0.0395124	0.0915222	0.173961	0.0975281	0.32421	0.447338	1	0.044175	0.355861	0.929408	0.416529	0.101524	0	0	0	0	0	0	0	0	0	0	0	0	0	0
UniProt#Q8NEW0	Q8NEW0	>sp|Q8NEW0|ZNT7_HUMAN Zinc transporter 7 OS=Homo sapiens GN=SLC30A7 PE=2 SV=1;>tr|H0Y362|H0Y362_HUMAN Zinc transporter 7 (Fragment) OS=Homo sapiens GN=SLC30A7 PE=1 SV=2, Peptides 2 , Mol. Weight 41.625 kDa, SeqCov% 6.9	0	0	0	0	0	0	0	0	0	0	0	0	0	0	0	0	0	0	0	0.602041	0.433321	0	0.378449	1	0.639235	0	0	0	0	0	0	0	0	0	0	0	0	0	0	0
UniProt#H0YD13	H0YD13	>tr|H0YD13|H0YD13_HUMAN CD44 antigen OS=Homo sapiens GN=CD44 PE=1 SV=2;>tr|H0Y2P0|H0Y2P0_HUMAN CD44 antigen (Fragment) OS=Homo sapiens GN=CD44 PE=1 SV=1;>sp|P16070|CD44_HUMAN CD44 antigen OS=Homo sapiens GN=CD44 PE=1 SV=3;>tr|H0YE40|H0YE40_HUMAN CD44 antig, Peptides 4 , Mol. Weight 22.683 kDa, SeqCov% 24.8	0	0	0	0	0	0	0	0	0	0	0	0	0	0	0	0	0	0.0786976	0.172895	1	0.442351	0	0.332878	0.63829	0.374109	0.0342152	0	0	0	0	0	0.0641316	0	0	0	0	0	0	0	0
UniProt#Q96TA1	Q96TA1	>sp|Q96TA1|NIBL1_HUMAN Niban-like protein 1 OS=Homo sapiens GN=FAM129B PE=1 SV=3, Peptides 1 , Mol. Weight 84.137 kDa, SeqCov% 1.5	0	0	0	0	0	0	0	0	0	0	0	0	0	0	0	0	0	0.273021	0.272005	1	0	0	0	0.886835	0.587539	0	0	0	0	0	0	0	0	0	0	0	0	0	0	0
UniProt#C9J3L8	C9J3L8	>tr|C9J3L8|C9J3L8_HUMAN Translocon-associated protein subunit alpha OS=Homo sapiens GN=SSR1 PE=1 SV=1;>tr|C9J5W0|C9J5W0_HUMAN Translocon-associated protein subunit alpha OS=Homo sapiens GN=SSR1 PE=1 SV=1;>tr|E9PAL7|E9PAL7_HUMAN Translocon-associated protei, Peptides 3 , Mol. Weight 29.573 kDa, SeqCov% 12.8	0.0505758	0.0282381	0.061773	0.0805059	0.00639291	0.105623	0.0192154	0.043186	0.0776964	0.0591699	0.0661864	0.00554638	0.0810252	0.072301	0.0729294	0.212163	0.124202	0.583219	0.469762	0.434844	0.0703855	0.038603	0.330196	1	0.338189	0	0	0	0	0	0	0	0	0	0	0	0	0	0	0
UniProt#P51571	P51571	>sp|P51571|SSRD_HUMAN Translocon-associated protein subunit delta OS=Homo sapiens GN=SSR4 PE=1 SV=1;>tr|A6NLM8|A6NLM8_HUMAN Translocon-associated protein subunit delta OS=Homo sapiens GN=SSR4 PE=1 SV=1, Peptides 5 , Mol. Weight 18.998 kDa, SeqCov% 31.2	0.0349437	0.0280244	0.0536618	0.066479	0.0570942	0.105349	0.0524284	0.0673176	0.0926321	0.107224	0.111956	0.0976578	0.106362	0.168522	0.298982	0.186905	0.24507	0.473679	0.321014	0.444657	0.258542	0.0979813	0.427525	1	0.303672	0.0297466	0.142021	0.127363	0	0	0	0	0	0	0	0	0	0	0	0
UniProt#C9JA28	C9JA28	>tr|C9JA28|C9JA28_HUMAN Translocon-associated protein subunit gamma OS=Homo sapiens GN=SSR3 PE=1 SV=1;>sp|Q9UNL2|SSRG_HUMAN Translocon-associated protein subunit gamma OS=Homo sapiens GN=SSR3 PE=1 SV=1, Peptides 2 , Mol. Weight 20.161 kDa, SeqCov% 10.3	0.0626951	0.0102647	0.0679711	0.175839	0.11253	0.122958	0.0866304	0.0854658	0.113596	0.142045	0.172603	0.108772	0.305407	0.237198	0.294336	0.102261	0.442022	0.0961434	0.429847	0.509173	0.266372	0.146635	0.423586	1	0.299834	0.0352284	0.204416	0.0876134	0	0	0	0	0	0	0	0	0	0	0	0
UniProt#K7EM13	K7EM13	>tr|K7EM13|K7EM13_HUMAN cAMP-dependent protein kinase type I-alpha regulatory subunit (Fragment) OS=Homo sapiens GN=PRKAR1A PE=1 SV=1;>tr|K7EPB2|K7EPB2_HUMAN cAMP-dependent protein kinase type I-alpha regulatory subunit (Fragment) OS=Homo sapiens GN=PRKAR1, Peptides 2 , Mol. Weight 17.347 kDa, SeqCov% 19	0	0	0.200478	0.233461	0	0	0	0	0	0	0	0	0	0	0	0	0	0	0.288094	0.921011	0	0.505835	0.442543	1	0.366902	0.823281	0	0	0	0	0	0	0	0	0	0	0	0	0	0
UniProt#B1AHB1	B1AHB1	>tr|B1AHB1|B1AHB1_HUMAN DNA helicase OS=Homo sapiens GN=MCM5 PE=1 SV=1;>sp|P33992|MCM5_HUMAN DNA replication licensing factor MCM5 OS=Homo sapiens GN=MCM5 PE=1 SV=5, Peptides 2 , Mol. Weight 77.592 kDa, SeqCov% 4.1	0	0	0	0	0	0	0	0	0	0	0	0	0	0	0	0	0	0	0	1	0	0	0	0.697694	0	0.601659	0.801816	0	0	0	0	0	0	0	0	0	0	0	0	0
UniProt#C9JUC3	C9JUC3	>tr|C9JUC3|C9JUC3_HUMAN Testis-expressed sequence 264 protein (Fragment) OS=Homo sapiens GN=TEX264 PE=1 SV=4;>tr|C9J7N0|C9J7N0_HUMAN Testis-expressed sequence 264 protein (Fragment) OS=Homo sapiens GN=TEX264 PE=1 SV=1;>tr|C9JXQ7|C9JXQ7_HUMAN Testis-express, Peptides 2 , Mol. Weight 14.962 kDa, SeqCov% 25.2	0	0	0	0	0	0	0	0	0	0	0	0	0	0	0	0	0	0	0	0	0	0	0	0.165045	0.411461	1	0.349619	0	0.211265	0.249649	0	0	0	0	0	0	0	0	0	0
UniProt#Q5QPK2	Q5QPK2	>tr|Q5QPK2|Q5QPK2_HUMAN Dolichol-phosphate mannosyltransferase subunit 1 OS=Homo sapiens GN=DPM1 PE=1 SV=1;>tr|H0Y368|H0Y368_HUMAN Dolichol-phosphate mannosyltransferase subunit 1 (Fragment) OS=Homo sapiens GN=DPM1 PE=1 SV=1;>sp|O60762|DPM1_HUMAN Dolichol-, Peptides 10 , Mol. Weight 32.426 kDa, SeqCov% 43.2	0	0	0	0	0	0	0	0	0	0	0	0	0	0	0	0	0	0	0	0	0	0	0.00749056	0	0.468984	1	0.373322	0.121274	0	0.0072843	0	0	0	0	0	0	0.0128154	0.026055	0	0.0222717
UniProt#O15127	O15127	>sp|O15127|SCAM2_HUMAN Secretory carrier-associated membrane protein 2 OS=Homo sapiens GN=SCAMP2 PE=1 SV=2;>tr|H3BV04|H3BV04_HUMAN Secretory carrier-associated membrane protein 2 (Fragment) OS=Homo sapiens GN=SCAMP2 PE=1 SV=1;>tr|H3BN93|H3BN93_HUMAN Secret, Peptides 2 , Mol. Weight 36.648 kDa, SeqCov% 9.7	0	0	0	0	0	0	0	0	0	0	0	0	0	0	0	0	0	0	0.0214251	0.142708	0.109427	0	0.057572	0	0.563538	1	0.789997	0.184571	0	0	0	0	0	0	0	0	0	0	0	0
UniProt#Q5SWX8	Q5SWX8	>sp|Q5SWX8|ODR4_HUMAN Protein odr-4 homolog OS=Homo sapiens GN=ODR4 PE=1 SV=1, Peptides 8 , Mol. Weight 51.103 kDa, SeqCov% 20.7	0	0	0	0	0	0	0	0	0	0	0	0	0	0	0	0	0	0	0	0	0	0	0	0	0.397905	1	0.587965	0	0	0	0	0	0	0	0	0	0	0	0	0
UniProt#C9J719	C9J719	>tr|C9J719|C9J719_HUMAN 3-beta-hydroxysteroid-Delta(8),Delta(7)-isomerase (Fragment) OS=Homo sapiens GN=EBP PE=1 SV=4;>tr|C9JJ78|C9JJ78_HUMAN 3-beta-hydroxysteroid-Delta(8),Delta(7)-isomerase (Fragment) OS=Homo sapiens GN=EBP PE=1 SV=1;>sp|Q15125|EBP_HUMAN, Peptides 2 , Mol. Weight 16.608 kDa, SeqCov% 17.9	0	0	0	0	0	0	0	0	0	0	0	0	0	0	0	0	0	0	0	0	0	0	0	0	0.403179	1	0.604685	0	0	0	0	0	0	0	0	0	0	0	0	0
UniProt#Q9UBM7	Q9UBM7	>sp|Q9UBM7|DHCR7_HUMAN 7-dehydrocholesterol reductase OS=Homo sapiens GN=DHCR7 PE=1 SV=1, Peptides 5 , Mol. Weight 54.489 kDa, SeqCov% 13.3	0	0	0	0	0	0	0	0	0	0	0	0	0	0	0	0	0	0	0	0	0	0	0.0255021	0.0420262	0.347942	1	0.66896	0	0	0	0	0	0	0	0	0	0	0	0	0
UniProt#D6R9S7	D6R9S7	>tr|D6R9S7|D6R9S7_HUMAN Solute carrier family 41 member 3 (Fragment) OS=Homo sapiens GN=SLC41A3 PE=1 SV=1;>tr|D6RHE3|D6RHE3_HUMAN Solute carrier family 41 member 3 (Fragment) OS=Homo sapiens GN=SLC41A3 PE=1 SV=1;>tr|D6RDB0|D6RDB0_HUMAN Solute carrier famil, Peptides 2 , Mol. Weight 16.43 kDa, SeqCov% 23.7	0	0	0	0	0	0	0	0	0	0	0	0	0	0	0	0	0	0	0	0	0	0	0	0	0.230888	1	0.645895	0	0	0	0	0	0	0	0	0	0	0	0	0
UniProt#A0A087WTP3	A0A087WTP3	>tr|A0A087WTP3|A0A087WTP3_HUMAN Far upstream element-binding protein 2 OS=Homo sapiens GN=KHSRP PE=1 SV=1;>sp|Q92945|FUBP2_HUMAN Far upstream element-binding protein 2 OS=Homo sapiens GN=KHSRP PE=1 SV=4;>tr|M0R0I5|M0R0I5_HUMAN Far upstream element-binding , Peptides 14 , Mol. Weight 73.027 kDa, SeqCov% 28.6	0	0	0	0	0	0	0	0	0	0	0	0	0	0	0	0	0.0148696	0	0	0.0190559	0.0344766	0.0425913	0.150978	0.327849	0.602271	1	0.851373	0.28806	0.0359836	0.00938446	0	0	0	0	0	0	0	0	0	0
UniProt#Q32P28	Q32P28	>sp|Q32P28|P3H1_HUMAN Prolyl 3-hydroxylase 1 OS=Homo sapiens GN=LEPRE1 PE=1 SV=2, Peptides 9 , Mol. Weight 83.393 kDa, SeqCov% 19.8	0	0	0	0	0	0	0	0	0	0	0	0	0	0	0	0	0	0	0	0	0	0	0.0344211	0.392882	0.760296	1	0.76441	0	0	0	0	0	0	0	0	0	0	0	0	0
UniProt#J3KTA4	J3KTA4	>tr|J3KTA4|J3KTA4_HUMAN Probable ATP-dependent RNA helicase DDX5 OS=Homo sapiens GN=DDX5 PE=1 SV=1;>sp|P17844|DDX5_HUMAN Probable ATP-dependent RNA helicase DDX5 OS=Homo sapiens GN=DDX5 PE=1 SV=1;>tr|J3KRZ1|J3KRZ1_HUMAN Probable ATP-dependent RNA helicase , Peptides 8 , Mol. Weight 69.086 kDa, SeqCov% 14.5	0	0	0	0	0	0	0	0	0	0	0	0	0	0	0	0	0	0	0	0	0	0	0	0.419039	1	0.878058	0.70902	0.235767	0	0.280402	0.0721813	0	0	0	0	0	0	0	0	0
UniProt#Q00577	Q00577	>sp|Q00577|PURA_HUMAN Transcriptional activator protein Pur-alpha OS=Homo sapiens GN=PURA PE=1 SV=2, Peptides 1 , Mol. Weight 34.91 kDa, SeqCov% 8.1	0	0	0	0	0.0902796	0	0	0	0	0	0	0	0	0	0	0	0	0	0	0	0	0	0	0.601846	1	0.809626	0.657714	0	0	0	0	0	0	0	0	0	0	0	0	0
UniProt#Q14247	Q14247	>sp|Q14247|SRC8_HUMAN Src substrate cortactin OS=Homo sapiens GN=CTTN PE=1 SV=2, Peptides 7 , Mol. Weight 61.585 kDa, SeqCov% 21.8	0	0	0	0	0	0	0	0	0	0	0	0	0	0	0	0	0	0	0	0	0	0	0	0.576836	1	0.829042	0.49536	0.00933946	0	0	0	0	0	0	0	0	0	0	0	0
UniProt#Q99653	Q99653	>sp|Q99653|CHP1_HUMAN Calcineurin B homologous protein 1 OS=Homo sapiens GN=CHP1 PE=1 SV=3;>tr|H0YKE7|H0YKE7_HUMAN Calcineurin B homologous protein 1 OS=Homo sapiens GN=CHP1 PE=1 SV=1;>tr|F5GX29|F5GX29_HUMAN Calcineurin B homologous protein 1 OS=Homo sapie, Peptides 5 , Mol. Weight 22.456 kDa, SeqCov% 34.4	0	0	0	0	0	0	0	0	0	0	0	0	0	0	0	0	0	0	0	0	0	0	0	0.411133	1	0.834874	0.468272	0.207272	0	0	0	0	0	0	0	0	0	0	0	0
UniProt#O43175	O43175	>sp|O43175|SERA_HUMAN D-3-phosphoglycerate dehydrogenase OS=Homo sapiens GN=PHGDH PE=1 SV=4;>tr|Q5SZU1|Q5SZU1_HUMAN D-3-phosphoglycerate dehydrogenase OS=Homo sapiens GN=PHGDH PE=1 SV=1, Peptides 13 , Mol. Weight 56.65 kDa, SeqCov% 32.1	0	0.00304304	0.00157635	0	0	0.000927809	0	0	0	0	0	0	0	0	0	0	0.000513305	0	0	0.00229767	0.00473154	0.0314432	0.0483669	0.289643	1	0.856666	0.371274	0.0631674	0	0.00168641	0.00148104	0.00250141	0	0	0.00421494	0	0	0	0	0
UniProt#Q96KA5	Q96KA5	>sp|Q96KA5|CLP1L_HUMAN Cleft lip and palate transmembrane protein 1-like protein OS=Homo sapiens GN=CLPTM1L PE=1 SV=1;>tr|G5E9Z2|G5E9Z2_HUMAN Cisplatin resistance related protein CRR9p, isoform CRA_c OS=Homo sapiens GN=CLPTM1L PE=1 SV=1, Peptides 5 , Mol. Weight 62.228 kDa, SeqCov% 12.3	0	0	0	0	0	0	0	0	0	0	0	0.0101208	0	0	0	0	0.0418074	0.018705	0	0	0	0	0	0.0493661	1	0.748008	0.526507	0.0372977	0	0	0	0	0	0	0	0	0	0	0	0
UniProt#P49069	P49069	>sp|P49069|CAMLG_HUMAN Calcium signal-modulating cyclophilin ligand OS=Homo sapiens GN=CAMLG PE=1 SV=1, Peptides 1 , Mol. Weight 32.952 kDa, SeqCov% 7.4	0	0	0	0	0	0	0	0	0	0	0	0	0	0	0	0	0	0	0	0	0	0	0	0	0.887578	1	0.586983	0	0	0	0	0	0	0	0	0	0	0	0	0
UniProt#Q9NRX5	Q9NRX5	>sp|Q9NRX5|SERC1_HUMAN Serine incorporator 1 OS=Homo sapiens GN=SERINC1 PE=1 SV=1, Peptides 1 , Mol. Weight 50.494 kDa, SeqCov% 3.8	0	0	0	0	0	0	0	0	0	0	0	0	0	0	0	0	0	0	0	0	0	0	0	0	0.767298	1	0.695937	0	0	0	0	0	0	0	0	0	0	0	0	0
UniProt#Q9H0D6	Q9H0D6	>sp|Q9H0D6|XRN2_HUMAN 5-3 exoribonuclease 2 OS=Homo sapiens GN=XRN2 PE=1 SV=1, Peptides 1 , Mol. Weight 108.58 kDa, SeqCov% 1.8	0	0	0	0	0	0	0	0	0	0	0	0	0	0	0	0	0	0	0	0	0	0	0	0	0.990153	0.922269	1	0	0	0	0	0	0	0	0	0	0	0	0	0
UniProt#H0Y6V6	H0Y6V6	>tr|H0Y6V6|H0Y6V6_HUMAN Limb region 1 protein homolog (Fragment) OS=Homo sapiens GN=LMBR1 PE=1 SV=1;>sp|Q8WVP7|LMBR1_HUMAN Limb region 1 protein homolog OS=Homo sapiens GN=LMBR1 PE=1 SV=1;>tr|F8WEN8|F8WEN8_HUMAN Limb region 1 protein homolog OS=Homo sapien, Peptides 2 , Mol. Weight 59.197 kDa, SeqCov% 4.2	0	0	0	0	0	0	0	0	0	0	0	0	0	0	0	0	0	0	0	0	0	0	0	0	1	0.621411	0.957605	0	0	0	0	0	0	0	0	0	0	0	0	0
UniProt#Q16625	Q16625	>sp|Q16625|OCLN_HUMAN Occludin OS=Homo sapiens GN=OCLN PE=1 SV=1, Peptides 2 , Mol. Weight 59.143 kDa, SeqCov% 6.5	0	0	0	0	0	0	0	0	0	0	0	0	0	0	0	0	0.0602891	0	0	0	0	0	0	0	1	0.371018	0.432765	0	0	0	0	0	0	0	0	0	0	0	0	0
UniProt#Q6DD88	Q6DD88	>sp|Q6DD88|ATLA3_HUMAN Atlastin-3 OS=Homo sapiens GN=ATL3 PE=1 SV=1;>tr|F5H6I7|F5H6I7_HUMAN Atlastin-3 OS=Homo sapiens GN=ATL3 PE=1 SV=1;>tr|F5GWF8|F5GWF8_HUMAN Atlastin-3 (Fragment) OS=Homo sapiens GN=ATL3 PE=1 SV=1, Peptides 6 , Mol. Weight 60.541 kDa, SeqCov% 21.4	0	0	0	0	0	0	0	0	0	0	0	0	0	0	0	0	0	0	0	0	0	0	0	0	1	0.526043	0.50025	0.398192	0	0	0	0	0	0	0	0	0	0	0	0
UniProt#A0A087WZA6	A0A087WZA6	>tr|A0A087WZA6|A0A087WZA6_HUMAN Secretory carrier-associated membrane protein 1 (Fragment) OS=Homo sapiens GN=SCAMP1 PE=1 SV=1;>sp|O15126|SCAM1_HUMAN Secretory carrier-associated membrane protein 1 OS=Homo sapiens GN=SCAMP1 PE=1 SV=2;>tr|A0A087WTX8|A0A087W, Peptides 2 , Mol. Weight 13.322 kDa, SeqCov% 23.5	0	0	0	0	0	0	0	0	0	0	0	0	0	0	0	0	0	0	0	0.514283	0	0	0	0	1	0.835726	0.45325	0.09658	0	0	0	0	0	0	0	0	0	0	0	0
UniProt#B3KY94	B3KY94	>tr|B3KY94|B3KY94_HUMAN CDP-diacylglycerol--inositol 3-phosphatidyltransferase OS=Homo sapiens GN=CDIPT PE=1 SV=1;>sp|O14735|CDIPT_HUMAN CDP-diacylglycerol--inositol 3-phosphatidyltransferase OS=Homo sapiens GN=CDIPT PE=1 SV=1;>tr|H3BUR9|H3BUR9_HUMAN CDP-d, Peptides 3 , Mol. Weight 25.946 kDa, SeqCov% 14.8	0	0	0	0	0	0	0	0	0	0	0	0	0	0	0	0	0	0	0	0	0	0	0	0	1	0.670522	0	0	0	0	0	0	0	0	0	0	0	0	0	0
UniProt#Q9Y678	Q9Y678	>sp|Q9Y678|COPG1_HUMAN Coatomer subunit gamma-1 OS=Homo sapiens GN=COPG1 PE=1 SV=1, Peptides 5 , Mol. Weight 97.717 kDa, SeqCov% 8	0	0	0	0	0	0	0	0	0	0	0	0	0	0	0	0	0	0	0	0	0	0	0	0	1	0.84264	0	0	0	0	0	0	0	0	0	0	0	0	0	0
UniProt#S4R320	S4R320	>tr|S4R320|S4R320_HUMAN Phosphatidylinositol 5-phosphate 4-kinase type-2 alpha (Fragment) OS=Homo sapiens GN=PIP4K2A PE=1 SV=1;>tr|H7BXS3|H7BXS3_HUMAN Phosphatidylinositol 5-phosphate 4-kinase type-2 alpha OS=Homo sapiens GN=PIP4K2A PE=1 SV=1;>sp|P48426|PI, Peptides 1 , Mol. Weight 16.695 kDa, SeqCov% 6.3	0	0	0	0	0	0	0	0	0	0	0	0	0	0	0	0	0	0	0	0	0	0	0	0	1	0.895075	0	0	0	0	0	0	0	0	0	0	0	0	0	0
UniProt#Q14108	Q14108	>sp|Q14108|SCRB2_HUMAN Lysosome membrane protein 2 OS=Homo sapiens GN=SCARB2 PE=1 SV=2, Peptides 5 , Mol. Weight 54.29 kDa, SeqCov% 11.7	0	0	0	0	0	0	0	0	0	0	0	0	0	0	0	0	0	0	0	0	0	0	0	0	1	0.993666	0.152817	0	0	0	0	0	0	0	0	0	0	0	0	0
UniProt#Q9Y6X5	Q9Y6X5	>sp|Q9Y6X5|ENPP4_HUMAN Bis(5-adenosyl)-triphosphatase ENPP4 OS=Homo sapiens GN=ENPP4 PE=1 SV=3;>sp|Q6UWV6|ENPP7_HUMAN Ectonucleotide pyrophosphatase/phosphodiesterase family member 7 OS=Homo sapiens GN=ENPP7 PE=1 SV=3, Peptides 1 , Mol. Weight 51.641 kDa, SeqCov% 2.2	0	0	0	0	0	0	0	0	0	0	0	0	0	0	0	0	0	0	0	0	0	0	0	0	0.949656	1	0	0	0	0	0	0	0	0	0	0	0	0	0	0
UniProt#A0A0C4DFM1	A0A0C4DFM1	>tr|A0A0C4DFM1|A0A0C4DFM1_HUMAN Transmembrane 9 superfamily member 4 OS=Homo sapiens GN=TM9SF4 PE=4 SV=1;>sp|Q92544|TM9S4_HUMAN Transmembrane 9 superfamily member 4 OS=Homo sapiens GN=TM9SF4 PE=1 SV=2, Peptides 9 , Mol. Weight 72.54 kDa, SeqCov% 18.2	0	0	0	0	0	0	0	0	0	0	0	0.0193876	0	0	0	0	0	0	0	0	0	0	0	0.0431323	0.902438	1	0	0	0	0	0	0	0	0	0	0	0	0	0	0
UniProt#P13674	P13674	>sp|P13674|P4HA1_HUMAN Prolyl 4-hydroxylase subunit alpha-1 OS=Homo sapiens GN=P4HA1 PE=1 SV=2, Peptides 20 , Mol. Weight 61.049 kDa, SeqCov% 42.7	0	0	0	0	0	0	0	0	0	0	0	0	0	0	0	0	0	0.00454932	0	0	0	0	0.0092101	0.0586889	0.806656	1	0.0742502	0	0.0086672	0.0150525	0.00738974	0.00911307	0	0	0	0	0	0	0	0
UniProt#P31939	P31939	>sp|P31939|PUR9_HUMAN Bifunctional purine biosynthesis protein PURH OS=Homo sapiens GN=ATIC PE=1 SV=3, Peptides 3 , Mol. Weight 64.615 kDa, SeqCov% 7.3	0	0	0	0	0	0	0	0	0	0	0	0	0	0	0	0	0	0	0	0	0	0	0	0	0.833753	1	0.258786	0	0	0	0	0	0	0	0	0	0	0	0	0
UniProt#Q9NUQ7	Q9NUQ7	>sp|Q9NUQ7|UFSP2_HUMAN Ufm1-specific protease 2 OS=Homo sapiens GN=UFSP2 PE=1 SV=3;>tr|D6RGX2|D6RGX2_HUMAN Ufm1-specific protease 2 OS=Homo sapiens GN=UFSP2 PE=1 SV=1;>tr|D6RB53|D6RB53_HUMAN Ufm1-specific protease 2 OS=Homo sapiens GN=UFSP2 PE=1 SV=1;>tr|D, Peptides 4 , Mol. Weight 53.261 kDa, SeqCov% 15.4	0	0	0	0	0	0	0	0	0	0	0	0	0	0	0	0	0	0	0	0	0	0	0	0.0810794	0.626137	1	0.191882	0	0	0	0	0	0	0	0	0	0	0	0	0
UniProt#Q16666	Q16666	>sp|Q16666|IF16_HUMAN Gamma-interferon-inducible protein 16 OS=Homo sapiens GN=IFI16 PE=1 SV=3, Peptides 1 , Mol. Weight 88.255 kDa, SeqCov% 2.8	0	0	0	0	0	0	0	0	0	0	0	0	0	0	0	0	0	0	0	0	0	0	0	0	1	0.954442	0	0	0	0.818626	0	0	0	0	0	0	0	0	0	0
UniProt#Q9Y5K6	Q9Y5K6	>sp|Q9Y5K6|CD2AP_HUMAN CD2-associated protein OS=Homo sapiens GN=CD2AP PE=1 SV=1, Peptides 2 , Mol. Weight 71.45 kDa, SeqCov% 5.6	0	0	0	0	0	0	0	0	0	0	0	0	0	0	0	0	0	0	0	0	0	0	0	0	0.90421	0.674302	1	0.239054	0	0.740387	0	0	0	0	0	0	0	0	0	0
UniProt#P17858	P17858	>sp|P17858|PFKAL_HUMAN ATP-dependent 6-phosphofructokinase, liver type OS=Homo sapiens GN=PFKL PE=1 SV=6, Peptides 1 , Mol. Weight 85.018 kDa, SeqCov% 1.9	0	0	0	0	0	0	0	0	0	0	0	0	0	0	0	0	0	0	0	0	0	0	0	0	0.616759	1	0.936963	0.731912	0.677585	0.369045	0	0	0	0	0	0	0	0	0	0
UniProt#A0A0C4DFZ2	A0A0C4DFZ2	>tr|A0A0C4DFZ2|A0A0C4DFZ2_HUMAN Arylsulfatase A OS=Homo sapiens GN=ARSA PE=4 SV=1;>sp|P15289|ARSA_HUMAN Arylsulfatase A OS=Homo sapiens GN=ARSA PE=1 SV=3, Peptides 2 , Mol. Weight 53.806 kDa, SeqCov% 6.1	0	0	0	0	0	0	0	0	0	0	0	0	0	0	0	0	0	0	0	0	0	0	0	0	0.334186	1	0.70198	0.93219	0.289537	0	0	0	0	0	0	0	0	0	0	0
UniProt#P48723	P48723	>sp|P48723|HSP13_HUMAN Heat shock 70 kDa protein 13 OS=Homo sapiens GN=HSPA13 PE=1 SV=1, Peptides 6 , Mol. Weight 51.927 kDa, SeqCov% 13.4	0	0	0	0	0	0	0	0	0	0	0	0	0	0	0	0	0	0	0	0	0	0	0	0	0.172447	1	0.257799	0.751153	0.70985	0.249287	0	0	0	0	0	0	0	0	0	0
UniProt#Q9UNE7	Q9UNE7	>sp|Q9UNE7|CHIP_HUMAN E3 ubiquitin-protein ligase CHIP OS=Homo sapiens GN=STUB1 PE=1 SV=2, Peptides 1 , Mol. Weight 34.856 kDa, SeqCov% 3.6	0	0	0	0	0	0	0	0	0	0	0	0	0	0	0	0	0	0	0	0	0	0	0	0	0	1	0	0.613073	0	0	0	0	0	0	0	0	0	0	0	0
UniProt#O75330	O75330	>sp|O75330|HMMR_HUMAN Hyaluronan mediated motility receptor OS=Homo sapiens GN=HMMR PE=1 SV=2, Peptides 1 , Mol. Weight 84.099 kDa, SeqCov% 2.5	0	0	0	0	0	0	0	0	0	0	0	0	0	0	0	0	0	0	0	0	0	0	0	0	0	1	0	0.919612	0	0	0	0	0	0	0	0	0	0	0	0
UniProt#H3BN98	H3BN98	>tr|H3BN98|H3BN98_HUMAN Uncharacterized protein (Fragment) OS=Homo sapiens PE=4 SV=2;>tr|H3BPJ2|H3BPJ2_HUMAN ADP-ribosylation factor-like protein 6-interacting protein 1 (Fragment) OS=Homo sapiens GN=ARL6IP1 PE=4 SV=2;>sp|Q15041|AR6P1_HUMAN ADP-ribosylatio, Peptides 3 , Mol. Weight 27.168 kDa, SeqCov% 16	0	0	0	0	0	0	0	0	0	0	0	0	0	0	0	0	0	0	0	0	0	0	0	0	0	1	0.236762	0	0	0	0	0	0	0	0.250935	0.494185	0.29033	0.15183	0.238768	0.277603
UniProt#P09622	P09622	>sp|P09622|DLDH_HUMAN Dihydrolipoyl dehydrogenase, mitochondrial OS=Homo sapiens GN=DLD PE=1 SV=2;>tr|E9PEX6|E9PEX6_HUMAN Dihydrolipoyl dehydrogenase, mitochondrial OS=Homo sapiens GN=DLD PE=1 SV=1, Peptides 5 , Mol. Weight 54.177 kDa, SeqCov% 13.6	0	0	0	0	0	0	0	0	0	0	0	0	0	0	0	0	0.0268645	0.331803	0.434314	0.0407109	0	0	0	0	0	1	0	0	0	0	0	0	0	0	0	0	0	0	0	0
UniProt#E9PJE4	E9PJE4	>tr|E9PJE4|E9PJE4_HUMAN COMM domain-containing protein 5 (Fragment) OS=Homo sapiens GN=COMMD5 PE=1 SV=1;>sp|Q9GZQ3|COMD5_HUMAN COMM domain-containing protein 5 OS=Homo sapiens GN=COMMD5 PE=1 SV=1, Peptides 2 , Mol. Weight 18.487 kDa, SeqCov% 18.7	0	0	0	0	0	0	0	0	0	0	0	0	0	0	0	0	0	0	0	0	0	0	0	0	0	1	0.599542	0	0	0	0	0	0	0	0	0	0	0	0	0
UniProt#P50416	P50416	>sp|P50416|CPT1A_HUMAN Carnitine O-palmitoyltransferase 1, liver isoform OS=Homo sapiens GN=CPT1A PE=1 SV=2;>tr|H3BUJ0|H3BUJ0_HUMAN Carnitine O-palmitoyltransferase 1, liver isoform (Fragment) OS=Homo sapiens GN=CPT1A PE=1 SV=1;>tr|H3BP22|H3BP22_HUMAN Carn, Peptides 2 , Mol. Weight 88.367 kDa, SeqCov% 2.6	0	0	0	0	0	0	0	0	0	0	0	0	0	0	0	0	0	0	0	0	0	0	0	0	0	1	0.37688	0	0	0	0	0	0	0	0	0	0	0	0	0
UniProt#P00491	P00491	>sp|P00491|PNPH_HUMAN Purine nucleoside phosphorylase OS=Homo sapiens GN=PNP PE=1 SV=2;>tr|G3V2H3|G3V2H3_HUMAN Purine nucleoside phosphorylase (Fragment) OS=Homo sapiens GN=PNP PE=1 SV=1, Peptides 4 , Mol. Weight 32.118 kDa, SeqCov% 20.4	0	0	0	0	0	0	0	0	0	0	0	0	0	0	0	0	0	0	0	0	0	0	0	0	0	1	0.34173	0	0	0	0	0	0	0	0	0	0	0	0	0
UniProt#Q15637	Q15637	>sp|Q15637|SF01_HUMAN Splicing factor 1 OS=Homo sapiens GN=SF1 PE=1 SV=4, Peptides 2 , Mol. Weight 68.329 kDa, SeqCov% 3.9	0	0	0	0	0	0	0	0	0	0	0	0	0	0	0	0	0	0	0	0	0	0	0	0	0	1	0.23657	0	0	0	0	0	0	0	0	0	0	0	0	0
UniProt#O75844	O75844	>sp|O75844|FACE1_HUMAN CAAX prenyl protease 1 homolog OS=Homo sapiens GN=ZMPSTE24 PE=1 SV=2, Peptides 9 , Mol. Weight 54.812 kDa, SeqCov% 21.7	0	0	0	0	0	0	0	0	0	0	0	0	0	0	0	0	0	0	0	0	0	0	0	0	0.232349	1	0.258784	0	0	0	0	0	0	0	0	0	0	0	0	0
UniProt#Q9UKX5	Q9UKX5	>sp|Q9UKX5|ITA11_HUMAN Integrin alpha-11 OS=Homo sapiens GN=ITGA11 PE=1 SV=2, Peptides 1 , Mol. Weight 133.47 kDa, SeqCov% 1	0	0	0	0	0	0	0	0	0	0	0	0	0	0	0	0	0	0	0	0	0	0	0	0	0	1	0	0	0	0	0	0	0	0	0	0	0	0	0	0
UniProt#Q08J23	Q08J23	>sp|Q08J23|NSUN2_HUMAN tRNA (cytosine(34)-C(5))-methyltransferase OS=Homo sapiens GN=NSUN2 PE=1 SV=2, Peptides 1 , Mol. Weight 86.47 kDa, SeqCov% 2.3	0	0	0	0	0	0	0	0	0	0	0	0	0	0	0	0	0	0	0	0	0	0	0	0	0	1	0	0	0	0	0	0	0	0	0	0	0	0	0	0
UniProt#Q5BJH7	Q5BJH7	>sp|Q5BJH7|YIF1B_HUMAN Protein YIF1B OS=Homo sapiens GN=YIF1B PE=1 SV=1, Peptides 2 , Mol. Weight 34.435 kDa, SeqCov% 8.9	0	0	0	0	0	0	0	0	0	0	0	0	0	0	0	0	0	0	0	0	0	0	0	0	0	1	0	0	0	0	0	0	0	0	0	0	0	0	0	0
UniProt#P08842	P08842	>sp|P08842|STS_HUMAN Steryl-sulfatase OS=Homo sapiens GN=STS PE=1 SV=2, Peptides 1 , Mol. Weight 65.492 kDa, SeqCov% 1.9	0	0	0	0	0	0	0	0	0	0	0	0	0	0	0	0	0	0	0	0	0	0	0	0	0	1	0	0	0	0	0	0	0	0	0	0	0	0	0	0
UniProt#V9GZ45	V9GZ45	>tr|V9GZ45|V9GZ45_HUMAN Alpha-methylacyl-CoA racemase OS=Homo sapiens GN=AMACR PE=1 SV=1;>tr|V9GYU9|V9GYU9_HUMAN Alpha-methylacyl-CoA racemase OS=Homo sapiens GN=AMACR PE=1 SV=1;>tr|V9GYP4|V9GYP4_HUMAN Alpha-methylacyl-CoA racemase OS=Homo sapiens GN=AMACR, Peptides 1 , Mol. Weight 28.484 kDa, SeqCov% 3.8	0	0	0	0	0	0	0	0	0	0	0	0	0	0	0	0	0	0	0	0	0	0	0	0	0	1	0	0	0	0	0	0	0	0	0	0	0	0	0	0
UniProt#C9JHG2	C9JHG2	>tr|C9JHG2|C9JHG2_HUMAN Raftlin (Fragment) OS=Homo sapiens GN=RFTN1 PE=1 SV=1;>tr|G3XAJ6|G3XAJ6_HUMAN Raft-linking protein, isoform CRA_c OS=Homo sapiens GN=RFTN1 PE=1 SV=1;>sp|Q14699|RFTN1_HUMAN Raftlin OS=Homo sapiens GN=RFTN1 PE=1 SV=4, Peptides 1 , Mol. Weight 29.736 kDa, SeqCov% 7.6	0	0	0	0	0	0	0	0	0	0	0	0	0	0	0	0	0	0	0	0	0	0	0	0	0	1	0	0	0	0	0	0	0	0	0	0	0	0	0	0
UniProt#H0YIF3	H0YIF3	>tr|H0YIF3|H0YIF3_HUMAN Stabilin-2 (Fragment) OS=Homo sapiens GN=STAB2 PE=1 SV=1, Peptides 1 , Mol. Weight 3.7192 kDa, SeqCov% 42.4	0	0	0	0	0	0	0	0	0	0	0	0	0	0	0	0	0	0	0	0	0	0	0	0	0	1	0	0	0	0	0	0	0	0	0	0	0	0	0	0
UniProt#Q08722	Q08722	>sp|Q08722|CD47_HUMAN Leukocyte surface antigen CD47 OS=Homo sapiens GN=CD47 PE=1 SV=1, Peptides 1 , Mol. Weight 35.213 kDa, SeqCov% 2.5	0	0	0	0	0	0	0	0	0	0	0	0	0	0	0	0	0	0	0	0	0	0	0	0.146593	0	1	0	0	0	0	0	0	0	0	0	0	0	0	0	0
UniProt#Q14739	Q14739	>sp|Q14739|LBR_HUMAN Lamin-B receptor OS=Homo sapiens GN=LBR PE=1 SV=2, Peptides 3 , Mol. Weight 70.702 kDa, SeqCov% 6.2	0	0	0	0	0	0	0	0	0	0	0	0	0	0	0.181377	0	0	0	0	0.140043	0.304416	0.0467082	0.270214	0.303543	0.0821218	1	0.17268	0.0825716	0	0	0	0	0	0	0	0	0	0	0	0
UniProt#O94855	O94855	>sp|O94855|SC24D_HUMAN Protein transport protein Sec24D OS=Homo sapiens GN=SEC24D PE=1 SV=2;>tr|E9PC44|E9PC44_HUMAN Protein transport protein Sec24D OS=Homo sapiens GN=SEC24D PE=1 SV=2;>tr|E9PDM8|E9PDM8_HUMAN Protein transport protein Sec24D OS=Homo sapien, Peptides 2 , Mol. Weight 113.01 kDa, SeqCov% 2.9	0	0	0	0	0	0	0	0	0	0	0	0	0	0	0	0	0	0	0	0	0.572532	0	0	0	0	1	0.459961	0	0	0	0	0	0	0	0	0	0	0	0	0
UniProt#H7C285	H7C285	>tr|H7C285|H7C285_HUMAN Tetraspanin-15 (Fragment) OS=Homo sapiens GN=TSPAN15 PE=1 SV=1;>sp|O95858|TSN15_HUMAN Tetraspanin-15 OS=Homo sapiens GN=TSPAN15 PE=2 SV=1, Peptides 2 , Mol. Weight 18.219 kDa, SeqCov% 13.8	0	0	0	0	0	0	0	0	0	0	0	0	0	0	0	0	0	0	0	0	1	0	0	0	0	0.884208	0	0	0	0	0	0	0	0	0	0	0	0	0	0
UniProt#Q92820	Q92820	>sp|Q92820|GGH_HUMAN Gamma-glutamyl hydrolase OS=Homo sapiens GN=GGH PE=1 SV=2, Peptides 4 , Mol. Weight 35.964 kDa, SeqCov% 15.4	0	0	0	0	0	0	0	0	0	0.0906545	0.246347	0	0	0.385403	0	0.100889	0.407124	0.375676	0.146148	0	0.637128	0.127513	0.0930583	0.0778104	0.730432	0.908608	0.423205	0.0277025	0	0	0	0.0405887	0	0	0.437953	1	0	0	0	0
UniProt#P60059	P60059	>sp|P60059|SC61G_HUMAN Protein transport protein Sec61 subunit gamma OS=Homo sapiens GN=SEC61G PE=1 SV=1, Peptides 2 , Mol. Weight 7.7412 kDa, SeqCov% 36.8	0	0	0	0	0	0	0.204405	0.268116	0	0	0.313774	0	0	0.428845	0.728828	0.438004	0.470887	0.442701	0.404258	0	0	0	0	0	1	0	0	0	0	0	0	0	0	0	0	0	0	0	0	0
UniProt#P22059	P22059	>sp|P22059|OSBP1_HUMAN Oxysterol-binding protein 1 OS=Homo sapiens GN=OSBP PE=1 SV=1, Peptides 5 , Mol. Weight 89.42 kDa, SeqCov% 9.3	0	0	0	0	0	0	0	0	0	0	0	0	0	0	0.576199	0.362822	1	0	0	0	0	0	0	0.345541	0.929616	0.57961	0	0	0	0	0	0	0	0	0	0	0	0	0	0
UniProt#B5MDE0	B5MDE0	>tr|B5MDE0|B5MDE0_HUMAN Protein RFT1 homolog OS=Homo sapiens GN=RFT1 PE=1 SV=1;>sp|Q96AA3|RFT1_HUMAN Protein RFT1 homolog OS=Homo sapiens GN=RFT1 PE=1 SV=1, Peptides 1 , Mol. Weight 55.835 kDa, SeqCov% 2	0	0	0	0	0	0	0	0.221457	0.405434	0	0	0	0	0	0	0	0	0	0	0	0	0	0	0	1	0.339484	0	0	0	0	0	0	0	0	0	0	0	0	0	0
UniProt#O00400	O00400	>sp|O00400|ACATN_HUMAN Acetyl-coenzyme A transporter 1 OS=Homo sapiens GN=SLC33A1 PE=1 SV=1, Peptides 5 , Mol. Weight 60.908 kDa, SeqCov% 11.5	0	0	0	0	0	0	0	0	0	0	0	0	0	0	0	0	0	0	0	0	0	0	0	0.103803	1	0.419544	0.0680485	0	0	0	0	0	0	0	0	0	0	0	0	0
UniProt#O15460	O15460	>sp|O15460|P4HA2_HUMAN Prolyl 4-hydroxylase subunit alpha-2 OS=Homo sapiens GN=P4HA2 PE=1 SV=1, Peptides 13 , Mol. Weight 60.901 kDa, SeqCov% 36.3	0	0	0	0	0	0	0	0	0	0	0	0	0	0	0	0	0	0	0	0	0	0	0	0.0539127	1	0.414077	0	0	0	0	0	0	0	0	0	0	0	0	0	0
UniProt#F5H0M4	F5H0M4	>tr|F5H0M4|F5H0M4_HUMAN Lysophospholipid acyltransferase 5 OS=Homo sapiens GN=LPCAT3 PE=1 SV=1;>sp|Q6P1A2|MBOA5_HUMAN Lysophospholipid acyltransferase 5 OS=Homo sapiens GN=LPCAT3 PE=1 SV=1, Peptides 5 , Mol. Weight 39.374 kDa, SeqCov% 25.1	0	0	0	0	0	0	0	0	0	0	0	0	0	0	0	0	0	0	0	0	0	0	0	0.0375919	1	0.355266	0	0	0	0	0	0	0	0	0	0	0	0	0	0
UniProt#H3BSB7	H3BSB7	>tr|H3BSB7|H3BSB7_HUMAN Lipase maturation factor 1 (Fragment) OS=Homo sapiens GN=LMF1 PE=1 SV=1;>tr|B4DFZ0|B4DFZ0_HUMAN Lipase maturation factor 1 OS=Homo sapiens GN=LMF1 PE=1 SV=1;>sp|Q96S06|LMF1_HUMAN Lipase maturation factor 1 OS=Homo sapiens GN=LMF1 PE, Peptides 3 , Mol. Weight 18.777 kDa, SeqCov% 15.5	0	0	0	0	0	0	0.0280361	0	0	0	0.0498376	0.0470754	0.0845863	0.0897225	0.109866	0	0	0.0644036	0.0463361	0	0	0	0	0.102279	1	0.219784	0.074425	0	0	0	0	0	0	0	0	0	0	0	0	0
UniProt#Q9HD45	Q9HD45	>sp|Q9HD45|TM9S3_HUMAN Transmembrane 9 superfamily member 3 OS=Homo sapiens GN=TM9SF3 PE=1 SV=2;>tr|Q5TB53|Q5TB53_HUMAN Transmembrane 9 superfamily member 3 (Fragment) OS=Homo sapiens GN=TM9SF3 PE=1 SV=4, Peptides 9 , Mol. Weight 67.887 kDa, SeqCov% 21.4	0	0	0	0	0	0	0	0	0	0.00891699	0	0	0.00938499	0.0106116	0	0.00835997	0.0196797	0.036724	0.0181644	0	0.0321074	0	0.0212442	0.190647	1	0.128006	0	0	0	0	0	0	0	0	0	0	0	0	0	0
UniProt#Q99805	Q99805	>sp|Q99805|TM9S2_HUMAN Transmembrane 9 superfamily member 2 OS=Homo sapiens GN=TM9SF2 PE=1 SV=1, Peptides 10 , Mol. Weight 75.775 kDa, SeqCov% 22.6	0	0	0	0	0	0	0	0	0	0	0	0	0	0	0	0	0.0116516	0.00754316	0	0.0155991	0	0	0	0.239475	1	0.175451	0	0	0	0	0	0	0	0	0	0	0	0	0	0
UniProt#P35606	P35606	>sp|P35606|COPB2_HUMAN Coatomer subunit beta OS=Homo sapiens GN=COPB2 PE=1 SV=2, Peptides 7 , Mol. Weight 102.49 kDa, SeqCov% 8.6	0	0	0	0	0	0	0	0	0	0	0	0	0	0	0	0	0	0	0	0	0	0	0	0.299564	1	0.239762	0	0	0	0	0	0	0	0	0	0	0	0	0	0
UniProt#Q8TAT6	Q8TAT6	>sp|Q8TAT6|NPL4_HUMAN Nuclear protein localization protein 4 homolog OS=Homo sapiens GN=NPLOC4 PE=1 SV=3;>tr|I3L4U9|I3L4U9_HUMAN Nuclear protein localization protein 4 homolog OS=Homo sapiens GN=NPLOC4 PE=1 SV=1, Peptides 2 , Mol. Weight 68.119 kDa, SeqCov% 5.3	0	0	0	0	0	0	0	0	0	0	0	0	0	0	0	0	0	0	0	0	0	0	0	0.333726	1	0.240036	0	0	0	0	0	0	0	0	0	0	0	0	0	0
UniProt#Q6NUK1	Q6NUK1	>sp|Q6NUK1|SCMC1_HUMAN Calcium-binding mitochondrial carrier protein SCaMC-1 OS=Homo sapiens GN=SLC25A24 PE=1 SV=2, Peptides 7 , Mol. Weight 53.354 kDa, SeqCov% 16.8	0	0	0	0	0	0	0	0	0	0	0	0	0	0	0	0	0	0	0	0	0	0	0	0.431813	1	0.282389	0.077343	0	0	0	0	0	0	0	0	0	0	0	0	0
UniProt#Q5HYI8	Q5HYI8	>sp|Q5HYI8|RABL3_HUMAN Rab-like protein 3 OS=Homo sapiens GN=RABL3 PE=1 SV=1;>tr|C9JXM3|C9JXM3_HUMAN Rab-like protein 3 OS=Homo sapiens GN=RABL3 PE=1 SV=1;>tr|F8WF50|F8WF50_HUMAN Rab-like protein 3 OS=Homo sapiens GN=RABL3 PE=1 SV=1;>tr|F8WDC7|F8WDC7_HUMAN, Peptides 4 , Mol. Weight 26.422 kDa, SeqCov% 26.7	0	0	0	0	0	0	0	0	0	0	0	0	0	0	0	0	0	0	0	0	0	0	0	0.227728	1	0	0	0	0	0	0	0	0	0	0	0	0	0.0748069	0.036717	0.0347921
UniProt#Q9NVA4	Q9NVA4	>sp|Q9NVA4|T184C_HUMAN Transmembrane protein 184C OS=Homo sapiens GN=TMEM184C PE=2 SV=2, Peptides 1 , Mol. Weight 50.141 kDa, SeqCov% 3	0	0	0	0	0	0	0	0	0	0	0	0	0	0	0	0	0	0	0	0	0	0	0	0	1	0	0	0	0	0	0	0	0	0	0	0	0	0	0	0
UniProt#Q9BX68	Q9BX68	>sp|Q9BX68|HINT2_HUMAN Histidine triad nucleotide-binding protein 2, mitochondrial OS=Homo sapiens GN=HINT2 PE=1 SV=1, Peptides 1 , Mol. Weight 17.162 kDa, SeqCov% 12.3	0	0	0	0	0	0	0	0	0	0	0	0	0	0	0	0	0	0	0	0	0	0	0	0	1	0	0	0	0	0	0	0	0	0	0	0	0	0	0	0
UniProt#Q7Z434	Q7Z434	>sp|Q7Z434|MAVS_HUMAN Mitochondrial antiviral-signaling protein OS=Homo sapiens GN=MAVS PE=1 SV=2, Peptides 1 , Mol. Weight 56.527 kDa, SeqCov% 2.6	0	0	0	0	0	0	0	0	0	0	0	0	0	0	0	0	0	0	0	0	0	0	0	0	1	0	0	0	0	0	0	0	0	0	0	0	0	0	0	0
UniProt#K7EJX5	K7EJX5	>tr|K7EJX5|K7EJX5_HUMAN Ferrochelatase (Fragment) OS=Homo sapiens GN=FECH PE=1 SV=1;>tr|K7ELX4|K7ELX4_HUMAN Ferrochelatase, mitochondrial (Fragment) OS=Homo sapiens GN=FECH PE=1 SV=1;>sp|P22830|HEMH_HUMAN Ferrochelatase, mitochondrial OS=Homo sapiens GN=FE, Peptides 1 , Mol. Weight 16.151 kDa, SeqCov% 9.8	0	0	0	0	0	0	0	0	0	0	0	0	0	0	0	0	0	0	0	0	0	0	0	0	1	0	0	0	0	0	0	0	0	0	0	0	0	0	0	0
UniProt#P49748	P49748	>sp|P49748|ACADV_HUMAN Very long-chain specific acyl-CoA dehydrogenase, mitochondrial OS=Homo sapiens GN=ACADVL PE=1 SV=1;>tr|K7EMF8|K7EMF8_HUMAN Very long-chain-specific acyl-CoA dehydrogenase, mitochondrial (Fragment) OS=Homo sapiens GN=ACADVL PE=1 SV=1;, Peptides 2 , Mol. Weight 70.389 kDa, SeqCov% 4.1	0	0	0	0	0	0	0	0	0	0	0	0	0	0	0	0	0	0	0	0	0	0	0	0	1	0	0	0	0	0	0	0	0	0	0	0	0	0	0	0
UniProt#Q5TDH0	Q5TDH0	>sp|Q5TDH0|DDI2_HUMAN Protein DDI1 homolog 2 OS=Homo sapiens GN=DDI2 PE=1 SV=1;>tr|H0YII4|H0YII4_HUMAN Protein DDI1 homolog 2 (Fragment) OS=Homo sapiens GN=DDI2 PE=1 SV=1;>tr|H0YI90|H0YI90_HUMAN Protein DDI1 homolog 2 (Fragment) OS=Homo sapiens GN=DDI2 PE=, Peptides 2 , Mol. Weight 44.522 kDa, SeqCov% 8.3	0	0	0	0	0	0	0	0	0	0	0	0	0	0	0	0	0	0	0	0	0	0	0	0	1	0	0	0	0	0	0	0	0	0	0	0	0	0	0	0
UniProt#E9PJC4	E9PJC4	>tr|E9PJC4|E9PJC4_HUMAN Transmembrane 9 superfamily member 1 (Fragment) OS=Homo sapiens GN=TM9SF1 PE=1 SV=1;>tr|E9PQY7|E9PQY7_HUMAN Transmembrane 9 superfamily member 1 (Fragment) OS=Homo sapiens GN=TM9SF1 PE=1 SV=1;>tr|E9PS99|E9PS99_HUMAN Transmembrane 9 , Peptides 2 , Mol. Weight 24.262 kDa, SeqCov% 11	0	0	0	0	0	0	0	0	0	0	0	0	0	0	0	0	0	0	0	0	0	0	0	0	1	0	0	0	0	0	0	0	0	0	0	0	0	0	0	0
UniProt#E5KLK1	E5KLK1	>tr|E5KLK1|E5KLK1_HUMAN Dynamin-like 120 kDa protein, mitochondrial OS=Homo sapiens GN=OPA1 PE=1 SV=1;>tr|E5KLJ6|E5KLJ6_HUMAN Dynamin-like 120 kDa protein, mitochondrial OS=Homo sapiens GN=OPA1 PE=1 SV=1;>tr|E5KLJ9|E5KLJ9_HUMAN Dynamin-like 120 kDa protein, Peptides 1 , Mol. Weight 111.82 kDa, SeqCov% 1.6	0	0	0	0	0	0	0	0	0	0	0	0	0	0	0	0	0	0	0	0	0	0	0	0	1	0	0	0	0	0	0	0	0	0	0	0	0	0	0	0
UniProt#C9JZ00	C9JZ00	>tr|C9JZ00|C9JZ00_HUMAN Transmembrane protein adipocyte-associated 1 (Fragment) OS=Homo sapiens GN=TPRA1 PE=1 SV=1;>tr|C9JU06|C9JU06_HUMAN Transmembrane protein adipocyte-associated 1 (Fragment) OS=Homo sapiens GN=TPRA1 PE=1 SV=1;>tr|F8WC44|F8WC44_HUMAN Tr, Peptides 1 , Mol. Weight 18.37 kDa, SeqCov% 7.8	0	0	0	0	0	0	0	0	0	0	0	0	0	0	0	0	0	0	0	0	0	0	0	0	1	0	0	0	0	0	0	0	0	0	0	0	0	0	0	0
UniProt#Q49A68	Q49A68	>tr|Q49A68|Q49A68_HUMAN TMEM68 protein OS=Homo sapiens GN=TMEM68 PE=1 SV=1;>tr|E5RHU1|E5RHU1_HUMAN Transmembrane protein 68 (Fragment) OS=Homo sapiens GN=TMEM68 PE=1 SV=1;>sp|Q96MH6|TMM68_HUMAN Transmembrane protein 68 OS=Homo sapiens GN=TMEM68 PE=2 SV=2, Peptides 1 , Mol. Weight 10.664 kDa, SeqCov% 23.1	0	0	0	0	0	0	0	0	0	0	0	0	0	0	0	0	0	0	0	0	0	0	0	0	1	0	0	0	0	0	0	0	0	0	0	0	0	0	0	0
UniProt#E9PKZ2	E9PKZ2	>tr|E9PKZ2|E9PKZ2_HUMAN Solute carrier family 35 member F2 OS=Homo sapiens GN=SLC35F2 PE=1 SV=1;>tr|E9PRY2|E9PRY2_HUMAN Solute carrier family 35 member F2 OS=Homo sapiens GN=SLC35F2 PE=1 SV=1;>tr|E9PJD1|E9PJD1_HUMAN Solute carrier family 35 member F2 OS=Ho, Peptides 1 , Mol. Weight 3.6862 kDa, SeqCov% 77.8	0	0	0	0	0	0	0	0	0	0	0	0	0	0	0	0	0	0	0	0	0	0	0	0	1	0	0	0	0	0	0	0	0	0	0	0	0	0	0	0
UniProt#Q96HA9	Q96HA9	>sp|Q96HA9|PX11C_HUMAN Peroxisomal membrane protein 11C OS=Homo sapiens GN=PEX11G PE=1 SV=1, Peptides 2 , Mol. Weight 26.636 kDa, SeqCov% 10.8	0	0	0	0	0	0	0	0	0	0	0	0	0	0	0	0	0	0	0	0	0	0	0	0	1	0	0	0	0	0	0	0	0	0	0	0	0	0	0	0
UniProt#B5MBZ0	B5MBZ0	>tr|B5MBZ0|B5MBZ0_HUMAN Echinoderm microtubule-associated protein-like 4 OS=Homo sapiens GN=EML4 PE=1 SV=3;>sp|Q9HC35|EMAL4_HUMAN Echinoderm microtubule-associated protein-like 4 OS=Homo sapiens GN=EML4 PE=1 SV=3, Peptides 1 , Mol. Weight 110.18 kDa, SeqCov% 1.6	0	0	0	0	0	0	0	0	0	0	0	0	0	0	0	0	0	0	0	0	0	0	0	0	1	0	0	0	0	0	0	0	0	0	0	0	0	0	0	0
UniProt#Q9H3U1	Q9H3U1	>sp|Q9H3U1|UN45A_HUMAN Protein unc-45 homolog A OS=Homo sapiens GN=UNC45A PE=1 SV=1, Peptides 1 , Mol. Weight 103.08 kDa, SeqCov% 1	0	0	0	0	0	0	0	0	0	0	0	0	0	0	0	0	0	0	0	0	0	0	0	0	1	0	0	0	0	0	0	0	0	0	0	0	0	0	0	0
UniProt#A0A0A6YYL4	A0A0A6YYL4	>tr|A0A0A6YYL4|A0A0A6YYL4_HUMAN Protein CORO7-PAM16 OS=Homo sapiens GN=CORO7-PAM16 PE=1 SV=1;>sp|P57737|CORO7_HUMAN Coronin-7 OS=Homo sapiens GN=CORO7 PE=1 SV=2, Peptides 1 , Mol. Weight 114.16 kDa, SeqCov% 2.2	0	0	0	0	0	0	0	0	0	0	0	0	0	0	0	0	0	0	0	0	0	0	0	0	1	0	0	0	0	0	0	0	0	0	0	0	0	0	0	0
UniProt#Q9H3P7	Q9H3P7	>sp|Q9H3P7|GCP60_HUMAN Golgi resident protein GCP60 OS=Homo sapiens GN=ACBD3 PE=1 SV=4, Peptides 3 , Mol. Weight 60.593 kDa, SeqCov% 10	0	0	0	0	0	0	0	0	0	0	0	0	0	0	0	0	0	0	0	0	0	0	0	0	1	0.083817	0	0	0	0	0	0	0	0	0	0	0	0	0	0
UniProt#Q08426	Q08426	>sp|Q08426|ECHP_HUMAN Peroxisomal bifunctional enzyme OS=Homo sapiens GN=EHHADH PE=1 SV=3, Peptides 3 , Mol. Weight 79.494 kDa, SeqCov% 4.8	0	0	0	0	0	0	0	0	0	0	0	0	0	0	0	0	0	0	0	0	0	0	0	0	1	0.096384	0	0	0	0	0	0	0	0	0	0	0	0	0	0
UniProt#P39880	P39880	>sp|P39880|CUX1_HUMAN Homeobox protein cut-like 1 OS=Homo sapiens GN=CUX1 PE=1 SV=3;>sp|Q13948|CASP_HUMAN Protein CASP OS=Homo sapiens GN=CUX1 PE=1 SV=2, Peptides 3 , Mol. Weight 164.19 kDa, SeqCov% 2.5	0	0	0	0	0	0	0	0	0	0	0.140738	0.244995	0.167953	0	0	0.0945201	0.0650446	0	0	0	0	0	0	0	1	0	0	0	0	0	0	0	0	0	0	0	0	0	0	0
UniProt#H3BNH5	H3BNH5	>tr|H3BNH5|H3BNH5_HUMAN Inactive hydroxysteroid dehydrogenase-like protein 1 (Fragment) OS=Homo sapiens GN=HSDL1 PE=1 SV=1;>tr|H3BQI7|H3BQI7_HUMAN Inactive hydroxysteroid dehydrogenase-like protein 1 (Fragment) OS=Homo sapiens GN=HSDL1 PE=1 SV=1;>tr|H3BT52, Peptides 1 , Mol. Weight 8.1425 kDa, SeqCov% 15.7	0	0	0	0	0	0	0	0	0	0	0	0	0	0	0	0	0	0	0	0	0	0	0	0	1	0	0	0.550386	0	0	0	0	0	0	0	0	0	0	0	0
UniProt#P07195	P07195	>sp|P07195|LDHB_HUMAN L-lactate dehydrogenase B chain OS=Homo sapiens GN=LDHB PE=1 SV=2;>tr|A8MW50|A8MW50_HUMAN L-lactate dehydrogenase (Fragment) OS=Homo sapiens GN=LDHB PE=1 SV=1, Peptides 11 , Mol. Weight 36.638 kDa, SeqCov% 29	0	0	0	0	0	0	0	0	0	0	0	0	0	0	0	0	0	0	0	0	0.517381	0.43686	0.269568	0.584708	1	0.0833376	0.0109393	0.228948	0.0932885	0	0	0	0	0	0	0	0	0	0	0.00578787
UniProt#F8VXU5	F8VXU5	>tr|F8VXU5|F8VXU5_HUMAN Vacuolar protein sorting-associated protein 29 OS=Homo sapiens GN=VPS29 PE=1 SV=1;>sp|Q9UBQ0|VPS29_HUMAN Vacuolar protein sorting-associated protein 29 OS=Homo sapiens GN=VPS29 PE=1 SV=1, Peptides 2 , Mol. Weight 23.98 kDa, SeqCov% 10.7	0	0	0	0	0	0	0	0	0	0	0	0	0	0	0	0	0	0	0	0.259532	0.842312	0.884938	0.52754	0.427303	1	0.579647	0.314298	0	0	0	0	0	0	0	0	0	0	0	0	0
UniProt#S4R3B5	S4R3B5	>tr|S4R3B5|S4R3B5_HUMAN Protein transport protein Sec61 subunit beta OS=Homo sapiens GN=SEC61B PE=1 SV=1;>sp|P60468|SC61B_HUMAN Protein transport protein Sec61 subunit beta OS=Homo sapiens GN=SEC61B PE=1 SV=2, Peptides 1 , Mol. Weight 4.8738 kDa, SeqCov% 23.8	0	0	0	0	0	0.0687489	0	0.0966375	0.11681	0.0877631	0.102206	0.0886593	0.129768	0.174751	0.246312	0.175958	0.211496	0.148978	0.140265	0.321573	0.521404	0.262317	0.507256	0.532121	1	0.418814	0.128535	0	0	0	0	0	0	0	0	0	0	0	0	0
UniProt#B1AKD8	B1AKD8	>tr|B1AKD8|B1AKD8_HUMAN Rootletin (Fragment) OS=Homo sapiens GN=CROCC PE=1 SV=2;>sp|Q5TZA2|CROCC_HUMAN Rootletin OS=Homo sapiens GN=CROCC PE=1 SV=1, Peptides 1 , Mol. Weight 149.06 kDa, SeqCov% 0.6	0	0	0	0	0	0	0	0	0	0	0	0.117008	0.301815	0.26466	0.207362	0	0.173633	0	0.184523	0	0	0	0.479257	0.660512	1	0.757113	0.48679	0	0	0	0	0	0	0	0	0	0	0	0	0
UniProt#E7EQR4	E7EQR4	>tr|E7EQR4|E7EQR4_HUMAN Ezrin OS=Homo sapiens GN=EZR PE=1 SV=3;>sp|P15311|EZRI_HUMAN Ezrin OS=Homo sapiens GN=EZR PE=1 SV=4, Peptides 13 , Mol. Weight 69.371 kDa, SeqCov% 26.6	0	0	0	0	0	0.00372377	0	0.0030609	0.0137274	0.0127654	0.0185204	0.0102595	0.0164602	0.0358111	0.0211144	0.0604865	0.0606903	0.0762862	0.045664	0.0939879	0.210895	0.0434614	0.317064	0.473206	1	0.556528	0.274397	0	0	0	0	0	0	0	0	0	0	0	0	0
UniProt#P26038	P26038	>sp|P26038|MOES_HUMAN Moesin OS=Homo sapiens GN=MSN PE=1 SV=3, Peptides 18 , Mol. Weight 67.819 kDa, SeqCov% 36.6	0	0	0.00275518	0.0135184	0.012162	0.00852808	0.000867711	0.00522802	0.0169946	0.0110011	0.0471614	0.0255913	0.0733477	0.170135	0.0740065	0.0492095	0.159649	0.12838	0.117019	0.297435	0.36095	0.170275	0.411674	0.561177	1	0.764579	0.460702	0.106544	0.00334773	0	0	0	0	0	0	0	0	0	0	0
UniProt#B4DR61	B4DR61	>tr|B4DR61|B4DR61_HUMAN Protein transport protein Sec61 subunit alpha isoform 1 OS=Homo sapiens GN=SEC61A1 PE=1 SV=1;>sp|P61619|S61A1_HUMAN Protein transport protein Sec61 subunit alpha isoform 1 OS=Homo sapiens GN=SEC61A1 PE=1 SV=2, Peptides 2 , Mol. Weight 52.949 kDa, SeqCov% 4.6	0	0	0	0.0540248	0.0644801	0	0	0	0.120415	0.0816565	0	0.0820167	0.0236687	0.027423	0.0358682	0.0261665	0.0383796	0	0	0	0.354749	0.265291	0	0.583293	1	0.500994	0	0	0	0	0	0	0	0	0	0	0	0	0	0
UniProt#Q7KZF4	Q7KZF4	>sp|Q7KZF4|SND1_HUMAN Staphylococcal nuclease domain-containing protein 1 OS=Homo sapiens GN=SND1 PE=1 SV=1, Peptides 26 , Mol. Weight 102 kDa, SeqCov% 39.8	0	0	0	0	0	0.00351168	0	0	0	0.00618681	0.00738401	0.00517344	0.0133422	0.00511789	0	0.00302417	0.00531694	0.0129349	0.0341817	0.12797	0.214062	0.157072	0.287779	0.543946	1	0.359377	0.0685104	0	0	0	0	0	0	0	0	0	0	0	0	0
UniProt#Q86UL3	Q86UL3	>sp|Q86UL3|GPAT4_HUMAN Glycerol-3-phosphate acyltransferase 4 OS=Homo sapiens GN=AGPAT6 PE=1 SV=1;>tr|E5RIA1|E5RIA1_HUMAN Glycerol-3-phosphate acyltransferase 4 (Fragment) OS=Homo sapiens GN=AGPAT6 PE=1 SV=1;>tr|E5RHA6|E5RHA6_HUMAN Glycerol-3-phosphate acy, Peptides 4 , Mol. Weight 52.07 kDa, SeqCov% 10.3	0	0	0	0	0	0	0	0	0	0	0	0	0	0	0	0	0	0	0	0	0	0	0.275919	0.879753	1	0.684116	0	0	0	0	0	0	0	0	0	0	0	0	0	0
UniProt#P30086	P30086	>sp|P30086|PEBP1_HUMAN Phosphatidylethanolamine-binding protein 1 OS=Homo sapiens GN=PEBP1 PE=1 SV=3, Peptides 3 , Mol. Weight 21.057 kDa, SeqCov% 27.8	0	0	0	0	0	0	0	0	0	0	0	0	0	0	0	0	0	0	0	0	0	0	0.129386	0.793757	1	0.445661	0.0728889	0	0	0	0	0	0	0	0	0	0	0	0	0
UniProt#D6RDY6	D6RDY6	>tr|D6RDY6|D6RDY6_HUMAN Signal recognition particle subunit SRP72 (Fragment) OS=Homo sapiens GN=SRP72 PE=1 SV=2;>sp|O76094|SRP72_HUMAN Signal recognition particle subunit SRP72 OS=Homo sapiens GN=SRP72 PE=1 SV=3, Peptides 1 , Mol. Weight 39.554 kDa, SeqCov% 5.6	0	0	0	0	0	0	0	0	0	0	0	0	0	0	0	0	0	0	0	0	0	0	0	0.65691	1	0.621783	0	0	0	0	0	0	0	0	0	0	0	0	0	0
UniProt#G3V2V8	G3V2V8	>tr|G3V2V8|G3V2V8_HUMAN Epididymal secretory protein E1 (Fragment) OS=Homo sapiens GN=NPC2 PE=1 SV=1;>tr|J3KMY5|J3KMY5_HUMAN Epididymal secretory protein E1 OS=Homo sapiens GN=NPC2 PE=1 SV=1;>tr|H0YIZ1|H0YIZ1_HUMAN Epididymal secretory protein E1 (Fragment, Peptides 1 , Mol. Weight 13.078 kDa, SeqCov% 13.1	0.111211	0	0	0	0	0	0	0	0	0	0.224757	0.20441	0	0	0	0	0	0	0	0	0	0	0.485522	0.438254	1	0.417494	0	0	0	0	0	0	0	0	0	0	0	0	0	0
UniProt#P11166	P11166	>sp|P11166|GTR1_HUMAN Solute carrier family 2, facilitated glucose transporter member 1 OS=Homo sapiens GN=SLC2A1 PE=1 SV=2;>tr|C9JIM8|C9JIM8_HUMAN Solute carrier family 2, facilitated glucose transporter member 1 (Fragment) OS=Homo sapiens GN=SLC2A1 PE=1 , Peptides 3 , Mol. Weight 54.083 kDa, SeqCov% 5.5	0	0	0	0	0	0	0	0	0	0	0	0	0	0	0	0	0	0	0	0	0	0	0.129434	0.477488	1	0.202327	0	0	0	0	0	0	0	0	0	0	0	0	0	0
UniProt#Q5T5C7	Q5T5C7	>tr|Q5T5C7|Q5T5C7_HUMAN Serine--tRNA ligase, cytoplasmic OS=Homo sapiens GN=SARS PE=1 SV=1;>sp|P49591|SYSC_HUMAN Serine--tRNA ligase, cytoplasmic OS=Homo sapiens GN=SARS PE=1 SV=3, Peptides 7 , Mol. Weight 61.312 kDa, SeqCov% 16	0	0	0	0	0	0	0	0	0	0	0	0	0	0	0	0	0	0	0	0	0	0.0259638	0.216785	0.571982	1	0.105023	0	0	0	0	0	0	0	0	0	0	0	0	0	0
UniProt#Q9NX47	Q9NX47	>sp|Q9NX47|MARH5_HUMAN E3 ubiquitin-protein ligase MARCH5 OS=Homo sapiens GN=MARCH5 PE=1 SV=1, Peptides 3 , Mol. Weight 31.231 kDa, SeqCov% 14	0	0	0	0	0	0	0	0	0	0	0	0	0	0	0	0	0	0	0	0	0	0	0	0.572344	1	0	0	0	0	0	0	0	0	0	0	0	0	0	0	0
UniProt#O15294	O15294	>sp|O15294|OGT1_HUMAN UDP-N-acetylglucosamine--peptide N-acetylglucosaminyltransferase 110 kDa subunit OS=Homo sapiens GN=OGT PE=1 SV=3, Peptides 1 , Mol. Weight 116.92 kDa, SeqCov% 1.5	0	0	0	0	0	0	0	0	0	0	0	0	0	0	0	0	0	0	0	0	0	0	0	0.644676	1	0	0	0	0	0	0	0	0	0	0	0	0	0	0	0
UniProt#Q7Z430	Q7Z430	>tr|Q7Z430|Q7Z430_HUMAN Protein wntless homolog OS=Homo sapiens GN=WLS PE=1 SV=1;>tr|H0YDL2|H0YDL2_HUMAN Protein wntless homolog (Fragment) OS=Homo sapiens GN=WLS PE=1 SV=1;>tr|E9PQK1|E9PQK1_HUMAN Protein wntless homolog (Fragment) OS=Homo sapiens GN=WLS P, Peptides 1 , Mol. Weight 14.318 kDa, SeqCov% 6.3	0	0	0	0	0	0	0	0	0	0	0	0	0	0	0	0	0	0	0	0	0	0	0	0.690744	1	0	0	0	0	0	0	0	0	0	0	0	0	0	0	0
UniProt#Q15067	Q15067	>sp|Q15067|ACOX1_HUMAN Peroxisomal acyl-coenzyme A oxidase 1 OS=Homo sapiens GN=ACOX1 PE=1 SV=3, Peptides 17 , Mol. Weight 74.423 kDa, SeqCov% 37.7	0	0	0	0	0	0	0	0	0	0	0	0	0	0	0	0	0	0	0	0	0	0	0.052596	0.641253	1	0.22404	0.0155655	0	0	0	0	0	0	0	0	0	0	0	0	0
UniProt#O96011	O96011	>sp|O96011|PX11B_HUMAN Peroxisomal membrane protein 11B OS=Homo sapiens GN=PEX11B PE=1 SV=1, Peptides 6 , Mol. Weight 28.431 kDa, SeqCov% 26.3	0	0	0	0	0	0	0	0	0	0	0	0	0	0	0	0	0	0	0	0	0	0	0.0462467	0.721055	1	0.151838	0.0199542	0	0	0.017026	0.0505924	0.0332946	0	0	0	0	0	0	0	0
UniProt#Q8IUH4	Q8IUH4	>sp|Q8IUH4|ZDH13_HUMAN Palmitoyltransferase ZDHHC13 OS=Homo sapiens GN=ZDHHC13 PE=1 SV=3, Peptides 4 , Mol. Weight 70.86 kDa, SeqCov% 8.5	0	0	0	0	0	0	0	0	0	0	0	0	0	0	0	0	0	0	0	0	0.0609662	0	0	0.857616	1	0.258966	0	0	0	0	0	0	0	0	0	0	0	0	0	0
UniProt#Q4G148	Q4G148	>sp|Q4G148|GXLT1_HUMAN Glucoside xylosyltransferase 1 OS=Homo sapiens GN=GXYLT1 PE=1 SV=2, Peptides 1 , Mol. Weight 50.566 kDa, SeqCov% 2.7	0	0	0	0	0	0	0	0	0	0	0	0	0	0	0	0	0	0	0	0	0	0	0	0.904493	1	0	0	0	0	0	0	0	0	0	0	0	0	0	0	0
UniProt#H0YA68	H0YA68	>tr|H0YA68|H0YA68_HUMAN Alpha-mannosidase (Fragment) OS=Homo sapiens GN=MAN2B2 PE=1 SV=1;>tr|E9PCD7|E9PCD7_HUMAN Alpha-mannosidase OS=Homo sapiens GN=MAN2B2 PE=1 SV=1;>sp|Q9Y2E5|MA2B2_HUMAN Epididymis-specific alpha-mannosidase OS=Homo sapiens GN=MAN2B2 PE, Peptides 3 , Mol. Weight 107.51 kDa, SeqCov% 4.2	0	0	0	0	0	0	0	0	0	0	0	0	0	0	0	0	0	0	0	0	0	0	0	1	0.978583	0	0	0	0	0	0	0	0	0	0	0	0	0	0	0
UniProt#G5E994	G5E994	>tr|G5E994|G5E994_HUMAN G protein-coupled receptor 107, isoform CRA_c OS=Homo sapiens GN=GPR107 PE=1 SV=1;>sp|Q5VW38|GP107_HUMAN Protein GPR107 OS=Homo sapiens GN=GPR107 PE=1 SV=1, Peptides 1 , Mol. Weight 63.984 kDa, SeqCov% 3	0	0	0	0	0	0	0	0	0	0	0	0	0	0	0	0	0	0	0	0	0	0	0	1	0.945038	0	0	0	0	0	0	0	0	0	0	0	0	0	0	0
UniProt#J3QLB2	J3QLB2	>tr|J3QLB2|J3QLB2_HUMAN Zinc transporter ZIP11 (Fragment) OS=Homo sapiens GN=SLC39A11 PE=1 SV=4;>tr|J3KRX2|J3KRX2_HUMAN Zinc transporter ZIP11 (Fragment) OS=Homo sapiens GN=SLC39A11 PE=1 SV=1;>tr|J3QS49|J3QS49_HUMAN Zinc transporter ZIP11 OS=Homo sapiens G, Peptides 3 , Mol. Weight 19.293 kDa, SeqCov% 19.5	0	0	0	0	0	0	0	0	0	0	0	0	0	0	0	0	0	0	0	0	0	0	0	1	0.952794	0.0229222	0	0	0	0	0	0	0	0	0	0	0	0	0	0
UniProt#A0A0A6YYB0	A0A0A6YYB0	>tr|A0A0A6YYB0|A0A0A6YYB0_HUMAN Dolichyldiphosphatase 1 OS=Homo sapiens GN=DOLPP1 PE=1 SV=1;>sp|Q86YN1|DOPP1_HUMAN Dolichyldiphosphatase 1 OS=Homo sapiens GN=DOLPP1 PE=1 SV=1, Peptides 1 , Mol. Weight 22.134 kDa, SeqCov% 8.7	0	0	0	0	0	0	0	0	0	0	0	0	0	0	0	0	0	0	0	0	0	0	0	1	0.805874	0	0	0	0	0	0	0	0	0	0	0	0	0	0	0
UniProt#H3BRN7	H3BRN7	>tr|H3BRN7|H3BRN7_HUMAN Uncharacterized protein OS=Homo sapiens PE=4 SV=1;>tr|H3BNF1|H3BNF1_HUMAN Ceroid-lipofuscinosis neuronal protein 6 OS=Homo sapiens GN=CLN6 PE=1 SV=1;>tr|H3BTY4|H3BTY4_HUMAN Ceroid-lipofuscinosis neuronal protein 6 OS=Homo sapiens GN, Peptides 1 , Mol. Weight 10.073 kDa, SeqCov% 22.8	0	0	0	0	0	0	0	0	0	0	0	0	0	0	0	0	0	0	0	0	0	0	0	1	0.696257	0	0	0	0	0	0	0	0	0	0	0	0	0	0	0
UniProt#O00519	O00519	>sp|O00519|FAAH1_HUMAN Fatty-acid amide hydrolase 1 OS=Homo sapiens GN=FAAH PE=1 SV=2, Peptides 1 , Mol. Weight 63.065 kDa, SeqCov% 1.7	0	0	0	0	0	0	0	0	0	0	0	0	0	0	0	0	0	0	0	0	0	0	0	1	0.619783	0	0	0	0	0	0	0	0	0	0	0	0	0	0	0
UniProt#A0A087WYC1	A0A087WYC1	>tr|A0A087WYC1|A0A087WYC1_HUMAN Heat shock 70 kDa protein 4 OS=Homo sapiens GN=HSPA4 PE=1 SV=1;>sp|P34932|HSP74_HUMAN Heat shock 70 kDa protein 4 OS=Homo sapiens GN=HSPA4 PE=1 SV=4;>tr|A0A087WTS8|A0A087WTS8_HUMAN Heat shock 70 kDa protein 4 OS=Homo sapiens, Peptides 10 , Mol. Weight 78.605 kDa, SeqCov% 20.5	0	0	0	0	0	0	0	0	0	0	0	0	0	0	0	0	0	0	0	0	0	0	0.0373067	1	0.616152	0	0	0	0	0	0	0	0	0	0	0	0	0	0	0
UniProt#J3QRD1	J3QRD1	>tr|J3QRD1|J3QRD1_HUMAN Fatty aldehyde dehydrogenase OS=Homo sapiens GN=ALDH3A2 PE=1 SV=1;>sp|P51648|AL3A2_HUMAN Fatty aldehyde dehydrogenase OS=Homo sapiens GN=ALDH3A2 PE=1 SV=1;>tr|I3L1M4|I3L1M4_HUMAN Fatty aldehyde dehydrogenase (Fragment) OS=Homo sapie, Peptides 14 , Mol. Weight 44.648 kDa, SeqCov% 36.4	0	0	0	0	0	0	0	0.00243245	0.00517521	0.010783	0.0043249	0.00472502	0.0121075	0.0278224	0.0463442	0.00992597	0.017411	0.025117	0.0174801	0.0671966	0.0798562	0.0234901	0.125118	1	0.667419	0.0110601	0	0	0	0	0	0	0	0	0	0	0	0	0	0
UniProt#P11169	P11169	>sp|P11169|GTR3_HUMAN Solute carrier family 2, facilitated glucose transporter member 3 OS=Homo sapiens GN=SLC2A3 PE=1 SV=1;>sp|Q8TDB8|GTR14_HUMAN Solute carrier family 2, facilitated glucose transporter member 14 OS=Homo sapiens GN=SLC2A14 PE=2 SV=1, Peptides 4 , Mol. Weight 53.924 kDa, SeqCov% 13.9	0	0	0	0	0	0	0	0	0	0	0	0	0	0	0	0	0	0	0	0	0	0	0.207192	1	0.713755	0	0.0408259	0	0	0	0	0	0	0	0	0	0	0	0	0
UniProt#Q99808	Q99808	>sp|Q99808|S29A1_HUMAN Equilibrative nucleoside transporter 1 OS=Homo sapiens GN=SLC29A1 PE=1 SV=3, Peptides 3 , Mol. Weight 50.219 kDa, SeqCov% 8.3	0	0	0	0	0	0	0	0	0	0	0	0	0	0	0	0	0	0	0	0	0	0	0.301864	1	0.918867	0	0	0	0	0	0	0	0	0	0	0	0	0	0	0
UniProt#Q8WY22	Q8WY22	>sp|Q8WY22|BRI3B_HUMAN BRI3-binding protein OS=Homo sapiens GN=BRI3BP PE=1 SV=1, Peptides 1 , Mol. Weight 27.835 kDa, SeqCov% 7.6	0	0	0	0	0	0	0	0	0	0	0	0	0	0	0	0	0	0	0	0	0	0	0.285688	0.71789	1	0	0	0	0	0	0	0	0	0	0	0	0	0	0	0
UniProt#Q96N66	Q96N66	>sp|Q96N66|MBOA7_HUMAN Lysophospholipid acyltransferase 7 OS=Homo sapiens GN=MBOAT7 PE=1 SV=2, Peptides 3 , Mol. Weight 52.764 kDa, SeqCov% 8.7	0	0	0	0	0	0.00972304	0.00870851	0	0.0119586	0.0140956	0.0155243	0	0	0	0.0463797	0	0	0.0290119	0.0558604	0.147488	0.152989	0.0929437	0.331727	1	0.660277	0.027933	0	0	0	0	0	0	0	0	0	0	0	0	0	0
UniProt#A0A087X0X3	A0A087X0X3	>tr|A0A087X0X3|A0A087X0X3_HUMAN Heterogeneous nuclear ribonucleoprotein M OS=Homo sapiens GN=HNRNPM PE=1 SV=1;>sp|P52272|HNRPM_HUMAN Heterogeneous nuclear ribonucleoprotein M OS=Homo sapiens GN=HNRNPM PE=1 SV=3;>tr|M0R019|M0R019_HUMAN Heterogeneous nuclear, Peptides 11 , Mol. Weight 77.569 kDa, SeqCov% 21.2	0	0	0	0.0042807	0	0	0	0	0	0	0	0	0	0	0	0	0	0	0	0.0152945	0.230815	0.223169	0.542463	1	0.927378	0.361157	0.238336	0.220141	0	0	0	0	0	0	0	0	0	0	0	0
UniProt#H3BP20	H3BP20	>tr|H3BP20|H3BP20_HUMAN Beta-hexosaminidase OS=Homo sapiens GN=HEXA PE=1 SV=1;>sp|P06865|HEXA_HUMAN Beta-hexosaminidase subunit alpha OS=Homo sapiens GN=HEXA PE=1 SV=2;>tr|H3BS10|H3BS10_HUMAN Beta-hexosaminidase OS=Homo sapiens GN=HEXA PE=1 SV=1, Peptides 9 , Mol. Weight 61.999 kDa, SeqCov% 20.4	0	0	0	0	0	0	0	0	0	0	0	0	0	0	0	0	0	0	0	0	0	0	0.601612	0.98757	1	0.528607	0.18671	0	0	0	0	0	0	0	0	0	0	0	0	0
UniProt#Q5URX0	Q5URX0	>tr|Q5URX0|Q5URX0_HUMAN Beta-hexosaminidase subunit beta OS=Homo sapiens GN=HEXB PE=1 SV=1;>sp|P07686|HEXB_HUMAN Beta-hexosaminidase subunit beta OS=Homo sapiens GN=HEXB PE=1 SV=3;>tr|H0Y9B6|H0Y9B6_HUMAN Beta-hexosaminidase subunit beta (Fragment) OS=Homo , Peptides 9 , Mol. Weight 38.258 kDa, SeqCov% 33.8	0	0	0	0	0	0	0.00699175	0.0331763	0.0245575	0.088354	0.147148	0.0346753	0.0456559	0.0326915	0.00509169	0	0.0238129	0	0	0	0	0	0.655372	1	0.927899	0.255036	0.0519755	0.0110293	0	0	0	0	0	0	0	0	0	0	0	0
UniProt#Q9UHI8	Q9UHI8	>sp|Q9UHI8|ATS1_HUMAN A disintegrin and metalloproteinase with thrombospondin motifs 1 OS=Homo sapiens GN=ADAMTS1 PE=1 SV=4, Peptides 1 , Mol. Weight 105.36 kDa, SeqCov% 2.1	0	0	0	0	0	0	0	0	0	0	0	0	0	0	0	0	0	0	0	0	0	0	0.991773	0.971863	1	0	0	0	0	0	0	0	0	0	0	0	0	0	0	0
UniProt#B1ALM7	B1ALM7	>tr|B1ALM7|B1ALM7_HUMAN Transmembrane protein 9 (Fragment) OS=Homo sapiens GN=TMEM9 PE=1 SV=1;>tr|B1ALM8|B1ALM8_HUMAN Transmembrane protein 9 (Fragment) OS=Homo sapiens GN=TMEM9 PE=1 SV=1;>tr|B1ALM4|B1ALM4_HUMAN Transmembrane protein 9 (Fragment) OS=Homo s, Peptides 1 , Mol. Weight 15.558 kDa, SeqCov% 13.8	0	0	0	0	0	0	0	0	0.714494	0.474024	0.725587	0.34538	0	0	0	0	0	0	0	1	0.641366	0	0	0.357697	0	0	0	0	0	0	0	0	0	0	0	0	0	0	0	0
UniProt#Q92900	Q92900	>sp|Q92900|RENT1_HUMAN Regulator of nonsense transcripts 1 OS=Homo sapiens GN=UPF1 PE=1 SV=2, Peptides 2 , Mol. Weight 124.34 kDa, SeqCov% 2.5	0.150453	0	0	0	0.3578	0.614099	0.309035	0.25157	0	0.325997	0	0	0.352752	0	0	0	0	0	0.41233	1	0.85338	0	0	0	0	0	0	0	0	0	0	0	0	0	0	0	0	0	0	0
UniProt#O60749	O60749	>sp|O60749|SNX2_HUMAN Sorting nexin-2 OS=Homo sapiens GN=SNX2 PE=1 SV=2, Peptides 8 , Mol. Weight 58.47 kDa, SeqCov% 18.5	0	0	0	0	0	0	0	0	0	0	0	0	0	0	0	0.0101759	0	0.204597	0.181779	1	0.30033	0.013616	0.0385286	0.0210451	0.0487057	0.206057	0.21353	0.577766	0.198609	0.0580993	0	0	0	0	0	0	0	0	0	0
UniProt#D6RHJ3	D6RHJ3	>tr|D6RHJ3|D6RHJ3_HUMAN Calnexin (Fragment) OS=Homo sapiens GN=CANX PE=1 SV=4, Peptides 3 , Mol. Weight 8.5353 kDa, SeqCov% 26.9	0	0	0	0	0	0	0	0	0	0	0	0	0	0	0	0	0.135474	0	0	1	0.582669	0	0.482163	0	0	0	0	0	0	0	0	0	0	0	0	0	0	0	0	0
UniProt#Q8WZ13	Q8WZ13	>tr|Q8WZ13|Q8WZ13_HUMAN Cytochrome P450 20A1 OS=Homo sapiens GN=CYP20A1 PE=1 SV=1;>tr|E9PHG5|E9PHG5_HUMAN Cytochrome P450 20A1 OS=Homo sapiens GN=CYP20A1 PE=1 SV=1;>sp|Q6UW02|CP20A_HUMAN Cytochrome P450 20A1 OS=Homo sapiens GN=CYP20A1 PE=1 SV=1, Peptides 2 , Mol. Weight 21.94 kDa, SeqCov% 14.6	0	0	0	0	0	0	0	0	0	0	0	0	0	0	0	0	0	0	0	1	0.364119	0	0	0	0	0	0	0	0	0	0	0	0	0	0	0.279883	0	0	0	0
UniProt#H0Y621	H0Y621	>tr|H0Y621|H0Y621_HUMAN Endoplasmic reticulum-Golgi intermediate compartment protein 3 (Fragment) OS=Homo sapiens GN=ERGIC3 PE=1 SV=1;>tr|H0Y5K5|H0Y5K5_HUMAN Endoplasmic reticulum-Golgi intermediate compartment protein 3 (Fragment) OS=Homo sapiens GN=ERGIC, Peptides 3 , Mol. Weight 36.851 kDa, SeqCov% 9.2	0	0	0	0	0	0	0	0	0	0	0	0	0	0	0	0	0	0	0	1	0.249223	0	0	0	0	0	0	0	0	0	0	0	0	0	0	0	0	0	0	0
UniProt#A0A087WU02	A0A087WU02	>tr|A0A087WU02|A0A087WU02_HUMAN Endoplasmic reticulum-Golgi intermediate compartment protein 2 OS=Homo sapiens GN=ERGIC2 PE=1 SV=1;>sp|Q96RQ1|ERGI2_HUMAN Endoplasmic reticulum-Golgi intermediate compartment protein 2 OS=Homo sapiens GN=ERGIC2 PE=1 SV=2;>tr, Peptides 5 , Mol. Weight 43.432 kDa, SeqCov% 16.1	0	0	0	0	0	0	0	0	0	0	0	0	0	0	0	0	0	0	0.0420167	1	0.412097	0	0	0	0	0	0	0	0	0	0	0	0	0	0	0	0	0	0	0
UniProt#P12814	P12814	>sp|P12814|ACTN1_HUMAN Alpha-actinin-1 OS=Homo sapiens GN=ACTN1 PE=1 SV=2;>tr|H9KV75|H9KV75_HUMAN Alpha-actinin-1 OS=Homo sapiens GN=ACTN1 PE=1 SV=1, Peptides 10 , Mol. Weight 103.06 kDa, SeqCov% 14.2	0	0	0	0	0	0	0	0	0	0	0	0	0	0	0	0	0	0	0	1	0.403684	0	0	0	0	0	0	0	0	0	0	0	0	0	0	0	0	0	0	0
UniProt#C9JIF9	C9JIF9	>tr|C9JIF9|C9JIF9_HUMAN Acylamino-acid-releasing enzyme OS=Homo sapiens GN=APEH PE=1 SV=1;>sp|P13798|ACPH_HUMAN Acylamino-acid-releasing enzyme OS=Homo sapiens GN=APEH PE=1 SV=4;>tr|C9JLK2|C9JLK2_HUMAN Acylamino-acid-releasing enzyme (Fragment) OS=Homo sap, Peptides 3 , Mol. Weight 81.673 kDa, SeqCov% 4.6	0	0	0	0	0	0	0	0	0	0	0	0	0	0	0	0	0	0	0	1	0.535058	0	0	0	0	0	0	0	0	0	0	0	0	0	0	0	0	0	0	0
UniProt#H0YEN2	H0YEN2	>tr|H0YEN2|H0YEN2_HUMAN Serine/threonine-protein phosphatase 6 regulatory subunit 3 (Fragment) OS=Homo sapiens GN=PPP6R3 PE=1 SV=1;>tr|E9PQP7|E9PQP7_HUMAN Serine/threonine-protein phosphatase 6 regulatory subunit 3 OS=Homo sapiens GN=PPP6R3 PE=1 SV=1;>tr|H, Peptides 1 , Mol. Weight 63.779 kDa, SeqCov% 3.8	0	0	0	0	0	0	0	0	0	0	0	0	0	0	0	0	0	0	0	1	0.706324	0	0	0	0	0	0	0	0	0	0	0	0	0	0	0	0	0	0	0
UniProt#C9JZR2	C9JZR2	>tr|C9JZR2|C9JZR2_HUMAN Catenin delta-1 OS=Homo sapiens GN=CTNND1 PE=1 SV=2;>sp|O60716|CTND1_HUMAN Catenin delta-1 OS=Homo sapiens GN=CTNND1 PE=1 SV=1, Peptides 6 , Mol. Weight 104.85 kDa, SeqCov% 10.7	0	0	0	0	0	0	0	0	0	0	0	0	0	0	0	0	0	0.0669939	0.201222	1	0.626866	0	0	0	0	0	0	0	0	0	0	0	0	0	0	0	0	0	0	0
UniProt#E9PK01	E9PK01	>tr|E9PK01|E9PK01_HUMAN Elongation factor 1-delta (Fragment) OS=Homo sapiens GN=EEF1D PE=1 SV=1;>sp|P29692|EF1D_HUMAN Elongation factor 1-delta OS=Homo sapiens GN=EEF1D PE=1 SV=5;>tr|A0A087X1X7|A0A087X1X7_HUMAN Elongation factor 1-delta OS=Homo sapiens GN=, Peptides 7 , Mol. Weight 28.821 kDa, SeqCov% 35.6	0	0	0	0	0	0	0.0115956	0.0354789	0.139504	0.0739964	0.214027	0.0684427	0.11102	0	0	0	0.0693736	0.144603	0.236704	1	0.495455	0.0221531	0	0.0382619	0.119171	0.0435982	0.0341858	0	0	0	0	0	0	0	0	0	0.0835659	0	0	0
UniProt#O00410	O00410	>sp|O00410|IPO5_HUMAN Importin-5 OS=Homo sapiens GN=IPO5 PE=1 SV=4;>tr|H0Y8C6|H0Y8C6_HUMAN Importin-5 (Fragment) OS=Homo sapiens GN=IPO5 PE=1 SV=1, Peptides 8 , Mol. Weight 123.63 kDa, SeqCov% 12.1	0	0	0	0	0	0	0	0	0	0	0	0	0	0	0	0	0.0334499	0.0500706	0.387304	1	0.362068	0	0	0	0	0	0	0	0	0	0	0	0	0	0	0	0	0	0	0
UniProt#P11279	P11279	>sp|P11279|LAMP1_HUMAN Lysosome-associated membrane glycoprotein 1 OS=Homo sapiens GN=LAMP1 PE=1 SV=3, Peptides 3 , Mol. Weight 44.882 kDa, SeqCov% 7.4	0	0	0	0	0	0	0	0	0	0.0412628	0	0	0	0.0354467	0.049438	0.135162	0.155524	0.121167	0.220202	1	0.41561	0	0	0	0	0	0	0	0	0	0	0	0	0	0	0	0	0	0	0
UniProt#Q6ZXV5	Q6ZXV5	>sp|Q6ZXV5|TMTC3_HUMAN Transmembrane and TPR repeat-containing protein 3 OS=Homo sapiens GN=TMTC3 PE=1 SV=2;>tr|F8VRY4|F8VRY4_HUMAN Transmembrane and TPR repeat-containing protein 3 OS=Homo sapiens GN=TMTC3 PE=1 SV=1, Peptides 4 , Mol. Weight 104.01 kDa, SeqCov% 5.2	0	0	0	0	0	0	0	0	0	0.0358734	0.0694965	0.055485	0.0731237	0.0686718	0.0554786	0.0379395	0.11584	0.123587	0.219667	1	0.331833	0	0	0	0	0	0	0	0	0	0	0	0	0	0	0	0	0	0	0
UniProt#Q70UQ0	Q70UQ0	>sp|Q70UQ0|IKIP_HUMAN Inhibitor of nuclear factor kappa-B kinase-interacting protein OS=Homo sapiens GN=IKBIP PE=1 SV=1, Peptides 5 , Mol. Weight 39.309 kDa, SeqCov% 14.9	0.00319321	0	0.00557288	0.00815121	0.0137881	0.0180908	0.00652733	0.0121513	0.0224375	0.0189506	0.0267553	0.0137803	0.0490169	0.0896108	0.0876157	0.0621743	0.113664	0.124237	0.229468	1	0.201628	0	0	0	0	0	0	0	0	0	0	0	0	0	0	0	0	0	0	0
UniProt#P53985	P53985	>sp|P53985|MOT1_HUMAN Monocarboxylate transporter 1 OS=Homo sapiens GN=SLC16A1 PE=1 SV=3, Peptides 4 , Mol. Weight 53.944 kDa, SeqCov% 6.6	0	0	0	0	0	0	0	0	0	0	0	0	0	0	0	0	0	0.0101243	0.240598	1	0.381236	0.0858203	0.20234	0.188616	0.081945	0	0	0	0	0	0	0	0	0	0	0	0	0	0	0
UniProt#P35613	P35613	>sp|P35613|BASI_HUMAN Basigin OS=Homo sapiens GN=BSG PE=1 SV=2;>tr|A0A087WUV8|A0A087WUV8_HUMAN Basigin OS=Homo sapiens GN=BSG PE=1 SV=1;>tr|A0A087X2B5|A0A087X2B5_HUMAN Basigin (Fragment) OS=Homo sapiens GN=BSG PE=1 SV=1;>tr|I3L192|I3L192_HUMAN Basigin (Fra, Peptides 8 , Mol. Weight 42.2 kDa, SeqCov% 28.1	0	0	0	0	0	0	0	0	0	0	0	0.00676251	0	0	0.0138219	0.0158047	0.0236111	0.0150041	0.0890019	1	0.440841	0.0268583	0.0587619	0.0779765	0.0798796	0.0478612	0.0702178	0.0672452	0.0867695	0.157289	0.206288	0.227209	0.0407414	0.00778128	0	0	0	0	0	0
UniProt#Q9UNH7	Q9UNH7	>sp|Q9UNH7|SNX6_HUMAN Sorting nexin-6 OS=Homo sapiens GN=SNX6 PE=1 SV=1;>tr|A0A0A0MRI2|A0A0A0MRI2_HUMAN Sorting nexin 6, isoform CRA_b OS=Homo sapiens GN=SNX6 PE=1 SV=1, Peptides 7 , Mol. Weight 46.648 kDa, SeqCov% 26.4	0	0	0	0	0	0	0	0	0	0	0	0	0	0.0103634	0.0139354	0.00642173	0.147388	0.25409	0.20998	1	0.530287	0.0109679	0	0	0	0.0104548	0.0144478	0.0424718	0.0182025	0.0463712	0.0284409	0.250216	0.0717949	0.1873	0.0287083	0	0	0	0	0
UniProt#E9PPW6	E9PPW6	>tr|E9PPW6|E9PPW6_HUMAN Mitochondrial fission factor OS=Homo sapiens GN=MFF PE=1 SV=1;>tr|H7C433|H7C433_HUMAN Mitochondrial fission factor (Fragment) OS=Homo sapiens GN=MFF PE=1 SV=1;>tr|A0A0A0MS29|A0A0A0MS29_HUMAN Mitochondrial fission factor OS=Homo sapi, Peptides 1 , Mol. Weight 10.488 kDa, SeqCov% 13.5	0	0	0	0	0	0	0	0	0	0	0	0	0	0	0	0	0	0	0.470396	1	0.705032	0	0	0	0	0	0	0	0	0	0	0	0	0	0	0	0	0	0	0
UniProt#Q9P2J5	Q9P2J5	>sp|Q9P2J5|SYLC_HUMAN Leucine--tRNA ligase, cytoplasmic OS=Homo sapiens GN=LARS PE=1 SV=2, Peptides 5 , Mol. Weight 134.46 kDa, SeqCov% 5.2	0	0	0	0	0	0	0	0	0	0	0	0	0	0	0	0	0.0947428	0.239894	0.415128	1	0.610744	0	0	0	0	0	0	0	0	0	0	0	0	0	0	0	0	0	0	0
UniProt#P04406	P04406	>sp|P04406|G3P_HUMAN Glyceraldehyde-3-phosphate dehydrogenase OS=Homo sapiens GN=GAPDH PE=1 SV=3;>tr|E7EUT5|E7EUT5_HUMAN Glyceraldehyde-3-phosphate dehydrogenase OS=Homo sapiens GN=GAPDH PE=1 SV=1, Peptides 12 , Mol. Weight 36.053 kDa, SeqCov% 39.7	0	0	0	0	0	0	0.000388974	0	0.00564157	0.00525285	0.00295518	0.00173887	0	0.00603202	0.00917461	0.022028	0.124621	0.240075	0.28596	1	0.888646	0.0954084	0.0743191	0.0045082	0	0	0	0	0	0	0	0	0	0	0	0	0	0	0	0
UniProt#P25205	P25205	>sp|P25205|MCM3_HUMAN DNA replication licensing factor MCM3 OS=Homo sapiens GN=MCM3 PE=1 SV=3;>tr|J3KQ69|J3KQ69_HUMAN DNA replication licensing factor MCM3 OS=Homo sapiens GN=MCM3 PE=1 SV=2, Peptides 7 , Mol. Weight 90.98 kDa, SeqCov% 12.7	0	0	0	0	0	0	0	0	0	0	0	0	0	0	0	0	0	0.250379	0.535366	1	0.849788	0.202688	0.146311	0	0	0	0	0	0	0	0	0	0	0	0	0	0	0	0	0
UniProt#C9JQV3	C9JQV3	>tr|C9JQV3|C9JQV3_HUMAN Serine/threonine-protein kinase 11-interacting protein OS=Homo sapiens GN=STK11IP PE=1 SV=1;>sp|Q8N1F8|S11IP_HUMAN Serine/threonine-protein kinase 11-interacting protein OS=Homo sapiens GN=STK11IP PE=1 SV=3, Peptides 3 , Mol. Weight 120.26 kDa, SeqCov% 3.4	0	0	0	0	0	0	0	0	0	0	0	0.0726158	0.0978085	0.158699	0	0	0	0.247941	0.53916	1	0.300045	0	0	0	0	0	0	0	0	0	0	0	0	0	0	0	0	0	0	0
UniProt#Q96AQ6	Q96AQ6	>sp|Q96AQ6|PBIP1_HUMAN Pre-B-cell leukemia transcription factor-interacting protein 1 OS=Homo sapiens GN=PBXIP1 PE=1 SV=1, Peptides 2 , Mol. Weight 80.642 kDa, SeqCov% 2.9	0	0	0	0	0	0	0	0	0	0	0	0	0	0	0	0	0	0	0.724256	1	0	0	0	0	0	0	0	0	0	0	0	0	0	0	0	0	0	0	0	0
UniProt#K7ES02	K7ES02	>tr|K7ES02|K7ES02_HUMAN Bleomycin hydrolase (Fragment) OS=Homo sapiens GN=BLMH PE=1 SV=1;>sp|Q13867|BLMH_HUMAN Bleomycin hydrolase OS=Homo sapiens GN=BLMH PE=1 SV=1;>tr|J3KSD8|J3KSD8_HUMAN Bleomycin hydrolase (Fragment) OS=Homo sapiens GN=BLMH PE=1 SV=4;>t, Peptides 4 , Mol. Weight 37.198 kDa, SeqCov% 18.9	0	0	0	0	0	0	0	0	0	0	0	0	0	0	0	0	0	0	0.697582	1	0	0	0	0	0	0	0	0	0	0	0	0	0	0	0	0	0	0	0	0
UniProt#O95219	O95219	>sp|O95219|SNX4_HUMAN Sorting nexin-4 OS=Homo sapiens GN=SNX4 PE=1 SV=1, Peptides 2 , Mol. Weight 51.908 kDa, SeqCov% 5.8	0	0	0	0	0	0	0	0	0	0	0	0	0	0	0	0	0	0	0.613481	1	0	0	0	0	0	0	0	0	0	0	0	0	0	0	0	0	0	0	0	0
UniProt#Q96CX2	Q96CX2	>sp|Q96CX2|KCD12_HUMAN BTB/POZ domain-containing protein KCTD12 OS=Homo sapiens GN=KCTD12 PE=1 SV=1, Peptides 3 , Mol. Weight 35.7 kDa, SeqCov% 11.4	0	0	0	0	0	0	0	0	0	0	0	0	0	0	0	0	0.0535357	0	0.542649	1	0	0	0	0	0	0	0	0	0	0	0	0	0	0	0	0	0	0	0	0
UniProt#O14980	O14980	>sp|O14980|XPO1_HUMAN Exportin-1 OS=Homo sapiens GN=XPO1 PE=1 SV=1, Peptides 1 , Mol. Weight 123.38 kDa, SeqCov% 1.4	0	0	0	0	0	0	0	0	0	0	0	0	0	0	0	0	0	0	0.477963	1	0	0	0	0	0	0	0	0	0	0	0	0	0	0	0	0	0	0	0	0
UniProt#Q9NRK6	Q9NRK6	>sp|Q9NRK6|ABCBA_HUMAN ATP-binding cassette sub-family B member 10, mitochondrial OS=Homo sapiens GN=ABCB10 PE=1 SV=2, Peptides 1 , Mol. Weight 79.147 kDa, SeqCov% 2.2	0	0	0	0	0	0	0	0	0	0	0	0	0	0	0	0	0	0	0.442289	1	0	0	0	0	0	0	0	0	0	0	0	0	0	0	0	0	0	0	0	0
UniProt#Q01650	Q01650	>sp|Q01650|LAT1_HUMAN Large neutral amino acids transporter small subunit 1 OS=Homo sapiens GN=SLC7A5 PE=1 SV=2, Peptides 1 , Mol. Weight 55.01 kDa, SeqCov% 3.2	0	0	0	0	0	0	0	0	0	0	0	0	0	0	0	0	0	0	0.396107	1	0	0	0	0	0	0	0	0	0	0	0	0	0	0	0	0	0	0	0	0
UniProt#D6RIF5	D6RIF5	>tr|D6RIF5|D6RIF5_HUMAN Peroxisome biogenesis factor 10 OS=Homo sapiens GN=PEX10 PE=1 SV=1;>tr|D6RA89|D6RA89_HUMAN Peroxisome biogenesis factor 10 OS=Homo sapiens GN=PEX10 PE=1 SV=1;>tr|D6RBB0|D6RBB0_HUMAN Peroxisome biogenesis factor 10 OS=Homo sapiens GN, Peptides 1 , Mol. Weight 7.7367 kDa, SeqCov% 16.4	0	0	0	0	0	0	0	0	0	0	0	0	0	0	0	0	0	0	0.367223	1	0	0	0	0	0	0	0	0	0	0	0	0	0	0	0	0	0	0	0	0
UniProt#Q9HD20	Q9HD20	>sp|Q9HD20|AT131_HUMAN Manganese-transporting ATPase 13A1 OS=Homo sapiens GN=ATP13A1 PE=1 SV=2, Peptides 15 , Mol. Weight 132.95 kDa, SeqCov% 16.2	0	0	0	0	0	0	0	0	0	0	0	0	0.0089122	0.0189555	0.0109205	0.0044016	0.0367952	0.162961	0.418663	1	0	0	0	0	0	0	0	0	0	0	0	0	0	0	0	0	0	0	0	0
UniProt#R4GMU1	R4GMU1	>tr|R4GMU1|R4GMU1_HUMAN GDH/6PGL endoplasmic bifunctional protein OS=Homo sapiens GN=H6PD PE=1 SV=1;>sp|O95479|G6PE_HUMAN GDH/6PGL endoplasmic bifunctional protein OS=Homo sapiens GN=H6PD PE=1 SV=2, Peptides 10 , Mol. Weight 90.172 kDa, SeqCov% 14.6	0	0	0	0	0	0	0	0	0	0	0	0	0	0	0	0	0.0761559	0.23531	0.380138	1	0.11927	0	0	0	0	0	0	0	0	0	0	0	0	0	0	0	0	0	0	0
UniProt#F5GZS6	F5GZS6	>tr|F5GZS6|F5GZS6_HUMAN 4F2 cell-surface antigen heavy chain OS=Homo sapiens GN=SLC3A2 PE=1 SV=1;>tr|J3KPF3|J3KPF3_HUMAN 4F2 cell-surface antigen heavy chain OS=Homo sapiens GN=SLC3A2 PE=1 SV=1;>sp|P08195|4F2_HUMAN 4F2 cell-surface antigen heavy chain OS=H, Peptides 13 , Mol. Weight 64.872 kDa, SeqCov% 28.5	0	0	0	0	0	0	0	0	0	0	0	0	0	0	0	0.0113858	0.0813846	0.136649	0.477411	1	0.200508	0	0	0	0	0	0	0	0	0	0	0	0	0	0	0	0	0	0	0
UniProt#D6REX3	D6REX3	>tr|D6REX3|D6REX3_HUMAN Protein transport protein Sec31A OS=Homo sapiens GN=SEC31A PE=1 SV=1;>sp|O94979|SC31A_HUMAN Protein transport protein Sec31A OS=Homo sapiens GN=SEC31A PE=1 SV=3;>tr|H0YAF5|H0YAF5_HUMAN Protein transport protein Sec31A (Fragment) OS=, Peptides 2 , Mol. Weight 136.22 kDa, SeqCov% 1.8	0	0	0	0	0	0	0	0	0	0	0	0	0	0	0	0	0.338046	0.153985	0.484314	1	0	0	0	0	0	0	0	0	0	0	0	0	0	0	0	0	0	0	0	0
UniProt#K7ENZ6	K7ENZ6	>tr|K7ENZ6|K7ENZ6_HUMAN Protein FAM134C OS=Homo sapiens GN=FAM134C PE=1 SV=1;>tr|K7EMF4|K7EMF4_HUMAN Protein FAM134C OS=Homo sapiens GN=FAM134C PE=1 SV=1;>tr|K7ELM8|K7ELM8_HUMAN Protein FAM134C OS=Homo sapiens GN=FAM134C PE=1 SV=1;>tr|K7EJ34|K7EJ34_HUMAN P, Peptides 3 , Mol. Weight 8.7247 kDa, SeqCov% 63.8	0	0	0	0	0	0	0	0	0	0	0	0	0	0	0	0	0.0796141	0.0926318	0.298511	1	0	0	0	0	0	0	0	0	0	0	0	0	0	0	0	0	0	0	0	0
UniProt#C9J0I5	C9J0I5	>tr|C9J0I5|C9J0I5_HUMAN Solute carrier family 12 member 9 (Fragment) OS=Homo sapiens GN=SLC12A9 PE=1 SV=1;>tr|C9JBD8|C9JBD8_HUMAN Solute carrier family 12 member 9 (Fragment) OS=Homo sapiens GN=SLC12A9 PE=1 SV=1;>sp|Q9BXP2|S12A9_HUMAN Solute carrier family, Peptides 1 , Mol. Weight 16.64 kDa, SeqCov% 7.7	0	0	0	0	0	0	0	0	0	0	0	0	0	0	0	0	0	0	0.299378	1	0	0	0	0	0	0	0	0	0	0	0	0	0	0	0	0	0	0	0	0
UniProt#F8VSG1	F8VSG1	>tr|F8VSG1|F8VSG1_HUMAN Sodium-dependent neutral amino acid transporter B(0)AT2 (Fragment) OS=Homo sapiens GN=SLC6A15 PE=1 SV=1;>sp|Q9H2J7|S6A15_HUMAN Sodium-dependent neutral amino acid transporter B(0)AT2 OS=Homo sapiens GN=SLC6A15 PE=1 SV=1, Peptides 1 , Mol. Weight 10.738 kDa, SeqCov% 26	0	0	0	0	0	0	0	0	0	0	0	0	0	0	0	0	0	0	0.240918	1	0	0	0	0	0	0	0	0	0	0	0	0	0	0	0	0	0	0	0	0
UniProt#Q13740	Q13740	>sp|Q13740|CD166_HUMAN CD166 antigen OS=Homo sapiens GN=ALCAM PE=1 SV=2;>tr|F5GXJ9|F5GXJ9_HUMAN CD166 antigen OS=Homo sapiens GN=ALCAM PE=1 SV=1, Peptides 6 , Mol. Weight 65.102 kDa, SeqCov% 11.1	0	0	0	0	0	0	0	0	0	0	0	0	0	0	0	0	0	0	0.193783	1	0.107644	0.0343987	0	0	0	0	0	0	0	0	0	0	0	0	0	0	0	0	0	0
UniProt#A0A0A0MR74	A0A0A0MR74	>tr|A0A0A0MR74|A0A0A0MR74_HUMAN Diacylglycerol O-acyltransferase 1 OS=Homo sapiens GN=DGAT1 PE=1 SV=1;>sp|O75907|DGAT1_HUMAN Diacylglycerol O-acyltransferase 1 OS=Homo sapiens GN=DGAT1 PE=1 SV=2, Peptides 2 , Mol. Weight 33.529 kDa, SeqCov% 11.7	0	0	0	0	0	0	0	0	0	0	0	0	0	0	0	0	0	0	0.136862	1	0	0	0	0	0	0	0	0	0	0	0	0	0	0	0	0	0	0	0	0
UniProt#Q68DH5	Q68DH5	>sp|Q68DH5|LMBD2_HUMAN LMBR1 domain-containing protein 2 OS=Homo sapiens GN=LMBRD2 PE=1 SV=1, Peptides 2 , Mol. Weight 81.171 kDa, SeqCov% 6.9	0	0	0	0	0	0	0	0	0	0	0	0	0	0	0	0	0	0	0.154551	1	0	0	0	0	0	0	0	0	0	0	0	0	0	0	0	0	0	0	0	0
UniProt#Q8TCT9	Q8TCT9	>sp|Q8TCT9|HM13_HUMAN Minor histocompatibility antigen H13 OS=Homo sapiens GN=HM13 PE=1 SV=1;>tr|A0A075B6F6|A0A075B6F6_HUMAN Minor histocompatibility antigen H13 (Fragment) OS=Homo sapiens GN=HM13 PE=1 SV=1, Peptides 8 , Mol. Weight 41.488 kDa, SeqCov% 19.9	0	0	0	0	0	0	0	0	0	0	0	0.00626146	0.0487821	0.0109859	0	0.00695613	0.0150136	0.0432589	0.152073	1	0.0429555	0	0	0	0	0	0	0	0	0	0	0	0	0	0	0	0	0	0	0
UniProt#Q13596	Q13596	>sp|Q13596|SNX1_HUMAN Sorting nexin-1 OS=Homo sapiens GN=SNX1 PE=1 SV=3;>tr|H0YK42|H0YK42_HUMAN Sorting nexin-1 OS=Homo sapiens GN=SNX1 PE=1 SV=1, Peptides 6 , Mol. Weight 59.069 kDa, SeqCov% 14	0	0	0	0	0	0	0	0	0	0	0	0	0	0	0	0	0	0.0763467	0.171622	1	0	0	0	0	0	0	0	0	0	0	0	0	0	0	0	0	0	0	0	0
UniProt#Q9BVG9	Q9BVG9	>sp|Q9BVG9|PTSS2_HUMAN Phosphatidylserine synthase 2 OS=Homo sapiens GN=PTDSS2 PE=1 SV=1;>tr|E9PS47|E9PS47_HUMAN Phosphatidylserine synthase 2 OS=Homo sapiens GN=PTDSS2 PE=1 SV=1;>tr|E9PLE4|E9PLE4_HUMAN Phosphatidylserine synthase 2 OS=Homo sapiens GN=PTDS, Peptides 4 , Mol. Weight 56.252 kDa, SeqCov% 9.9	0	0	0	0	0	0	0	0	0	0	0	0	0	0	0.0597566	0	0.015479	0.0545041	0.134481	1	0	0	0	0	0	0	0	0	0	0	0	0	0	0	0	0	0	0	0	0
UniProt#P30837	P30837	>sp|P30837|AL1B1_HUMAN Aldehyde dehydrogenase X, mitochondrial OS=Homo sapiens GN=ALDH1B1 PE=1 SV=3, Peptides 1 , Mol. Weight 57.206 kDa, SeqCov% 2.7	0	0	0	0	0	0	0	0	0	0	0	0	0	0	0	0	0	0	0	1	0	0	0	0	0	0	0	0	0	0	0	0	0	0	0	0	0	0	0	0
UniProt#E9PPR5	E9PPR5	>tr|E9PPR5|E9PPR5_HUMAN Nuclear autoantigenic sperm protein (Fragment) OS=Homo sapiens GN=NASP PE=1 SV=4;>sp|P49321|NASP_HUMAN Nuclear autoantigenic sperm protein OS=Homo sapiens GN=NASP PE=1 SV=2, Peptides 1 , Mol. Weight 34.221 kDa, SeqCov% 5.1	0	0	0	0	0	0	0	0	0	0	0	0	0	0	0	0	0	0	0	1	0	0	0	0	0	0	0	0	0	0	0	0	0	0	0	0	0	0	0	0
UniProt#E9PQL0	E9PQL0	>tr|E9PQL0|E9PQL0_HUMAN Transmembrane protein 135 OS=Homo sapiens GN=TMEM135 PE=1 SV=1;>sp|Q86UB9|TM135_HUMAN Transmembrane protein 135 OS=Homo sapiens GN=TMEM135 PE=2 SV=2, Peptides 2 , Mol. Weight 37.797 kDa, SeqCov% 4.9	0	0	0	0	0	0	0	0	0	0	0	0	0	0	0	0	0	0	0	1	0	0	0	0	0	0	0	0	0	0	0	0	0	0	0	0	0	0	0	0
UniProt#Q07075	Q07075	>sp|Q07075|AMPE_HUMAN Glutamyl aminopeptidase OS=Homo sapiens GN=ENPEP PE=1 SV=3, Peptides 3 , Mol. Weight 109.24 kDa, SeqCov% 3.1	0	0	0	0	0	0	0	0	0	0	0	0	0.00461769	0	0	0.033634	0	0	0	1	0	0	0	0	0	0	0	0	0	0	0	0	0	0	0	0	0	0	0	0
UniProt#O15431	O15431	>sp|O15431|COPT1_HUMAN High affinity copper uptake protein 1 OS=Homo sapiens GN=SLC31A1 PE=1 SV=1, Peptides 1 , Mol. Weight 21.09 kDa, SeqCov% 5.8	0	0	0	0	0	0	0	0	0	0	0	0	0	0	0	0	0.408665	0	0	1	0	0	0	0	0	0	0	0	0	0	0	0	0	0	0	0	0	0	0	0
UniProt#P26639	P26639	>sp|P26639|SYTC_HUMAN Threonine--tRNA ligase, cytoplasmic OS=Homo sapiens GN=TARS PE=1 SV=3, Peptides 4 , Mol. Weight 83.434 kDa, SeqCov% 6.8	0	0	0	0	0	0	0	0	0	0	0	0	0	0.0533974	0.104101	0.186726	0.493473	0.144852	0.197583	1	0	0	0	0	0	0	0	0	0	0	0	0	0	0	0	0	0	0	0	0
UniProt#I3L1P5	I3L1P5	>tr|I3L1P5|I3L1P5_HUMAN Hepatocyte growth factor-regulated tyrosine kinase substrate (Fragment) OS=Homo sapiens GN=HGS PE=1 SV=1;>sp|O14964|HGS_HUMAN Hepatocyte growth factor-regulated tyrosine kinase substrate OS=Homo sapiens GN=HGS PE=1 SV=1, Peptides 2 , Mol. Weight 30.004 kDa, SeqCov% 8.7	0	0	0	0	0	0	0	0	0	0	0	0.108359	0.528861	0.346422	0.132117	0.0756619	0.123749	0.33887	0.560054	1	0	0	0	0	0	0	0	0	0	0	0	0	0	0	0	0	0	0	0	0
UniProt#M0QXF7	M0QXF7	>tr|M0QXF7|M0QXF7_HUMAN UPF0556 protein C19orf10 (Fragment) OS=Homo sapiens GN=C19orf10 PE=1 SV=1;>tr|M0QYN0|M0QYN0_HUMAN UPF0556 protein C19orf10 OS=Homo sapiens GN=C19orf10 PE=1 SV=1;>sp|Q969H8|MYDGF_HUMAN Myeloid-derived growth factor OS=Homo sapiens GN, Peptides 4 , Mol. Weight 9.5594 kDa, SeqCov% 48.8	0	0	0	0	0	0	0.00642933	0	0	0.0506402	0.0788861	0.0918872	0.138955	0.141182	0.230521	0.141229	0.253446	0.473375	0.787157	1	0.107843	0	0	0	0	0	0	0	0	0	0	0	0	0	0	0	0	0	0	0
UniProt#O95373	O95373	>sp|O95373|IPO7_HUMAN Importin-7 OS=Homo sapiens GN=IPO7 PE=1 SV=1, Peptides 5 , Mol. Weight 119.52 kDa, SeqCov% 6.2	0	0	0	0	0	0	0	0	0	0	0	0	0	0	0	0	0	0.440465	0.762717	1	0	0	0	0	0	0	0	0	0	0	0	0	0	0	0	0	0	0	0	0
UniProt#Q13283	Q13283	>sp|Q13283|G3BP1_HUMAN Ras GTPase-activating protein-binding protein 1 OS=Homo sapiens GN=G3BP1 PE=1 SV=1, Peptides 3 , Mol. Weight 52.164 kDa, SeqCov% 9.7	0	0	0	0	0	0	0	0	0	0	0	0	0	0	0	0	0.434094	0.66131	0.904041	1	0	0	0	0	0.321953	0	0	0	0	0	0	0	0	0	0	0	0	0	0	0
UniProt#Q9BXP5	Q9BXP5	>sp|Q9BXP5|SRRT_HUMAN Serrate RNA effector molecule homolog OS=Homo sapiens GN=SRRT PE=1 SV=1, Peptides 2 , Mol. Weight 100.67 kDa, SeqCov% 2.7	0	0	0	0	0	0	0	0	0	0	0	0	0	0	0	0	0.143199	0.929871	0.489471	1	0	0	0	0	0	0	0	0	0	0	0	0	0	0	0	0	0	0	0	0
UniProt#Q86VP6	Q86VP6	>sp|Q86VP6|CAND1_HUMAN Cullin-associated NEDD8-dissociated protein 1 OS=Homo sapiens GN=CAND1 PE=1 SV=2;>tr|A0A0C4DGH5|A0A0C4DGH5_HUMAN Cullin-associated NEDD8-dissociated protein 1 (Fragment) OS=Homo sapiens GN=CAND1 PE=4 SV=1, Peptides 6 , Mol. Weight 136.37 kDa, SeqCov% 6.3	0	0	0	0	0	0	0	0	0	0	0	0	0	0	0	0	0.532296	1	0	0.363658	0.677794	0	0	0	0	0	0	0	0	0	0	0	0	0	0	0	0	0	0	0
UniProt#O94919	O94919	>sp|O94919|ENDD1_HUMAN Endonuclease domain-containing 1 protein OS=Homo sapiens GN=ENDOD1 PE=1 SV=2, Peptides 7 , Mol. Weight 55.016 kDa, SeqCov% 18.4	0.0195807	0	0.0301559	0.0383214	0.04545	0.0464355	0.0433513	0.0503979	0.0857956	0.173999	0.19511	0.0816641	0.196104	0.136264	0.0729436	0.144568	1	0.667876	0.255981	0.402577	0.905043	0.0520224	0	0	0	0	0	0	0	0	0	0	0	0	0	0	0	0	0	0
UniProt#O95470	O95470	>sp|O95470|SGPL1_HUMAN Sphingosine-1-phosphate lyase 1 OS=Homo sapiens GN=SGPL1 PE=1 SV=3;>tr|H0Y3V8|H0Y3V8_HUMAN Sphingosine-1-phosphate lyase 1 (Fragment) OS=Homo sapiens GN=SGPL1 PE=1 SV=1;>tr|H7BXL7|H7BXL7_HUMAN Sphingosine-1-phosphate lyase 1 (Fragmen, Peptides 3 , Mol. Weight 63.523 kDa, SeqCov% 8.5	0	0	0	0	0	0.487517	0	0	0.051973	0.198919	0	0	0.177752	0	0.355225	0	0.515863	0.654001	0.507703	1	0.831354	0	0	0	0	0	0	0	0	0	0	0	0	0	0	0	0	0	0	0
UniProt#Q86UE4	Q86UE4	>sp|Q86UE4|LYRIC_HUMAN Protein LYRIC OS=Homo sapiens GN=MTDH PE=1 SV=2;>tr|E5RJU9|E5RJU9_HUMAN Protein LYRIC OS=Homo sapiens GN=MTDH PE=1 SV=1, Peptides 9 , Mol. Weight 63.836 kDa, SeqCov% 25.3	0.0272243	0.0164271	0.0418746	0.10272	0.108442	0.102698	0.0749629	0.220238	0.298396	0.451776	0.466119	0.274101	0.571004	0.560248	0.685596	0.30234	0.686538	0.597769	0.390569	1	0.664409	0.21302	0.216428	0.158053	0.233197	0.0465141	0.159781	0.31457	0.100177	0.253265	0.19673	0	0	0	0	0	0	0	0	0
UniProt#Q9NPH5	Q9NPH5	>sp|Q9NPH5|NOX4_HUMAN NADPH oxidase 4 OS=Homo sapiens GN=NOX4 PE=1 SV=2;>tr|E9PPP2|E9PPP2_HUMAN NADPH oxidase 4 OS=Homo sapiens GN=NOX4 PE=1 SV=1;>tr|E9PI95|E9PI95_HUMAN NADPH oxidase 4 OS=Homo sapiens GN=NOX4 PE=4 SV=1;>tr|E9PR43|E9PR43_HUMAN NADPH oxidas, Peptides 8 , Mol. Weight 66.931 kDa, SeqCov% 15.1	0.0379018	0.0308567	0.0763247	0.108689	0.091945	0.288219	0.101632	0.175439	0.427047	0.211495	0.206551	0.145929	0.263068	0.653127	0.379677	0.181605	0.922746	0.26756	0.138988	0.849887	1	0.387431	0.260246	0.452568	0.253139	0.430782	0	0	0	0	0	0	0	0	0	0	0	0	0	0
UniProt#J3QS39	J3QS39	>tr|J3QS39|J3QS39_HUMAN Polyubiquitin-B (Fragment) OS=Homo sapiens GN=UBB PE=1 SV=1;>tr|J3QTR3|J3QTR3_HUMAN Ubiquitin-40S ribosomal protein S27a (Fragment) OS=Homo sapiens GN=RPS27A PE=1 SV=1;>tr|F5H6Q2|F5H6Q2_HUMAN Polyubiquitin-C (Fragment) OS=Homo sapie, Peptides 3 , Mol. Weight 10.469 kDa, SeqCov% 29	0.320147	0.19483	0.646557	0.665026	0.826841	0.798387	0.41268	0.413641	0.653682	0.95153	0.586181	0.457132	0.682604	0.934233	0.83331	0.470539	0.957015	1	0.928749	0.964328	0.974031	0	0	0.459921	0.827357	0.579993	0.849201	0.860123	0.647307	0.672995	0	0	0.329579	0	0	0	0	0.264674	0.264159	0
UniProt#E7ERL0	E7ERL0	>tr|E7ERL0|E7ERL0_HUMAN Nucleoside diphosphate kinase A OS=Homo sapiens GN=NME1 PE=1 SV=1;>tr|J3KPD9|J3KPD9_HUMAN Nucleoside diphosphate kinase B OS=Homo sapiens GN=NME2 PE=1 SV=1;>tr|Q32Q12|Q32Q12_HUMAN HCG2001850, isoform CRA_a OS=Homo sapiens GN=NME1-NM, Peptides 3 , Mol. Weight 15.261 kDa, SeqCov% 27.3	0.0363577	0.0302808	0.0484705	0.0557945	0	0.221336	0.153691	0.174383	0.280732	0.196453	0.57871	0.83573	0.650585	0.278413	0.685813	0.479521	0	1	0.406036	0.80626	0.843152	0.481949	0	0.558463	0.662701	0.537752	0.471662	0	0	0	0	0	0	0	0	0	0	0	0	0
UniProt#H7C3P4	H7C3P4	>tr|H7C3P4|H7C3P4_HUMAN Glucosamine (N-acetyl)-6-sulfatase (Sanfilippo disease IIID), isoform CRA_b OS=Homo sapiens GN=GNS PE=1 SV=1;>tr|F6S8M0|F6S8M0_HUMAN N-acetylglucosamine-6-sulfatase OS=Homo sapiens GN=GNS PE=1 SV=1;>sp|P15586|GNS_HUMAN N-acetylgluco, Peptides 3 , Mol. Weight 56.374 kDa, SeqCov% 6.7	0	0	0	0	0	0	0	0	0.440881	0.341918	0.433995	0.527748	0.504762	0.347909	0.517427	0.145029	0.205626	0.279665	0.221889	0.876943	1	0	0.724828	0	0	0.647175	0.736614	0	0	0	0	0	0	0	0	0	0	0	0	0
UniProt#P05556	P05556	>sp|P05556|ITB1_HUMAN Integrin beta-1 OS=Homo sapiens GN=ITGB1 PE=1 SV=2, Peptides 16 , Mol. Weight 88.414 kDa, SeqCov% 25.8	0	0	0	0	0	0	0	0.00741698	0.00245036	0.017134	0.0251901	0.0662025	0.484653	0.0543717	0.0201979	0.00264381	0.0154893	0.0269117	0.040849	0.424348	1	0.0194463	0.00960493	0	0	0	0	0	0	0	0	0	0	0	0	0	0	0	0	0
UniProt#Q9BZQ8	Q9BZQ8	>sp|Q9BZQ8|NIBAN_HUMAN Protein Niban OS=Homo sapiens GN=FAM129A PE=1 SV=1, Peptides 2 , Mol. Weight 103.13 kDa, SeqCov% 2.6	0	0	0	0	0	0	0	0	0	0	0	0	0	0	0	0	0	0.213784	0	0.563556	1	0	0	0	0	0	0	0	0	0	0	0	0	0	0	0	0	0	0	0
UniProt#S4R3S4	S4R3S4	>tr|S4R3S4|S4R3S4_HUMAN Aldehyde dehydrogenase, mitochondrial (Fragment) OS=Homo sapiens GN=ALDH2 PE=1 SV=1;>sp|P05091|ALDH2_HUMAN Aldehyde dehydrogenase, mitochondrial OS=Homo sapiens GN=ALDH2 PE=1 SV=2, Peptides 1 , Mol. Weight 12.746 kDa, SeqCov% 12	0	0	0	0	0	0	0	0	0	0	0	0	0	0	0	0	0	0	0	0.509968	1	0	0	0	0	0	0	0	0	0	0	0	0	0	0	0	0	0	0	0
UniProt#Q9BTX1	Q9BTX1	>sp|Q9BTX1|NDC1_HUMAN Nucleoporin NDC1 OS=Homo sapiens GN=NDC1 PE=1 SV=2, Peptides 2 , Mol. Weight 76.304 kDa, SeqCov% 3.4	0	0	0	0	0	0	0	0	0	0	0	0	0	0	0	0	0	0	0	0.561371	1	0.154474	0	0	0	0	0	0	0	0	0	0	0	0	0	0	0	0	0	0
UniProt#P05388	P05388	>sp|P05388|RLA0_HUMAN 60S acidic ribosomal protein P0 OS=Homo sapiens GN=RPLP0 PE=1 SV=1;>tr|F8VWS0|F8VWS0_HUMAN 60S acidic ribosomal protein P0 OS=Homo sapiens GN=RPLP0 PE=1 SV=1;>tr|F8VU65|F8VU65_HUMAN 60S acidic ribosomal protein P0 (Fragment) OS=Homo s, Peptides 7 , Mol. Weight 34.273 kDa, SeqCov% 36.9	0	0	0	0	0	0	0	0	0	0	0	0	0.0023505	0.00463079	0	0	0.0129811	0.0215802	0.0387942	0.560214	1	0.183655	0.0289661	0.0157018	0.00921276	0.00751021	0.015995	0	0	0	0	0	0	0	0	0.0639213	0	0	0	0
UniProt#Q13263	Q13263	>sp|Q13263|TIF1B_HUMAN Transcription intermediary factor 1-beta OS=Homo sapiens GN=TRIM28 PE=1 SV=5;>tr|M0R0K9|M0R0K9_HUMAN Transcription intermediary factor 1-beta (Fragment) OS=Homo sapiens GN=TRIM28 PE=1 SV=1, Peptides 5 , Mol. Weight 88.549 kDa, SeqCov% 9.7	0	0	0	0	0	0	0	0	0	0	0	0	0	0	0	0	0	0	0.144463	0.641208	1	0.0402343	0	0	0	0	0	0.198359	0	0	0	0	0	0	0	0	0	0	0	0
UniProt#O43707	O43707	>sp|O43707|ACTN4_HUMAN Alpha-actinin-4 OS=Homo sapiens GN=ACTN4 PE=1 SV=2;>tr|F5GXS2|F5GXS2_HUMAN Alpha-actinin-4 OS=Homo sapiens GN=ACTN4 PE=1 SV=2, Peptides 25 , Mol. Weight 104.85 kDa, SeqCov% 34.8	0	0	0	0	0	0	0	0	0	0	0	0	0	0	0	0	0	0	0	0.820801	1	0	0	0	0	0	0	0	0	0	0	0	0	0	0	0	0	0	0	0
UniProt#H0YHL7	H0YHL7	>tr|H0YHL7|H0YHL7_HUMAN Coronin-1C (Fragment) OS=Homo sapiens GN=CORO1C PE=1 SV=1;>tr|B4E3S0|B4E3S0_HUMAN Coronin-1C OS=Homo sapiens GN=CORO1C PE=1 SV=1;>sp|Q9ULV4|COR1C_HUMAN Coronin-1C OS=Homo sapiens GN=CORO1C PE=1 SV=1, Peptides 1 , Mol. Weight 18.698 kDa, SeqCov% 17.6	0	0	0	0	0	0	0	0	0	0	0	0	0	0	0	0	0	0	0	0.860288	1	0	0	0	0	0	0	0	0	0	0	0	0	0	0	0	0	0	0	0
UniProt#Q9NUN5	Q9NUN5	>sp|Q9NUN5|LMBD1_HUMAN Probable lysosomal cobalamin transporter OS=Homo sapiens GN=LMBRD1 PE=1 SV=1, Peptides 2 , Mol. Weight 61.388 kDa, SeqCov% 4.4	0	0	0	0	0	0	0	0	0	0	0	0	0.1655	0.233611	0.0832579	0	0.0812639	0	0.0814058	0.783074	1	0.139443	0	0	0	0	0	0	0	0	0	0	0	0	0	0	0	0	0	0
UniProt#O14967	O14967	>sp|O14967|CLGN_HUMAN Calmegin OS=Homo sapiens GN=CLGN PE=1 SV=1;>tr|D6RAZ4|D6RAZ4_HUMAN Calmegin (Fragment) OS=Homo sapiens GN=CLGN PE=1 SV=1, Peptides 4 , Mol. Weight 70.038 kDa, SeqCov% 9.7	0	0	0	0	0	0	0	0	0	0	0	0	0	0	0	0	0.271176	0	0.10213	0.752545	1	0.283518	0	0	0	0	0	0	0	0	0	0	0	0	0	0	0	0	0	0
UniProt#Q08380	Q08380	>sp|Q08380|LG3BP_HUMAN Galectin-3-binding protein OS=Homo sapiens GN=LGALS3BP PE=1 SV=1, Peptides 5 , Mol. Weight 65.33 kDa, SeqCov% 10.1	0.0993805	0.0392116	0.251294	0.394576	0	0	0	0.0653669	0	0	0.025987	0	0.171028	0.0678571	0	0.0335149	0.0765002	0	0.237652	0.966229	1	0.126992	0.140652	0.097613	0.0917396	0	0	0	0	0	0	0	0	0	0	0	0	0	0	0
UniProt#Q96AG4	Q96AG4	>sp|Q96AG4|LRC59_HUMAN Leucine-rich repeat-containing protein 59 OS=Homo sapiens GN=LRRC59 PE=1 SV=1, Peptides 9 , Mol. Weight 34.93 kDa, SeqCov% 29.3	0.0178978	0.027284	0.0628233	0.101171	0.0788238	0.0287875	0.0383324	0.142931	0.111673	0.0827186	0.113873	0.0642993	0.26444	0.260679	0.131666	0.153779	0.305987	0.375004	0.355207	0.872299	1	0.383041	0.257832	0.256546	0.371208	0.0520889	0.102821	0	0	0.0802909	0.261744	0.264254	0	0	0	0	0	0	0	0
UniProt#P23284	P23284	>sp|P23284|PPIB_HUMAN Peptidyl-prolyl cis-trans isomerase B OS=Homo sapiens GN=PPIB PE=1 SV=2, Peptides 11 , Mol. Weight 23.742 kDa, SeqCov% 54.6	0.00396825	0.00231717	0.0051033	0.009106	0.00911533	0.0190462	0.025201	0.0336741	0.0480458	0.0468317	0.057998	0.0424135	0.0526736	0.0985525	0.108736	0.0629677	0.200482	0.293517	0.308194	0.909994	1	0.332336	0.5191	0.361968	0.391158	0.163897	0.161007	0.139969	0.0909047	0.078185	0.0460632	0.139376	0.0331958	0.0236323	0.0936824	0.205921	0.0900264	0.0595679	0.0608804	0.0994952
UniProt#B4DY09	B4DY09	>tr|B4DY09|B4DY09_HUMAN Interleukin enhancer-binding factor 2 OS=Homo sapiens GN=ILF2 PE=1 SV=1;>sp|Q12905|ILF2_HUMAN Interleukin enhancer-binding factor 2 OS=Homo sapiens GN=ILF2 PE=1 SV=2;>tr|X6R6Z1|X6R6Z1_HUMAN Interleukin enhancer-binding factor 2 (Fra, Peptides 8 , Mol. Weight 38.91 kDa, SeqCov% 31	0	0	0	0	0	0	0	0	0	0	0	0	0	0	0	0.0132144	0.140253	0.314472	0.181919	0.506553	1	0.241144	0.597104	0.220746	0.122882	0	0	0	0	0	0	0	0	0	0	0	0	0	0	0
UniProt#Q12906	Q12906	>sp|Q12906|ILF3_HUMAN Interleukin enhancer-binding factor 3 OS=Homo sapiens GN=ILF3 PE=1 SV=3, Peptides 16 , Mol. Weight 95.337 kDa, SeqCov% 18.1	0	0	0	0	0	0	0	0	0	0	0	0	0	0	0.0114414	0.0113099	0.118257	0.219713	0.245945	0.453072	1	0.322534	0.427488	0.124338	0.0604248	0	0	0	0	0	0	0	0	0	0	0	0	0	0	0
UniProt#P27824	P27824	>sp|P27824|CALX_HUMAN Calnexin OS=Homo sapiens GN=CANX PE=1 SV=2, Peptides 19 , Mol. Weight 67.567 kDa, SeqCov% 30.6	0.00117263	0.000903604	0.00354288	0.00783529	0.00385801	0.0177699	0.0070197	0.00935205	0.0332812	0.0324246	0.0305151	0.015176	0.0219275	0.0362657	0.0364468	0.0240528	0.0889774	0.0790402	0.146316	0.599916	1	0.233353	0.492791	0.106459	0.00716597	0.000443085	0	0.000691827	0	0	0	0	0	0	0	0	0	0	0	0
UniProt#P16615	P16615	>sp|P16615|AT2A2_HUMAN Sarcoplasmic/endoplasmic reticulum calcium ATPase 2 OS=Homo sapiens GN=ATP2A2 PE=1 SV=1;>tr|H7C5W9|H7C5W9_HUMAN Sarcoplasmic/endoplasmic reticulum calcium ATPase 2 (Fragment) OS=Homo sapiens GN=ATP2A2 PE=1 SV=1, Peptides 28 , Mol. Weight 114.76 kDa, SeqCov% 32.2	0.00628114	0.00253999	0.00962534	0.0128523	0.0172502	0.0359147	0.00724889	0.00844217	0.0331722	0.0427185	0.0303117	0.0203308	0.0303979	0.0608407	0.0728972	0.0633434	0.162811	0.20447	0.184686	0.721385	1	0.376588	0.447866	0.145603	0.00796935	0	0	0	0	0	0	0	0	0	0	0	0	0	0	0
UniProt#Q07666	Q07666	>sp|Q07666|KHDR1_HUMAN KH domain-containing, RNA-binding, signal transduction-associated protein 1 OS=Homo sapiens GN=KHDRBS1 PE=1 SV=1, Peptides 1 , Mol. Weight 48.227 kDa, SeqCov% 3.2	0	0	0	0	0	0	0	0	0	0	0	0	0	0	0	0	0	0.262624	0	0.884104	1	0.353562	0.339939	0.178582	0	0	0	0	0	0	0	0	0	0	0	0	0	0	0	0
UniProt#H7C3I1	H7C3I1	>tr|H7C3I1|H7C3I1_HUMAN Hsc70-interacting protein (Fragment) OS=Homo sapiens GN=ST13 PE=1 SV=1;>tr|F6VDH7|F6VDH7_HUMAN Hsc70-interacting protein (Fragment) OS=Homo sapiens GN=ST13 PE=1 SV=1;>tr|Q3KNR6|Q3KNR6_HUMAN Hsc70-interacting protein OS=Homo sapiens , Peptides 2 , Mol. Weight 16.219 kDa, SeqCov% 16.4	0	0	0	0	0	0	0	0	0	0	0	0	0	0	0	0	0	0	0.128188	0.973357	1	0.42422	0.580268	0	0	0	0	0	0	0	0	0	0	0	0	0	0	0	0	0
UniProt#K7ELL7	K7ELL7	>tr|K7ELL7|K7ELL7_HUMAN Glucosidase 2 subunit beta OS=Homo sapiens GN=PRKCSH PE=1 SV=1;>sp|P14314|GLU2B_HUMAN Glucosidase 2 subunit beta OS=Homo sapiens GN=PRKCSH PE=1 SV=2, Peptides 11 , Mol. Weight 60.192 kDa, SeqCov% 29.7	0	0	0	0	0	0	0	0	0	0	0.00168123	0	0	0	0.00883656	0.00890103	0.0189214	0.0325397	0.135618	0.643902	1	0.486318	0.362693	0.214585	0.0372949	0.0325652	0.175	0.137583	0.11573	0.146641	0.13027	0.100688	0.0110166	0	0	0	0.00228152	0.00661951	0.000501541	0
UniProt#Q8NFJ5	Q8NFJ5	>sp|Q8NFJ5|RAI3_HUMAN Retinoic acid-induced protein 3 OS=Homo sapiens GN=GPRC5A PE=1 SV=2;>tr|F5GWG3|F5GWG3_HUMAN Retinoic acid-induced protein 3 (Fragment) OS=Homo sapiens GN=GPRC5A PE=1 SV=4, Peptides 2 , Mol. Weight 40.251 kDa, SeqCov% 7.6	0	0	0	0	0	0	0	0	0	0	0	0	0	0	0	0	0	0	0	0.132402	1	0.270598	0.235369	0	0	0.172533	0.481469	0.529112	0.0644117	0	0	0	0	0	0	0	0	0	0	0
UniProt#Q14697	Q14697	>sp|Q14697|GANAB_HUMAN Neutral alpha-glucosidase AB OS=Homo sapiens GN=GANAB PE=1 SV=3;>tr|F5H6X6|F5H6X6_HUMAN Neutral alpha-glucosidase AB OS=Homo sapiens GN=GANAB PE=1 SV=1;>tr|E9PKU7|E9PKU7_HUMAN Neutral alpha-glucosidase AB OS=Homo sapiens GN=GANAB PE=, Peptides 30 , Mol. Weight 106.87 kDa, SeqCov% 41.2	0	0	0	0	0	0.000290807	0	0	0	0	0	0	0.000455623	0	0.000774668	0.00117888	0.0065542	0.0172328	0.0542121	0.336358	1	0.186185	0.232928	0.129624	0.121149	0.0945585	0.22082	0.361403	0.17564	0.124047	0.0618276	0.00163304	0	0	0	0	0	0	0	0
UniProt#P07900	P07900	>sp|P07900|HS90A_HUMAN Heat shock protein HSP 90-alpha OS=Homo sapiens GN=HSP90AA1 PE=1 SV=5, Peptides 17 , Mol. Weight 84.659 kDa, SeqCov% 25.8	0	0	0	0	0	0	0	0	0	0	0	0	0	0	0	0	0	0	0	0.652607	1	0	0	0	0.0512674	0.0945792	0.161531	0.492979	0.33477	0.258699	0	0	0	0	0	0	0	0	0	0
UniProt#P30566	P30566	>sp|P30566|PUR8_HUMAN Adenylosuccinate lyase OS=Homo sapiens GN=ADSL PE=1 SV=2;>tr|A0A096LP92|A0A096LP92_HUMAN Adenylosuccinate lyase (Fragment) OS=Homo sapiens GN=ADSL PE=1 SV=1;>tr|A0A096LPA2|A0A096LPA2_HUMAN Adenylosuccinate lyase (Fragment) OS=Homo sap, Peptides 3 , Mol. Weight 54.889 kDa, SeqCov% 9.3	0	0	0	0	0	0	0	0	0	0	0	0	0	0	0	0	0	0	0	0.319375	1	0.320599	0	0	0	0	0	0	0	0	0	0	0	0	0	0	0	0	0	0
UniProt#O95202	O95202	>sp|O95202|LETM1_HUMAN LETM1 and EF-hand domain-containing protein 1, mitochondrial OS=Homo sapiens GN=LETM1 PE=1 SV=1, Peptides 5 , Mol. Weight 83.353 kDa, SeqCov% 8.7	0	0	0	0	0	0	0	0	0	0	0	0	0	0	0	0	0	0	0	0.257136	1	0.220079	0	0	0	0	0	0	0	0	0	0	0	0	0	0	0	0	0	0
UniProt#Q9NQC3	Q9NQC3	>sp|Q9NQC3|RTN4_HUMAN Reticulon-4 OS=Homo sapiens GN=RTN4 PE=1 SV=2, Peptides 6 , Mol. Weight 129.93 kDa, SeqCov% 9.6	0.0160729	0.00709568	0.0252742	0.0416969	0.026741	0.0367648	0.0108479	0.0285945	0.0429574	0.0307432	0.0396887	0.0193353	0.0201218	0.0192092	0.0207972	0.0225515	0.0411109	0.0369083	0.029721	0.232284	1	0.141914	0.0581016	0.00300769	0.00332031	0	0	0	0	0	0	0	0	0	0	0	0	0	0	0
UniProt#O96005	O96005	>sp|O96005|CLPT1_HUMAN Cleft lip and palate transmembrane protein 1 OS=Homo sapiens GN=CLPTM1 PE=1 SV=1, Peptides 8 , Mol. Weight 76.096 kDa, SeqCov% 18.5	0	0	0.0021994	0	0.00393319	0.00561305	0.0048854	0.00525904	0.00675732	0.00544084	0.0125746	0.00972984	0.0164972	0.0488371	0.0396028	0.0225955	0.0200429	0.0501676	0.0576121	0.174846	1	0.141511	0.0510579	0	0	0	0	0	0	0	0	0	0	0	0	0	0	0	0	0
UniProt#P23526	P23526	>sp|P23526|SAHH_HUMAN Adenosylhomocysteinase OS=Homo sapiens GN=AHCY PE=1 SV=4, Peptides 14 , Mol. Weight 47.716 kDa, SeqCov% 37.7	0	0	0	0	0	0	0	0	0	0	0	0	0	0	0	0	0	0	0	0.245002	1	0	0	0	0	0	0	0	0	0	0	0	0	0	0	0	0	0	0	0
UniProt#E9PF10	E9PF10	>tr|E9PF10|E9PF10_HUMAN Nuclear pore complex protein Nup155 OS=Homo sapiens GN=NUP155 PE=1 SV=1;>sp|O75694|NU155_HUMAN Nuclear pore complex protein Nup155 OS=Homo sapiens GN=NUP155 PE=1 SV=1, Peptides 6 , Mol. Weight 148.09 kDa, SeqCov% 6.3	0	0	0	0	0	0	0	0	0	0	0	0	0	0	0	0	0	0	0	0.304826	1	0.0281407	0	0	0	0	0	0	0	0	0	0	0	0	0	0	0	0	0	0
UniProt#P05387	P05387	>sp|P05387|RLA2_HUMAN 60S acidic ribosomal protein P2 OS=Homo sapiens GN=RPLP2 PE=1 SV=1, Peptides 5 , Mol. Weight 11.665 kDa, SeqCov% 70.4	0	0	0	0	0	0	0	0	0	0	0	0	0	0	0	0	0.0090979	0.010712	0.0175703	0.359066	1	0.141749	0.0268013	0	0	0	0	0	0	0	0	0	0	0	0	0	0	0	0	0
UniProt#F8VZ44	F8VZ44	>tr|F8VZ44|F8VZ44_HUMAN Aladin OS=Homo sapiens GN=AAAS PE=1 SV=1;>sp|Q9NRG9|AAAS_HUMAN Aladin OS=Homo sapiens GN=AAAS PE=1 SV=1;>tr|H3BU82|H3BU82_HUMAN Aladin (Fragment) OS=Homo sapiens GN=AAAS PE=1 SV=1, Peptides 5 , Mol. Weight 45.634 kDa, SeqCov% 16.8	0	0	0	0	0	0	0	0	0	0	0	0	0	0	0	0	0	0.0331629	0.0802125	0.411541	1	0.104798	0	0	0	0	0	0	0	0.0432497	0.0400091	0	0	0	0	0	0	0	0	0
UniProt#G3V5L0	G3V5L0	>tr|G3V5L0|G3V5L0_HUMAN Serine hydroxymethyltransferase, mitochondrial (Fragment) OS=Homo sapiens GN=SHMT2 PE=1 SV=1;>sp|P34897|GLYM_HUMAN Serine hydroxymethyltransferase, mitochondrial OS=Homo sapiens GN=SHMT2 PE=1 SV=3;>tr|G3V241|G3V241_HUMAN Serine hydr, Peptides 3 , Mol. Weight 23.965 kDa, SeqCov% 19.1	0	0	0	0	0	0	0	0	0	0	0	0	0	0	0	0	0	0	0	0.0681789	1	0	0	0	0	0	0	0	0	0	0	0	0	0	0	0	0	0	0	0
UniProt#Q01970	Q01970	>sp|Q01970|PLCB3_HUMAN 1-phosphatidylinositol 4,5-bisphosphate phosphodiesterase beta-3 OS=Homo sapiens GN=PLCB3 PE=1 SV=2, Peptides 1 , Mol. Weight 138.8 kDa, SeqCov% 1.9	0	0	0	0	0	0	0	0	0	0	0	0	0	0	0	0	0	0	0	0	1	0	0	0	0	0	0	0	0	0	0	0	0	0	0	0	0	0	0	0
UniProt#P30825	P30825	>sp|P30825|CTR1_HUMAN High affinity cationic amino acid transporter 1 OS=Homo sapiens GN=SLC7A1 PE=1 SV=1, Peptides 1 , Mol. Weight 67.638 kDa, SeqCov% 3	0	0	0	0	0	0	0	0	0	0	0	0	0	0	0	0	0	0	0	0	1	0	0	0	0	0	0	0	0	0	0	0	0	0	0	0	0	0	0	0
UniProt#P14543	P14543	>sp|P14543|NID1_HUMAN Nidogen-1 OS=Homo sapiens GN=NID1 PE=1 SV=3, Peptides 2 , Mol. Weight 136.38 kDa, SeqCov% 2.2	0	0	0	0	0	0	0	0	0	0	0	0	0	0	0	0	0	0	0	0	1	0	0	0	0	0	0	0	0	0	0	0	0	0	0	0	0	0	0	0
UniProt#O14672	O14672	>sp|O14672|ADA10_HUMAN Disintegrin and metalloproteinase domain-containing protein 10 OS=Homo sapiens GN=ADAM10 PE=1 SV=1, Peptides 2 , Mol. Weight 84.141 kDa, SeqCov% 4.1	0	0	0	0	0	0	0	0	0	0	0	0	0	0	0	0	0	0	0	0	1	0	0	0	0	0	0	0	0	0	0	0	0	0	0	0	0	0	0	0
UniProt#H0YKB3	H0YKB3	>tr|H0YKB3|H0YKB3_HUMAN Sorbitol dehydrogenase OS=Homo sapiens GN=SORD PE=1 SV=1;>sp|Q00796|DHSO_HUMAN Sorbitol dehydrogenase OS=Homo sapiens GN=SORD PE=1 SV=4, Peptides 1 , Mol. Weight 12.71 kDa, SeqCov% 14.5	0	0	0	0	0	0	0	0	0	0	0	0	0	0	0	0	0	0	0	0	1	0	0	0	0	0	0	0	0	0	0	0	0	0	0	0	0	0	0	0
UniProt#H7C0D5	H7C0D5	>tr|H7C0D5|H7C0D5_HUMAN Protein YIPF4 (Fragment) OS=Homo sapiens GN=YIPF4 PE=1 SV=1;>sp|Q9BSR8|YIPF4_HUMAN Protein YIPF4 OS=Homo sapiens GN=YIPF4 PE=1 SV=1, Peptides 1 , Mol. Weight 6.447 kDa, SeqCov% 15.5	0	0	0	0	0	0	0	0	0	0	0	0	0	0	0	0	0	0	0	0	1	0	0	0	0	0	0	0	0	0	0	0	0	0	0	0	0	0	0	0
UniProt#P04275	P04275	>sp|P04275|VWF_HUMAN von Willebrand factor OS=Homo sapiens GN=VWF PE=1 SV=4, Peptides 1 , Mol. Weight 309.26 kDa, SeqCov% 0.4	0	0	0	0	0	0	0	0	0	0	0	0	0	0	0	0	0	0	0	0	1	0	0	0	0	0	0	0	0	0	0	0	0	0	0	0	0	0	0	0
UniProt#P22033	P22033	>sp|P22033|MUTA_HUMAN Methylmalonyl-CoA mutase, mitochondrial OS=Homo sapiens GN=MUT PE=1 SV=4, Peptides 2 , Mol. Weight 83.134 kDa, SeqCov% 3.2	0	0	0	0	0	0	0	0	0	0	0	0	0	0	0	0	0	0	0	0	1	0	0	0	0	0	0	0	0	0	0	0	0	0	0	0	0	0	0	0
UniProt#P05386	P05386	>sp|P05386|RLA1_HUMAN 60S acidic ribosomal protein P1 OS=Homo sapiens GN=RPLP1 PE=1 SV=1, Peptides 2 , Mol. Weight 11.514 kDa, SeqCov% 36.8	0	0	0	0	0	0	0	0	0	0	0	0	0	0	0	0	0	0	0.0433251	0	1	0	0	0	0	0	0	0	0	0	0	0	0	0	0	0	0	0	0	0
UniProt#F8W914	F8W914	>tr|F8W914|F8W914_HUMAN Reticulon OS=Homo sapiens GN=RTN4 PE=1 SV=1;>tr|H7C106|H7C106_HUMAN Reticulon (Fragment) OS=Homo sapiens GN=RTN4 PE=1 SV=1, Peptides 5 , Mol. Weight 37.144 kDa, SeqCov% 20.6	0	0	0	0	0	0	0	0	0	0	0	0	0	0	0	0	0.0835997	0.0454832	0	0	1	0.0956027	0	0	0	0	0	0	0	0	0	0	0	0	0	0	0	0	0	0
UniProt#Q9NPH2	Q9NPH2	>sp|Q9NPH2|INO1_HUMAN Inositol-3-phosphate synthase 1 OS=Homo sapiens GN=ISYNA1 PE=1 SV=1, Peptides 6 , Mol. Weight 61.067 kDa, SeqCov% 19	0	0	0	0	0	0	0	0	0	0	0	0	0	0	0	0	0	0	0	0	1	0.0674408	0	0	0	0	0	0	0	0	0	0	0	0	0	0	0	0	0	0
UniProt#Q9NVV0	Q9NVV0	>sp|Q9NVV0|TM38B_HUMAN Trimeric intracellular cation channel type B OS=Homo sapiens GN=TMEM38B PE=1 SV=1;>tr|A0A0A0MRS4|A0A0A0MRS4_HUMAN Transmembrane protein 38B, isoform CRA_b OS=Homo sapiens GN=TMEM38B PE=1 SV=1, Peptides 4 , Mol. Weight 32.509 kDa, SeqCov% 16.8	0	0	0	0	0	0	0	0	0	0	0	0	0	0	0	0	0	0	0	0.00224957	1	0.0972554	0	0	0	0	0	0	0	0	0	0	0	0	0	0	0	0	0	0
UniProt#Q8WWI5	Q8WWI5	>sp|Q8WWI5|CTL1_HUMAN Choline transporter-like protein 1 OS=Homo sapiens GN=SLC44A1 PE=1 SV=1, Peptides 3 , Mol. Weight 73.301 kDa, SeqCov% 5.8	0	0	0	0	0	0	0	0	0	0	0	0	0	0	0	0	0	0	0	0	1	0.133123	0	0	0	0	0	0	0	0	0	0	0	0	0	0	0	0	0	0
UniProt#P11586	P11586	>sp|P11586|C1TC_HUMAN C-1-tetrahydrofolate synthase, cytoplasmic OS=Homo sapiens GN=MTHFD1 PE=1 SV=3;>tr|F5H2F4|F5H2F4_HUMAN C-1-tetrahydrofolate synthase, cytoplasmic OS=Homo sapiens GN=MTHFD1 PE=1 SV=1, Peptides 23 , Mol. Weight 101.56 kDa, SeqCov% 29.3	0	0	0	0	0	0	0	0	0	0	0	0	0	0	0	0	0	0	0	0.0980738	1	0.304012	0.00366915	0	0	0.00203122	0.00881618	0.00226227	0	0	0	0	0	0	0	0	0	0	0	0
UniProt#P43304	P43304	>sp|P43304|GPDM_HUMAN Glycerol-3-phosphate dehydrogenase, mitochondrial OS=Homo sapiens GN=GPD2 PE=1 SV=3, Peptides 6 , Mol. Weight 80.852 kDa, SeqCov% 12	0	0	0	0	0	0	0	0	0	0	0	0	0	0	0	0	0	0	0	0	1	0.295365	0	0	0	0	0	0	0	0	0	0	0	0	0	0	0	0	0	0
UniProt#M0R026	M0R026	>tr|M0R026|M0R026_HUMAN Acetolactate synthase-like protein OS=Homo sapiens GN=ILVBL PE=1 SV=1;>sp|A1L0T0|ILVBL_HUMAN Acetolactate synthase-like protein OS=Homo sapiens GN=ILVBL PE=1 SV=2, Peptides 7 , Mol. Weight 56.732 kDa, SeqCov% 21.3	0	0	0	0	0	0	0	0	0	0	0	0	0	0	0	0	0	0	0	0	1	0.23053	0.0285811	0	0	0	0	0.25027	0	0	0	0	0	0	0	0	0	0	0	0
UniProt#O95197	O95197	>sp|O95197|RTN3_HUMAN Reticulon-3 OS=Homo sapiens GN=RTN3 PE=1 SV=2;>tr|F5H891|F5H891_HUMAN Reticulon-3 (Fragment) OS=Homo sapiens GN=RTN3 PE=1 SV=1;>tr|F5GWG7|F5GWG7_HUMAN Reticulon-3 (Fragment) OS=Homo sapiens GN=RTN3 PE=1 SV=1;>tr|F5H617|F5H617_HUMAN Re, Peptides 2 , Mol. Weight 112.61 kDa, SeqCov% 4.8	0	0	0	0.01598	0.0108613	0	0	0	0	0	0	0	0	0	0	0	0	0	0	0.10331	1	0.0579041	0	0.0231648	0.290553	0.292089	0.0266056	0	0	0	0	0	0	0	0	0	0	0	0	0
UniProt#B7Z4M1	B7Z4M1	>tr|B7Z4M1|B7Z4M1_HUMAN Reticulon 3, isoform CRA_c OS=Homo sapiens GN=RTN3 PE=1 SV=1, Peptides 2 , Mol. Weight 12.747 kDa, SeqCov% 43.9	0	0	0	0	0	0	0	0	0	0	0	0	0	0	0	0	0	0	0	0	1	0	0	0	0.342904	0.402806	0	0	0	0	0	0	0	0	0	0	0	0	0	0
UniProt#P13473	P13473	>sp|P13473|LAMP2_HUMAN Lysosome-associated membrane glycoprotein 2 OS=Homo sapiens GN=LAMP2 PE=1 SV=2, Peptides 3 , Mol. Weight 44.96 kDa, SeqCov% 7.1	0	0	0	0	0	0	0	0	0	0	0	0	0	0.0189538	0.0183359	0.0430047	0.377424	0.172064	0.0490715	0.262622	1	0.404016	0.74346	0.200343	0.151161	0.126025	0.175657	0.0768823	0	0	0	0	0	0	0	0.1041	0.0775056	0	0	0.0807967
UniProt#Q6P179	Q6P179	>sp|Q6P179|ERAP2_HUMAN Endoplasmic reticulum aminopeptidase 2 OS=Homo sapiens GN=ERAP2 PE=1 SV=2;>tr|D6RGW0|D6RGW0_HUMAN Endoplasmic reticulum aminopeptidase 2 (Fragment) OS=Homo sapiens GN=ERAP2 PE=1 SV=1, Peptides 5 , Mol. Weight 110.46 kDa, SeqCov% 8.2	0	0	0	0	0	0	0	0	0	0	0	0	0	0	0.118076	0	0	0	0.0284385	0.274475	1	0.25573	0.659583	0.10274	0	0	0	0	0	0	0	0	0	0	0	0	0	0	0	0
UniProt#A0A087WZH7	A0A087WZH7	>tr|A0A087WZH7|A0A087WZH7_HUMAN Myristoylated alanine-rich C-kinase substrate OS=Homo sapiens GN=MARCKS PE=1 SV=1;>sp|P29966|MARCS_HUMAN Myristoylated alanine-rich C-kinase substrate OS=Homo sapiens GN=MARCKS PE=1 SV=4, Peptides 5 , Mol. Weight 31.595 kDa, SeqCov% 34.8	0	0	0	0	0	0	0	0	0	0	0	0	0	0	0	0	0	0	0.038742	0.156872	1	0.399877	0.985692	0.439832	0.146348	0.0873024	0.0282044	0	0	0	0	0	0	0	0	0	0	0	0	0
UniProt#P55060	P55060	>sp|P55060|XPO2_HUMAN Exportin-2 OS=Homo sapiens GN=CSE1L PE=1 SV=3, Peptides 7 , Mol. Weight 110.42 kDa, SeqCov% 10.4	0	0	0	0.0472004	0	0.0305495	0	0	0	0.0111887	0	0	0	0	0.0120142	0	0	0.0451473	0.0965304	0.485151	1	0.693126	0.812896	0.336446	0.0826127	0	0.0348743	0	0	0	0	0	0	0	0	0	0	0	0	0.25725
UniProt#P41091	P41091	>sp|P41091|IF2G_HUMAN Eukaryotic translation initiation factor 2 subunit 3 OS=Homo sapiens GN=EIF2S3 PE=1 SV=3;>sp|Q2VIR3|IF2GL_HUMAN Putative eukaryotic translation initiation factor 2 subunit 3-like protein OS=Homo sapiens GN=EIF2S3L PE=5 SV=2, Peptides 4 , Mol. Weight 51.109 kDa, SeqCov% 13.1	0	0	0	0	0	0	0	0	0	0	0	0	0	0	0	0	0	0	0.0904988	0.426145	1	0.691304	0.675023	0.220119	0.101161	0.0395921	0.0311289	0	0	0	0	0	0	0	0	0	0	0	0	0
UniProt#P14618	P14618	>sp|P14618|KPYM_HUMAN Pyruvate kinase PKM OS=Homo sapiens GN=PKM PE=1 SV=4;>tr|B4DNK4|B4DNK4_HUMAN Pyruvate kinase PKM OS=Homo sapiens GN=PKM PE=1 SV=1;>tr|H3BTN5|H3BTN5_HUMAN Pyruvate kinase (Fragment) OS=Homo sapiens GN=PKM PE=1 SV=1;>tr|H3BQ34|H3BQ34_HU, Peptides 19 , Mol. Weight 57.936 kDa, SeqCov% 52.5	0	0	0	0	0	0	0	0	0	0	0	0	0	0	0	0.016495	0.0173314	0.0329881	0.14169	0.536904	0.786236	0.786438	1	0.0923573	0	0	0	0	0	0	0	0	0	0	0	0	0	0	0	0
UniProt#Q9NYU2	Q9NYU2	>sp|Q9NYU2|UGGG1_HUMAN UDP-glucose:glycoprotein glucosyltransferase 1 OS=Homo sapiens GN=UGGT1 PE=1 SV=3, Peptides 41 , Mol. Weight 177.19 kDa, SeqCov% 38.3	0	0	0	0	0	0	0	0	0	0	0	0	0.000721338	0	0	0.00227888	0.00974489	0.0201853	0.0453055	0.174877	1	0.835376	0.565828	0	0	0	0	0	0	0	0	0	0	0	0	0	0	0	0	0
UniProt#P54289	P54289	>sp|P54289|CA2D1_HUMAN Voltage-dependent calcium channel subunit alpha-2/delta-1 OS=Homo sapiens GN=CACNA2D1 PE=1 SV=3;>tr|H0Y715|H0Y715_HUMAN Voltage-dependent calcium channel subunit alpha-2/delta-1 (Fragment) OS=Homo sapiens GN=CACNA2D1 PE=1 SV=1, Peptides 2 , Mol. Weight 124.57 kDa, SeqCov% 2.3	0	0	0	0	0	0	0	0	0	0	0	0	0	0	0	0	0	0	0	0	1	0.412631	0.508956	0	0	0	0	0	0	0	0	0	0	0	0	0	0	0	0	0
UniProt#P53634	P53634	>sp|P53634|CATC_HUMAN Dipeptidyl peptidase 1 OS=Homo sapiens GN=CTSC PE=1 SV=2, Peptides 3 , Mol. Weight 51.853 kDa, SeqCov% 9.3	0	0	0	0	0	0	0	0	0	0	0	0	0	0	0	0	0	0	0	0	1	0.452537	0.379556	0	0	0	0	0	0	0	0	0	0	0	0	0	0	0	0	0
UniProt#P10768	P10768	>sp|P10768|ESTD_HUMAN S-formylglutathione hydrolase OS=Homo sapiens GN=ESD PE=1 SV=2, Peptides 1 , Mol. Weight 31.462 kDa, SeqCov% 4.3	0	0	0	0	0	0	0	0	0	0	0	0	0	0	0	0	0	0	0	0	1	0.412669	0.255384	0	0	0	0	0	0	0	0	0	0	0	0	0	0	0	0	0
UniProt#Q8NBM4	Q8NBM4	>sp|Q8NBM4|UBAC2_HUMAN Ubiquitin-associated domain-containing protein 2 OS=Homo sapiens GN=UBAC2 PE=2 SV=1;>tr|X6R5E5|X6R5E5_HUMAN Ubiquitin-associated domain-containing protein 2 (Fragment) OS=Homo sapiens GN=UBAC2 PE=1 SV=1, Peptides 6 , Mol. Weight 38.963 kDa, SeqCov% 24.1	0	0	0	0	0	0	0	0	0	0.0298996	0	0	0	0.117836	0.0361779	0	0.0328752	0.067911	0.105136	0.293056	1	0.465624	0.238846	0	0	0	0	0	0	0	0	0	0	0	0	0	0	0	0	0
UniProt#P04075	P04075	>sp|P04075|ALDOA_HUMAN Fructose-bisphosphate aldolase A OS=Homo sapiens GN=ALDOA PE=1 SV=2;>tr|H3BQN4|H3BQN4_HUMAN Fructose-bisphosphate aldolase OS=Homo sapiens GN=ALDOA PE=1 SV=1;>tr|J3KPS3|J3KPS3_HUMAN Aldolase A, fructose-bisphosphate, isoform CRA_b OS, Peptides 14 , Mol. Weight 39.42 kDa, SeqCov% 51.6	0	0.00254388	0	0	0	0.00360645	0	0.00400725	0.00763345	0.00411494	0.00447625	0	0	0.00924705	0.00957048	0.0038703	0.0132145	0.0258553	0.061979	0.390423	1	0.440984	0.283537	0.0292099	0	0	0	0	0	0	0	0	0	0	0	0	0	0	0	0
UniProt#P09972	P09972	>sp|P09972|ALDOC_HUMAN Fructose-bisphosphate aldolase C OS=Homo sapiens GN=ALDOC PE=1 SV=2;>tr|K7EKH5|K7EKH5_HUMAN Fructose-bisphosphate aldolase (Fragment) OS=Homo sapiens GN=ALDOC PE=1 SV=1;>tr|C9J8F3|C9J8F3_HUMAN Fructose-bisphosphate aldolase (Fragment, Peptides 4 , Mol. Weight 39.455 kDa, SeqCov% 14.8	0	0	0	0	0	0	0	0	0	0.00720894	0	0	0	0	0	0.00561094	0.0415044	0.0443574	0.0327197	0.337493	1	0.387285	0.380179	0.0443111	0	0	0	0	0	0	0	0	0	0	0	0	0	0	0	0
UniProt#Q96QD8	Q96QD8	>sp|Q96QD8|S38A2_HUMAN Sodium-coupled neutral amino acid transporter 2 OS=Homo sapiens GN=SLC38A2 PE=1 SV=2;>tr|F8VUY8|F8VUY8_HUMAN Sodium-coupled neutral amino acid transporter 2 OS=Homo sapiens GN=SLC38A2 PE=1 SV=1, Peptides 4 , Mol. Weight 56.025 kDa, SeqCov% 10.7	0	0	0	0	0	0	0	0	0	0	0	0	0	0	0	0.0246035	0.038589	0	0.0269894	0.175193	1	0.248715	0.262347	0.207313	0	0	0	0	0	0	0	0	0	0	0	0	0	0	0	0
UniProt#P08670	P08670	>sp|P08670|VIME_HUMAN Vimentin OS=Homo sapiens GN=VIM PE=1 SV=4;>tr|B0YJC4|B0YJC4_HUMAN Vimentin OS=Homo sapiens GN=VIM PE=1 SV=1, Peptides 15 , Mol. Weight 53.651 kDa, SeqCov% 38.4	0.00468478	0.00438013	0.00742345	0	0	0.0116282	0	0	0	0	0.00336078	0	0	0	0	0	0.0104422	0	0.0664793	0.339934	1	0.238627	0.280177	0.474438	0.0954569	0	0	0	0	0	0	0	0	0	0	0	0	0	0	0
UniProt#A0A087X1G7	A0A087X1G7	>tr|A0A087X1G7|A0A087X1G7_HUMAN 15 kDa selenoprotein OS=Homo sapiens GN=SEP15 PE=1 SV=1;>tr|A0A0B4J1S4|A0A0B4J1S4_HUMAN 15 kDa selenoprotein OS=Homo sapiens GN=SEP15 PE=1 SV=1;>sp|O60613|SEP15_HUMAN 15 kDa selenoprotein OS=Homo sapiens GN=SEP15 PE=1 SV=3, Peptides 2 , Mol. Weight 17.942 kDa, SeqCov% 17.1	0	0	0	0	0	0	0	0	0	0	0	0	0	0	0	0	0	0	0	0	1	0.559945	0	0	0	0	0	0	0	0	0	0	0	0	0	0	0	0	0	0
UniProt#Q9NRA2	Q9NRA2	>sp|Q9NRA2|S17A5_HUMAN Sialin OS=Homo sapiens GN=SLC17A5 PE=1 SV=2, Peptides 1 , Mol. Weight 54.639 kDa, SeqCov% 3.6	0	0	0	0	0	0	0	0	0	0	0	0	0	0	0	0	0	0	0	0	1	0.788316	0	0	0	0	0	0	0	0	0	0	0	0	0	0	0	0	0	0
UniProt#P21912	P21912	>sp|P21912|SDHB_HUMAN Succinate dehydrogenase [ubiquinone] iron-sulfur subunit, mitochondrial OS=Homo sapiens GN=SDHB PE=1 SV=3;>tr|A0A087WXX8|A0A087WXX8_HUMAN Succinate dehydrogenase [ubiquinone] iron-sulfur subunit, mitochondrial (Fragment) OS=Homo sapie, Peptides 4 , Mol. Weight 31.629 kDa, SeqCov% 16.1	0	0	0	0	0	0	0	0	0	0	0	0	0	0	0	0	0	0	0	0	0.780753	1	0.241188	0	0	0	0	0	0	0	0	0	0	0	0	0	0	0	0	0
UniProt#D6RFM5	D6RFM5	>tr|D6RFM5|D6RFM5_HUMAN Succinate dehydrogenase [ubiquinone] flavoprotein subunit, mitochondrial OS=Homo sapiens GN=SDHA PE=1 SV=1;>sp|P31040|SDHA_HUMAN Succinate dehydrogenase [ubiquinone] flavoprotein subunit, mitochondrial OS=Homo sapiens GN=SDHA PE=1 S, Peptides 10 , Mol. Weight 63.566 kDa, SeqCov% 25	0	0	0	0	0	0	0	0	0	0	0	0	0	0	0	0	0	0	0	0	0.662242	1	0.0911029	0.0146701	0	0	0	0	0	0	0	0	0	0	0	0	0	0	0	0
UniProt#P20042	P20042	>sp|P20042|IF2B_HUMAN Eukaryotic translation initiation factor 2 subunit 2 OS=Homo sapiens GN=EIF2S2 PE=1 SV=2, Peptides 4 , Mol. Weight 38.388 kDa, SeqCov% 12.6	0	0	0	0	0	0	0	0	0	0	0	0	0	0	0	0	0	0	0	0	0.616466	1	0	0	0	0	0	0	0	0	0	0	0	0	0	0	0	0	0	0
UniProt#P00338	P00338	>sp|P00338|LDHA_HUMAN L-lactate dehydrogenase A chain OS=Homo sapiens GN=LDHA PE=1 SV=2;>tr|F5GYU2|F5GYU2_HUMAN L-lactate dehydrogenase A chain (Fragment) OS=Homo sapiens GN=LDHA PE=1 SV=1;>tr|F5GXY2|F5GXY2_HUMAN L-lactate dehydrogenase A chain (Fragment) , Peptides 12 , Mol. Weight 36.688 kDa, SeqCov% 30.1	0	0	0	0	0	0	0	0	0	0	0	0	0	0	0	0	0	0	0	0	0.86309	1	0.478584	0.292136	0.319126	0	0	0	0	0	0	0	0	0	0	0	0	0	0	0
UniProt#Q15046	Q15046	>sp|Q15046|SYK_HUMAN Lysine--tRNA ligase OS=Homo sapiens GN=KARS PE=1 SV=3, Peptides 4 , Mol. Weight 68.047 kDa, SeqCov% 9.7	0	0	0	0	0	0	0	0	0	0	0	0	0	0	0	0	0	0.840702	0.615404	0.641537	1	0.903709	0.568944	0	0	0	0	0	0	0	0	0	0	0	0	0	0	0	0	0
UniProt#K7EIP7	K7EIP7	>tr|K7EIP7|K7EIP7_HUMAN Protein YIPF (Fragment) OS=Homo sapiens GN=YIPF2 PE=1 SV=1;>tr|K7ERW0|K7ERW0_HUMAN Protein YIPF (Fragment) OS=Homo sapiens GN=YIPF2 PE=1 SV=1;>tr|K7ENM8|K7ENM8_HUMAN Protein YIPF2 OS=Homo sapiens GN=YIPF2 PE=1 SV=1;>sp|Q9BWQ6|YIPF2_, Peptides 1 , Mol. Weight 20.715 kDa, SeqCov% 15.6	0	0	0	0	0	0	0	0	0	0	0	0	0.23068	0	0	0	0.243687	1	0.806645	0	0.879813	0.705362	0.457743	0	0	0	0	0	0	0	0	0	0	0	0	0	0	0	0	0
UniProt#Q96EC8	Q96EC8	>sp|Q96EC8|YIPF6_HUMAN Protein YIPF6 OS=Homo sapiens GN=YIPF6 PE=1 SV=2, Peptides 2 , Mol. Weight 26.256 kDa, SeqCov% 5.9	0	0	0	0	0	0	0	0	0	0	0	0.513479	0.506927	0	0	0	0.212223	0.772216	0.98584	0	0	1	0.483666	0	0	0	0	0	0	0	0	0	0	0	0	0	0	0	0	0
UniProt#Q8IYS2	Q8IYS2	>sp|Q8IYS2|K2013_HUMAN Uncharacterized protein KIAA2013 OS=Homo sapiens GN=KIAA2013 PE=2 SV=1, Peptides 2 , Mol. Weight 69.156 kDa, SeqCov% 4.7	0	0	0	0	0	0	0	0	0	0	0	0	0.364792	0.405823	0.391183	0.686961	0	0	1	0	0	0	0	0	0	0	0	0	0	0	0	0	0	0	0	0	0	0	0	0
UniProt#B4DGL8	B4DGL8	>tr|B4DGL8|B4DGL8_HUMAN ATP-binding cassette sub-family B member 7, mitochondrial (Fragment) OS=Homo sapiens GN=ABCB7 PE=1 SV=1;>tr|A0A087WW65|A0A087WW65_HUMAN ATP-binding cassette sub-family B member 7, mitochondrial OS=Homo sapiens GN=ABCB7 PE=1 SV=1;>sp, Peptides 2 , Mol. Weight 77.12 kDa, SeqCov% 5.3	0	0	0	0	0	0	0	0	0	0	0	0	0	0	0	0	0	0	1	0.446353	0	0	0	0	0	0	0	0	0	0	0	0	0	0	0	0	0	0	0	0
UniProt#Q8IWA5	Q8IWA5	>sp|Q8IWA5|CTL2_HUMAN Choline transporter-like protein 2 OS=Homo sapiens GN=SLC44A2 PE=1 SV=3, Peptides 1 , Mol. Weight 80.123 kDa, SeqCov% 1.7	0	0	0	0	0	0	0	0	0	0	0	0	0	0	0	0	0	0	1	0	0	0	0	0	0	0	0	0	0	0	0	0	0	0	0	0	0	0	0	0
UniProt#P52815	P52815	>sp|P52815|RM12_HUMAN 39S ribosomal protein L12, mitochondrial OS=Homo sapiens GN=MRPL12 PE=1 SV=2, Peptides 2 , Mol. Weight 21.348 kDa, SeqCov% 11.6	0	0	0	0	0	0	0	0	0	0	0	0	0	0	0	0	0	0	1	0	0	0	0	0	0	0	0	0	0	0	0	0	0	0	0	0	0	0	0	0
UniProt#D6RAY7	D6RAY7	>tr|D6RAY7|D6RAY7_HUMAN Glucosamine-6-phosphate isomerase (Fragment) OS=Homo sapiens GN=GNPDA1 PE=1 SV=1;>tr|D6R9P4|D6R9P4_HUMAN Glucosamine-6-phosphate isomerase OS=Homo sapiens GN=GNPDA1 PE=1 SV=1;>tr|D6RFF8|D6RFF8_HUMAN Glucosamine-6-phosphate isomerase, Peptides 1 , Mol. Weight 26.987 kDa, SeqCov% 5.9	0	0	0	0	0	0	0	0	0	0	0	0	0	0	0	0	0	0	1	0	0	0	0	0	0	0	0	0	0	0	0	0	0	0	0	0	0	0	0	0
UniProt#D6R9J9	D6R9J9	>tr|D6R9J9|D6R9J9_HUMAN GPI ethanolamine phosphate transferase 2 OS=Homo sapiens GN=PIGG PE=1 SV=1;>tr|E7EM50|E7EM50_HUMAN GPI ethanolamine phosphate transferase 2 OS=Homo sapiens GN=PIGG PE=1 SV=1;>tr|D6RFE8|D6RFE8_HUMAN GPI ethanolamine phosphate transfe, Peptides 1 , Mol. Weight 20.969 kDa, SeqCov% 7.3	0	0	0	0	0	0	0	0	0	0	0	0	0	0	0	0	0	0	1	0	0	0	0	0	0	0	0	0	0	0	0	0	0	0	0	0	0	0	0	0
UniProt#O60518	O60518	>sp|O60518|RNBP6_HUMAN Ran-binding protein 6 OS=Homo sapiens GN=RANBP6 PE=1 SV=2, Peptides 1 , Mol. Weight 124.71 kDa, SeqCov% 1.4	0	0	0	0	0	0	0	0	0	0	0	0	0	0	0	0	0	0	1	0	0	0	0	0	0	0	0	0	0	0	0	0	0	0	0	0	0	0	0	0
UniProt#D6RDX7	D6RDX7	>tr|D6RDX7|D6RDX7_HUMAN Embigin OS=Homo sapiens GN=EMB PE=1 SV=1;>sp|Q6PCB8|EMB_HUMAN Embigin OS=Homo sapiens GN=EMB PE=1 SV=1, Peptides 1 , Mol. Weight 30.874 kDa, SeqCov% 5.5	0	0	0	0	0	0	0	0	0	0	0	0	0	0	0	0	0	0.139519	1	0	0	0	0	0	0	0	0	0	0	0	0	0	0	0	0	0	0	0	0	0
UniProt#O75935	O75935	>sp|O75935|DCTN3_HUMAN Dynactin subunit 3 OS=Homo sapiens GN=DCTN3 PE=1 SV=1;>tr|X6RA56|X6RA56_HUMAN Dynactin subunit 3 OS=Homo sapiens GN=DCTN3 PE=1 SV=1;>tr|X6RCK5|X6RCK5_HUMAN Dynactin subunit 3 (Fragment) OS=Homo sapiens GN=DCTN3 PE=1 SV=1;>tr|A0A0A0MR, Peptides 3 , Mol. Weight 21.119 kDa, SeqCov% 19.9	0	0	0	0	0	0	0	0	0	0	0	0	0	0	0	0	0	0.179504	1	0	0	0	0	0	0	0	0	0	0	0	0	0	0	0	0	0	0	0	0	0
UniProt#Q9NW15	Q9NW15	>sp|Q9NW15|ANO10_HUMAN Anoctamin-10 OS=Homo sapiens GN=ANO10 PE=1 SV=2;>tr|H7C3N6|H7C3N6_HUMAN Anoctamin (Fragment) OS=Homo sapiens GN=ANO10 PE=1 SV=1, Peptides 6 , Mol. Weight 76.328 kDa, SeqCov% 9.8	0	0	0	0	0	0	0	0	0	0	0	0	0	0	0	0	0	0.246236	1	0	0	0	0	0	0	0	0	0	0	0	0	0	0	0	0	0	0	0	0	0
UniProt#G8JLD5	G8JLD5	>tr|G8JLD5|G8JLD5_HUMAN Dynamin-1-like protein OS=Homo sapiens GN=DNM1L PE=1 SV=1;>sp|O00429|DNM1L_HUMAN Dynamin-1-like protein OS=Homo sapiens GN=DNM1L PE=1 SV=2, Peptides 3 , Mol. Weight 79.621 kDa, SeqCov% 6	0	0	0	0	0	0	0	0	0	0	0	0	0	0	0	0	0	0.313185	1	0	0	0	0	0	0	0	0	0	0	0	0	0	0	0	0	0	0	0	0	0
UniProt#H0Y4R1	H0Y4R1	>tr|H0Y4R1|H0Y4R1_HUMAN Inosine-5-monophosphate dehydrogenase 2 (Fragment) OS=Homo sapiens GN=IMPDH2 PE=1 SV=1;>sp|P12268|IMDH2_HUMAN Inosine-5-monophosphate dehydrogenase 2 OS=Homo sapiens GN=IMPDH2 PE=1 SV=2, Peptides 2 , Mol. Weight 50.957 kDa, SeqCov% 6.2	0	0	0	0	0	0	0	0	0	0.280463	0	0.229298	0.206017	0	0.106312	0	0.202665	0.186462	1	0	0	0	0	0	0	0	0	0	0	0	0	0	0	0	0	0	0	0	0	0
UniProt#A0A0A0MSJ0	A0A0A0MSJ0	>tr|A0A0A0MSJ0|A0A0A0MSJ0_HUMAN ATP-dependent RNA helicase DDX42 OS=Homo sapiens GN=DDX42 PE=1 SV=1;>sp|Q86XP3|DDX42_HUMAN ATP-dependent RNA helicase DDX42 OS=Homo sapiens GN=DDX42 PE=1 SV=1, Peptides 2 , Mol. Weight 77.813 kDa, SeqCov% 3.1	0	0	0	0	0	0	0	0	0	0	0	0	0	0	0	0	0.654698	0	1	0	0	0	0	0	0	0	0	0	0	0	0	0	0	0	0	0	0	0	0	0
UniProt#Q68D85	Q68D85	>sp|Q68D85|NR3L1_HUMAN Natural cytotoxicity triggering receptor 3 ligand 1 OS=Homo sapiens GN=NCR3LG1 PE=1 SV=1, Peptides 1 , Mol. Weight 50.827 kDa, SeqCov% 2.6	0	0	0	0	0	0	0	0	0	0	0	0	0	0	0	0	0	0	1	0	0	0	0	0.942742	0	0	0	0	0	0	0	0	0	0	0	0	0	0	0	0
UniProt#P09525	P09525	>sp|P09525|ANXA4_HUMAN Annexin A4 OS=Homo sapiens GN=ANXA4 PE=1 SV=4;>tr|Q6P452|Q6P452_HUMAN ANXA4 protein OS=Homo sapiens GN=ANXA4 PE=1 SV=1, Peptides 9 , Mol. Weight 35.882 kDa, SeqCov% 34.8	0	0	0	0	0	0	0	0	0	0	0	0	0.015662	0.0519886	0.0820158	0.0595374	0.44246	1	0.962011	0.345187	0	0.0204194	0	0	0.0103951	0.0111797	0	0.00992557	0	0	0	0.0286755	0.113927	0.137953	0.187931	0.800982	0.441685	0.327329	0.133281	0.492027
UniProt#A8MXQ1	A8MXQ1	>tr|A8MXQ1|A8MXQ1_HUMAN Pituitary tumor-transforming gene 1 protein-interacting protein OS=Homo sapiens GN=PTTG1IP PE=1 SV=1;>sp|P53801|PTTG_HUMAN Pituitary tumor-transforming gene 1 protein-interacting protein OS=Homo sapiens GN=PTTG1IP PE=1 SV=1, Peptides 1 , Mol. Weight 18.331 kDa, SeqCov% 7.5	0	0	0	0	0	0	0	0	0	0	0	0.556019	0	0	0	0	0	0.91077	1	0	0	0	0	0	0	0	0	0	0	0	0	0	0	0	0	0	0	0	0	0
UniProt#J3QSY4	J3QSY4	>tr|J3QSY4|J3QSY4_HUMAN H/ACA ribonucleoprotein complex subunit 2 OS=Homo sapiens GN=NHP2 PE=1 SV=1;>tr|D6RC52|D6RC52_HUMAN H/ACA ribonucleoprotein complex subunit 2 (Fragment) OS=Homo sapiens GN=NHP2 PE=1 SV=1;>tr|D6RCB9|D6RCB9_HUMAN H/ACA ribonucleoprote, Peptides 1 , Mol. Weight 10.071 kDa, SeqCov% 21.1	0	0	0	0	0	0	0	0	0	0	0	0	0	0	0	0.478584	0	1	0.845009	0	0	0	0	0	0	0	0	0	0	0	0	0	0	0	0	0	0	0	0	0
UniProt#P43121	P43121	>sp|P43121|MUC18_HUMAN Cell surface glycoprotein MUC18 OS=Homo sapiens GN=MCAM PE=1 SV=2, Peptides 5 , Mol. Weight 71.607 kDa, SeqCov% 10.2	0	0	0	0	0	0	0	0	0	0	0	0	0	0	0	0	0	0.904316	1	0	0	0	0	0	0	0	0	0	0	0	0	0	0	0	0	0	0	0	0	0
UniProt#E5RFZ8	E5RFZ8	>tr|E5RFZ8|E5RFZ8_HUMAN Zinc transporter ZIP14 (Fragment) OS=Homo sapiens GN=SLC39A14 PE=1 SV=1;>tr|E5RGA7|E5RGA7_HUMAN Zinc transporter ZIP14 (Fragment) OS=Homo sapiens GN=SLC39A14 PE=1 SV=1;>tr|E5RJ40|E5RJ40_HUMAN Zinc transporter ZIP14 (Fragment) OS=Hom, Peptides 1 , Mol. Weight 9.632 kDa, SeqCov% 14.6	0	0	0	0	0	0	0	0	0	0	0	0	0	0	0	0	0	0.912692	1	0	0	0	0	0	0	0	0	0	0	0	0	0	0	0	0	0	0	0	0	0
UniProt#Q9H0Q3	Q9H0Q3	>sp|Q9H0Q3|FXYD6_HUMAN FXYD domain-containing ion transport regulator 6 OS=Homo sapiens GN=FXYD6 PE=2 SV=1, Peptides 1 , Mol. Weight 10.542 kDa, SeqCov% 23.2	0	0	0	0	0	0	0	0	0	0	0	0	0	0	0	0	0	0.927902	1	0	0	0	0	0	0	0	0	0	0	0	0	0	0	0	0	0	0	0	0	0
UniProt#P18433	P18433	>sp|P18433|PTPRA_HUMAN Receptor-type tyrosine-protein phosphatase alpha OS=Homo sapiens GN=PTPRA PE=1 SV=2;>tr|Q5JWG0|Q5JWG0_HUMAN Receptor-type tyrosine-protein phosphatase alpha (Fragment) OS=Homo sapiens GN=PTPRA PE=1 SV=1, Peptides 2 , Mol. Weight 90.599 kDa, SeqCov% 3.4	0	0	0	0	0	0	0	0	0	0	0	0	0	0	0	0	0	0.969638	1	0	0	0	0	0	0	0	0	0	0	0	0	0	0	0	0	0	0	0	0	0
UniProt#F5H4Q5	F5H4Q5	>tr|F5H4Q5|F5H4Q5_HUMAN Vacuolar protein sorting-associated protein 37C (Fragment) OS=Homo sapiens GN=VPS37C PE=1 SV=1;>sp|A5D8V6|VP37C_HUMAN Vacuolar protein sorting-associated protein 37C OS=Homo sapiens GN=VPS37C PE=1 SV=2, Peptides 1 , Mol. Weight 17.143 kDa, SeqCov% 8.1	0	0	0	0	0	0	0	0	0	0	0	0	0	0	0	0	0	1	0.911186	0	0	0	0	0	0	0	0	0	0	0	0	0	0	0	0	0	0	0	0	0
UniProt#F6SFZ6	F6SFZ6	>tr|F6SFZ6|F6SFZ6_HUMAN P2X purinoceptor OS=Homo sapiens GN=P2RX4 PE=1 SV=1;>sp|Q99571|P2RX4_HUMAN P2X purinoceptor 4 OS=Homo sapiens GN=P2RX4 PE=1 SV=2, Peptides 1 , Mol. Weight 37.979 kDa, SeqCov% 3.8	0	0	0	0	0	0	0	0	0	0	0	0	0	0	0	0	0	1	0.627037	0	0	0	0	0	0	0	0	0	0	0	0	0	0	0	0	0	0	0	0	0
UniProt#P13010	P13010	>sp|P13010|XRCC5_HUMAN X-ray repair cross-complementing protein 5 OS=Homo sapiens GN=XRCC5 PE=1 SV=3, Peptides 14 , Mol. Weight 82.704 kDa, SeqCov% 22.4	0	0	0	0.0198285	0	0	0.00880725	0	0.0233452	0.018555	0	0	0	0	0.0211716	0	0.0987491	1	0.671094	0.342088	0.16523	0.0189525	0.0245982	0	0	0	0	0	0	0	0	0	0	0	0	0	0	0	0	0
UniProt#P05026	P05026	>sp|P05026|AT1B1_HUMAN Sodium/potassium-transporting ATPase subunit beta-1 OS=Homo sapiens GN=ATP1B1 PE=1 SV=1;>tr|V9GYR2|V9GYR2_HUMAN Sodium/potassium-transporting ATPase subunit beta-1 (Fragment) OS=Homo sapiens GN=ATP1B1 PE=1 SV=1, Peptides 4 , Mol. Weight 35.061 kDa, SeqCov% 12.9	0	0	0	0	0	0	0	0	0	0	0	0	0	0.050489	0.405769	0	0.0533914	1	0.677283	0.099852	0	0	0	0	0	0	0	0	0	0	0	0	0	0	0	0	0	0	0	0
UniProt#P12956	P12956	>sp|P12956|XRCC6_HUMAN X-ray repair cross-complementing protein 6 OS=Homo sapiens GN=XRCC6 PE=1 SV=2;>tr|B1AHC9|B1AHC9_HUMAN X-ray repair cross-complementing protein 6 OS=Homo sapiens GN=XRCC6 PE=1 SV=1, Peptides 15 , Mol. Weight 69.842 kDa, SeqCov% 34	0	0	0.0352048	0.0403089	0.125408	0.131011	0.0469181	0.0497513	0.127312	0.0604316	0.06224	0	0	0	0	0.0630114	0.628778	1	0.999794	0.499329	0.340115	0	0	0	0	0	0	0	0	0	0	0	0	0	0	0	0	0	0	0
UniProt#A0A087X0S5	A0A087X0S5	>tr|A0A087X0S5|A0A087X0S5_HUMAN Collagen alpha-1(VI) chain OS=Homo sapiens GN=COL6A1 PE=1 SV=1;>sp|P12109|CO6A1_HUMAN Collagen alpha-1(VI) chain OS=Homo sapiens GN=COL6A1 PE=1 SV=3, Peptides 6 , Mol. Weight 108.34 kDa, SeqCov% 8.2	0	0	0	0	0	0	0	0	0	0.0173587	0	0	0.0394428	0.047312	0.0397936	0	0.261506	0.851414	1	0.471532	0	0	0	0	0	0	0	0	0	0	0	0	0	0	0	0	0	0	0	0
UniProt#O95674	O95674	>sp|O95674|CDS2_HUMAN Phosphatidate cytidylyltransferase 2 OS=Homo sapiens GN=CDS2 PE=1 SV=1, Peptides 3 , Mol. Weight 51.417 kDa, SeqCov% 14.8	0	0	0	0	0	0	0	0	0	0	0.0455312	0.0198063	0.0281576	0.0483983	0.0807011	0.0726697	0.325363	0.65888	1	0.410349	0	0	0	0	0	0	0	0	0	0	0	0	0	0	0	0	0	0	0	0
UniProt#Q13561	Q13561	>sp|Q13561|DCTN2_HUMAN Dynactin subunit 2 OS=Homo sapiens GN=DCTN2 PE=1 SV=4;>tr|F8W1I6|F8W1I6_HUMAN Dynactin subunit 2 OS=Homo sapiens GN=DCTN2 PE=1 SV=1;>tr|F8VW18|F8VW18_HUMAN Dynactin subunit 2 (Fragment) OS=Homo sapiens GN=DCTN2 PE=1 SV=1;>tr|F8VRV7|F, Peptides 9 , Mol. Weight 44.23 kDa, SeqCov% 27.4	0	0	0	0	0	0	0	0	0	0	0	0	0	0	0	0	0.0389887	0.386098	1	0.446028	0	0	0	0	0	0	0	0	0	0	0	0	0	0	0	0	0	0	0	0
UniProt#H0YDQ1	H0YDQ1	>tr|H0YDQ1|H0YDQ1_HUMAN Probable dolichyl pyrophosphate Glc1Man9GlcNAc2 alpha-1,3-glucosyltransferase (Fragment) OS=Homo sapiens GN=ALG8 PE=1 SV=1;>tr|H0YDD3|H0YDD3_HUMAN Probable dolichyl pyrophosphate Glc1Man9GlcNAc2 alpha-1,3-glucosyltransferase (Fragme, Peptides 1 , Mol. Weight 9.6744 kDa, SeqCov% 10.3	0	0	0.0491882	0	0	0.108959	0	0.103394	0.16546	0.115609	0	0	0	0	0	0.237025	0.310287	0.324535	1	0.547294	0	0	0	0	0	0	0	0	0	0	0	0	0	0	0	0	0	0	0	0
UniProt#P05783	P05783	>sp|P05783|K1C18_HUMAN Keratin, type I cytoskeletal 18 OS=Homo sapiens GN=KRT18 PE=1 SV=2;>tr|F8VZY9|F8VZY9_HUMAN Keratin, type I cytoskeletal 18 OS=Homo sapiens GN=KRT18 PE=1 SV=1, Peptides 5 , Mol. Weight 48.057 kDa, SeqCov% 16.5	0	0.047747	0	0.046008	0.136233	0	0	0.104249	0.156934	0	0	0	0.134133	0	0	0.140811	0.496728	1	0.693254	0	0.567089	0	0	0	0	0	0.115165	0.142944	0	0.214872	0.435412	0.364695	0	0	0	0	0	0	0	0
UniProt#P42704	P42704	>sp|P42704|LPPRC_HUMAN Leucine-rich PPR motif-containing protein, mitochondrial OS=Homo sapiens GN=LRPPRC PE=1 SV=3, Peptides 14 , Mol. Weight 157.9 kDa, SeqCov% 11.3	0	0	0	0	0	0	0	0	0	0	0	0	0	0	0	0.0657054	0.599976	1	0.931237	0.711203	0	0	0	0.821445	0	0	0	0	0.964558	0	0	0	0	0	0	0	0	0	0	0
UniProt#I3L0W0	I3L0W0	>tr|I3L0W0|I3L0W0_HUMAN A-kinase anchor protein 1, mitochondrial (Fragment) OS=Homo sapiens GN=AKAP1 PE=1 SV=1;>sp|Q92667|AKAP1_HUMAN A-kinase anchor protein 1, mitochondrial OS=Homo sapiens GN=AKAP1 PE=1 SV=1, Peptides 1 , Mol. Weight 21.783 kDa, SeqCov% 4.4	0	0	0	0	0	0	0	0	0	0	0	0	0	0	0	0.595286	0	1	0	0	0	0	0	0	0	0	0	0	0	0	0	0	0	0	0	0	0	0	0	0
UniProt#Q15437	Q15437	>sp|Q15437|SC23B_HUMAN Protein transport protein Sec23B OS=Homo sapiens GN=SEC23B PE=1 SV=2;>tr|Q5QPE2|Q5QPE2_HUMAN Protein transport protein Sec23B (Fragment) OS=Homo sapiens GN=SEC23B PE=1 SV=1, Peptides 6 , Mol. Weight 86.478 kDa, SeqCov% 9.6	0	0	0	0	0	0	0	0	0	0	0	0	0.0417217	0.308921	0.251234	0	0	1	0.295092	0.158389	0	0	0	0	0	0.224832	0	0	0	0	0	0	0	0	0	0	0	0	0	0
UniProt#Q15424	Q15424	>sp|Q15424|SAFB1_HUMAN Scaffold attachment factor B1 OS=Homo sapiens GN=SAFB PE=1 SV=4;>sp|Q14151|SAFB2_HUMAN Scaffold attachment factor B2 OS=Homo sapiens GN=SAFB2 PE=1 SV=1, Peptides 3 , Mol. Weight 102.64 kDa, SeqCov% 5.9	0	0	0	0	0	0	0	0	0	0	0	0	0	0.208955	0.348482	0.23131	0.249508	1	0	0	0	0	0	0	0	0	0	0	0	0	0	0	0	0	0	0	0	0	0	0
UniProt#Q9Y6M5	Q9Y6M5	>sp|Q9Y6M5|ZNT1_HUMAN Zinc transporter 1 OS=Homo sapiens GN=SLC30A1 PE=1 SV=3, Peptides 3 , Mol. Weight 55.299 kDa, SeqCov% 7.5	0	0	0	0	0	0	0	0	0	0	0	0	0	0	0	0.19996	0.533959	1	0	0	0	0	0	0	0	0	0	0	0	0	0	0	0	0	0	0	0	0	0	0
UniProt#O75746	O75746	>sp|O75746|CMC1_HUMAN Calcium-binding mitochondrial carrier protein Aralar1 OS=Homo sapiens GN=SLC25A12 PE=1 SV=2, Peptides 6 , Mol. Weight 74.761 kDa, SeqCov% 9.9	0	0	0	0	0	0	0	0	0	0	0	0	0	0	0	0	0.460411	1	0	0	0	0	0	0	0	0	0	0	0	0	0	0	0	0	0	0	0	0	0	0
UniProt#Q9Y2G3	Q9Y2G3	>sp|Q9Y2G3|AT11B_HUMAN Probable phospholipid-transporting ATPase IF OS=Homo sapiens GN=ATP11B PE=1 SV=2;>tr|H7C4W6|H7C4W6_HUMAN Phospholipid-translocating ATPase (Fragment) OS=Homo sapiens GN=ATP11B PE=1 SV=1, Peptides 4 , Mol. Weight 134.19 kDa, SeqCov% 5.9	0	0	0	0	0	0	0	0	0	0	0	0	0	0	0	0	0.568975	1	0	0	0	0	0	0	0	0	0	0	0	0	0	0	0	0	0	0	0	0	0	0
UniProt#Q9C0B5	Q9C0B5	>sp|Q9C0B5|ZDHC5_HUMAN Palmitoyltransferase ZDHHC5 OS=Homo sapiens GN=ZDHHC5 PE=1 SV=2;>tr|H0YEF4|H0YEF4_HUMAN Palmitoyltransferase (Fragment) OS=Homo sapiens GN=ZDHHC5 PE=1 SV=1, Peptides 4 , Mol. Weight 77.544 kDa, SeqCov% 10.2	0	0	0	0	0	0	0	0	0	0	0	0	0	0	0	0	0.551174	1	0.0667925	0	0	0	0	0	0	0	0	0	0	0	0	0	0	0	0	0	0	0	0	0
UniProt#Q9Y2Q0	Q9Y2Q0	>sp|Q9Y2Q0|AT8A1_HUMAN Phospholipid-transporting ATPase IA OS=Homo sapiens GN=ATP8A1 PE=1 SV=1, Peptides 2 , Mol. Weight 131.37 kDa, SeqCov% 2.7	0	0	0	0	0	0	0	0	0	0	0	0	0	0	0	0	0.344776	1	0	0	0	0	0	0	0	0	0	0	0	0	0	0	0	0	0	0	0	0	0	0
UniProt#O95295	O95295	>sp|O95295|SNAPN_HUMAN SNARE-associated protein Snapin OS=Homo sapiens GN=SNAPIN PE=1 SV=1, Peptides 4 , Mol. Weight 14.874 kDa, SeqCov% 41.9	0	0	0	0	0	0	0	0	0	0	0	0	0	0	0	0	0.329838	1	0	0	0	0	0	0	0	0	0	0	0	0	0	0	0	0	0	0	0	0	0	0
UniProt#Q9UJS0	Q9UJS0	>sp|Q9UJS0|CMC2_HUMAN Calcium-binding mitochondrial carrier protein Aralar2 OS=Homo sapiens GN=SLC25A13 PE=1 SV=2, Peptides 10 , Mol. Weight 74.175 kDa, SeqCov% 18.8	0	0	0	0	0	0	0	0	0	0	0	0	0	0	0	0.0419862	0.343034	1	0.138423	0	0	0	0	0	0.0973115	0.0532781	0	0	0	0	0	0	0	0	0	0	0	0	0	0
UniProt#Q5T760	Q5T760	>tr|Q5T760|Q5T760_HUMAN Serine/arginine-rich-splicing factor 11 (Fragment) OS=Homo sapiens GN=SRSF11 PE=1 SV=1;>sp|Q05519|SRS11_HUMAN Serine/arginine-rich splicing factor 11 OS=Homo sapiens GN=SRSF11 PE=1 SV=1, Peptides 1 , Mol. Weight 42.316 kDa, SeqCov% 4.4	0	0	0	0	0	0	0	0	0	0	0	0	0	0	0	0	0	1	0	0	0	0	0	0	0	0	0	0	0	0	0	0	0	0	0	0	0	0	0	0
UniProt#H0YJW7	H0YJW7	>tr|H0YJW7|H0YJW7_HUMAN SRA stem-loop-interacting RNA-binding protein, mitochondrial (Fragment) OS=Homo sapiens GN=SLIRP PE=1 SV=1;>tr|A0A087WUN7|A0A087WUN7_HUMAN SRA stem-loop-interacting RNA-binding protein, mitochondrial OS=Homo sapiens GN=SLIRP PE=1 SV, Peptides 1 , Mol. Weight 8.6918 kDa, SeqCov% 18.4	0	0	0	0	0	0	0	0	0	0	0	0	0	0	0	0	0	1	0	0	0	0	0	0	0	0	0	0	0	0	0	0	0	0	0	0	0	0	0	0
UniProt#K7ENY0	K7ENY0	>tr|K7ENY0|K7ENY0_HUMAN Protein MEF2BNB (Fragment) OS=Homo sapiens GN=MEF2BNB PE=1 SV=2;>sp|Q96FH0|MF2NB_HUMAN Protein MEF2BNB OS=Homo sapiens GN=MEF2BNB PE=1 SV=1, Peptides 1 , Mol. Weight 7.5663 kDa, SeqCov% 14.5	0	0	0	0	0	0	0	0	0	0	0	0	0	0	0	0	0	1	0	0	0	0	0	0	0	0	0	0	0	0	0	0	0	0	0	0	0	0	0	0
UniProt#P18206	P18206	>sp|P18206|VINC_HUMAN Vinculin OS=Homo sapiens GN=VCL PE=1 SV=4;>tr|Q5JQ13|Q5JQ13_HUMAN Vinculin (Fragment) OS=Homo sapiens GN=VCL PE=1 SV=1, Peptides 19 , Mol. Weight 123.8 kDa, SeqCov% 21.5	0	0	0	0	0	0	0	0	0	0	0	0	0	0	0	0.00614404	0.179102	1	0.148635	0.102532	0.315223	0	0	0	0	0	0	0	0	0	0	0	0	0	0	0	0	0	0	0
UniProt#Q4VB86	Q4VB86	>tr|Q4VB86|Q4VB86_HUMAN EPB41 protein OS=Homo sapiens GN=EPB41 PE=1 SV=2;>sp|P11171|41_HUMAN Protein 4.1 OS=Homo sapiens GN=EPB41 PE=1 SV=4, Peptides 4 , Mol. Weight 69.889 kDa, SeqCov% 9.2	0	0	0	0	0	0.21297	0	0.267369	0	0	0	0	0	0	0	0	0.321759	1	0.210632	0	0	0	0	0	0.469659	0	0	0	0	0	0	0	0	0	0	0	0	0	0	0
UniProt#E7ETU9	E7ETU9	>tr|E7ETU9|E7ETU9_HUMAN Procollagen-lysine,2-oxoglutarate 5-dioxygenase 2 OS=Homo sapiens GN=PLOD2 PE=1 SV=1;>sp|O00469|PLOD2_HUMAN Procollagen-lysine,2-oxoglutarate 5-dioxygenase 2 OS=Homo sapiens GN=PLOD2 PE=1 SV=2, Peptides 7 , Mol. Weight 81.169 kDa, SeqCov% 12.9	0	0	0	0	0	0	0	0	0	0	0	0	0	0.0729045	0.0953236	0.0673684	0.210624	1	0.547902	0	0	0	0.127596	0.14952	0.196159	0.261558	0.149351	0	0	0	0	0	0	0	0	0	0	0	0	0
UniProt#Q6P1Q5	Q6P1Q5	>tr|Q6P1Q5|Q6P1Q5_HUMAN ARCN1 protein OS=Homo sapiens GN=ARCN1 PE=1 SV=1;>tr|B0YIW6|B0YIW6_HUMAN Archain 1, isoform CRA_a OS=Homo sapiens GN=ARCN1 PE=1 SV=1;>sp|P48444|COPD_HUMAN Coatomer subunit delta OS=Homo sapiens GN=ARCN1 PE=1 SV=1, Peptides 1 , Mol. Weight 21.854 kDa, SeqCov% 6.3	0	0	0	0	0	0.303217	0	0	0	0	0	0	0	0	0	0	0.42295	1	0.800167	0	0	0	0	0	0	0	0	0	0	0	0	0	0	0	0	0	0	0	0	0
UniProt#Q9Y6I3	Q9Y6I3	>sp|Q9Y6I3|EPN1_HUMAN Epsin-1 OS=Homo sapiens GN=EPN1 PE=1 SV=2;>tr|D6R907|D6R907_HUMAN Epsin-3 OS=Homo sapiens GN=EPN3 PE=4 SV=2;>tr|D6RBI9|D6RBI9_HUMAN Epsin-3 (Fragment) OS=Homo sapiens GN=EPN3 PE=4 SV=1;>tr|D6RBR6|D6RBR6_HUMAN Epsin-3 (Fragment) OS=Hom, Peptides 2 , Mol. Weight 60.293 kDa, SeqCov% 6.1	0	0	0	0	0	0	0	0	0	0	0	0	0	0	0	0	0.312762	1	0.646195	0	0	0	0	0	0	0	0	0	0	0	0	0	0	0	0	0	0	0	0	0
UniProt#A0A067XG54	A0A067XG54	>tr|A0A067XG54|A0A067XG54_HUMAN Phospholipid-translocating ATPase OS=Homo sapiens GN=ATP11C PE=1 SV=1;>sp|Q8NB49|AT11C_HUMAN Phospholipid-transporting ATPase IG OS=Homo sapiens GN=ATP11C PE=1 SV=3, Peptides 11 , Mol. Weight 127.68 kDa, SeqCov% 16.2	0	0	0	0	0	0	0	0	0	0	0	0	0	0	0	0	0.319679	1	0.365565	0	0	0	0	0	0	0	0	0	0	0	0	0	0	0	0	0	0	0	0	0
UniProt#G5EA31	G5EA31	>tr|G5EA31|G5EA31_HUMAN Protein transport protein Sec24C OS=Homo sapiens GN=SEC24C PE=1 SV=1;>sp|P53992|SC24C_HUMAN Protein transport protein Sec24C OS=Homo sapiens GN=SEC24C PE=1 SV=3, Peptides 12 , Mol. Weight 111.98 kDa, SeqCov% 14.4	0.00685534	0	0.0251417	0.0300559	0	0.016625	0.0140878	0	0.0442091	0.061342	0.103687	0.0703408	0.187764	0.152053	0.249372	0.0618724	0.431301	1	0.563903	0	0	0	0	0	0.0306492	0	0	0	0	0	0	0	0	0	0	0	0	0	0	0
UniProt#Q9NZB2	Q9NZB2	>sp|Q9NZB2|F120A_HUMAN Constitutive coactivator of PPAR-gamma-like protein 1 OS=Homo sapiens GN=FAM120A PE=1 SV=2;>tr|A0A0C4DG79|A0A0C4DG79_HUMAN Constitutive coactivator of PPAR-gamma-like protein 1 (Fragment) OS=Homo sapiens GN=FAM120A PE=4 SV=1;>tr|A0A0, Peptides 4 , Mol. Weight 121.89 kDa, SeqCov% 6.1	0	0	0	0	0	0	0	0	0	0	0	0	0.209682	0.261656	0	0.192249	0.487542	1	0.545817	0	0	0	0	0	0	0	0	0	0	0	0	0	0	0	0	0	0	0	0	0
UniProt#Q9NV96	Q9NV96	>sp|Q9NV96|CC50A_HUMAN Cell cycle control protein 50A OS=Homo sapiens GN=TMEM30A PE=1 SV=1, Peptides 4 , Mol. Weight 40.683 kDa, SeqCov% 19.9	0	0	0	0	0	0	0	0	0.0244639	0.0350313	0.120045	0	0.044449	0.0403276	0.137498	0.188649	0.56385	1	0.326981	0	0	0	0	0	0	0	0	0	0	0	0	0	0	0	0	0	0	0	0	0
UniProt#Q9UJ83	Q9UJ83	>sp|Q9UJ83|HACL1_HUMAN 2-hydroxyacyl-CoA lyase 1 OS=Homo sapiens GN=HACL1 PE=1 SV=2;>tr|B3KPX4|B3KPX4_HUMAN 2-hydroxyacyl-CoA lyase 1 OS=Homo sapiens GN=HACL1 PE=1 SV=1, Peptides 8 , Mol. Weight 63.728 kDa, SeqCov% 20.6	0	0	0	0	0	0	0	0	0	0	0	0	0	0	0.0430053	0.0994311	0.556336	1	0.231597	0	0	0	0	0	0	0	0	0	0	0	0	0	0	0	0	0	0	0	0	0
UniProt#Q6QNY1	Q6QNY1	>sp|Q6QNY1|BL1S2_HUMAN Biogenesis of lysosome-related organelles complex 1 subunit 2 OS=Homo sapiens GN=BLOC1S2 PE=1 SV=1, Peptides 2 , Mol. Weight 15.961 kDa, SeqCov% 20.4	0	0	0	0	0	0	0	0	0	0	0	0	0	0	0	0	0.733155	1	0.402794	0	0	0	0	0	0	0	0	0	0	0	0	0	0	0	0	0	0	0	0	0
UniProt#Q96GS4	Q96GS4	>sp|Q96GS4|CQ059_HUMAN Uncharacterized protein C17orf59 OS=Homo sapiens GN=C17orf59 PE=1 SV=2, Peptides 6 , Mol. Weight 37.226 kDa, SeqCov% 30.3	0	0	0	0	0	0	0	0	0	0	0	0	0	0	0.0440086	0.0798774	0.821572	1	0.669519	0	0	0	0	0	0	0	0	0	0	0	0	0	0	0	0	0	0	0	0	0
UniProt#F5H365	F5H365	>tr|F5H365|F5H365_HUMAN Protein transport protein Sec23A OS=Homo sapiens GN=SEC23A PE=1 SV=1;>sp|Q15436|SC23A_HUMAN Protein transport protein Sec23A OS=Homo sapiens GN=SEC23A PE=1 SV=2, Peptides 13 , Mol. Weight 82.968 kDa, SeqCov% 24.3	0	0	0.0158186	0.0337163	0	0.0372678	0.0116981	0.0257986	0.0370714	0.0449134	0.0140107	0.0277719	0.0663044	0.251651	0.257025	0.230579	0.561768	1	0.357674	0.28772	0	0.0106271	0	0	0	0.0228237	0	0	0	0	0	0	0	0	0	0	0	0	0	0
UniProt#O94874	O94874	>sp|O94874|UFL1_HUMAN E3 UFM1-protein ligase 1 OS=Homo sapiens GN=UFL1 PE=1 SV=2, Peptides 13 , Mol. Weight 89.594 kDa, SeqCov% 21.9	0	0	0	0	0	0.0654685	0.0344811	0.0805262	0.227533	0.184329	0.121829	0.20556	0.138458	0.496674	0.337428	0.254592	0.826246	1	0.793287	0.555715	0.154438	0.105364	0.208474	0.101663	0.0836903	0.0449691	0	0	0	0	0	0	0	0	0.161913	0.229345	0	0	0	0
UniProt#E9PL19	E9PL19	>tr|E9PL19|E9PL19_HUMAN Poly(U)-binding-splicing factor PUF60 (Fragment) OS=Homo sapiens GN=PUF60 PE=1 SV=1;>tr|E9PMU7|E9PMU7_HUMAN Poly(U)-binding-splicing factor PUF60 (Fragment) OS=Homo sapiens GN=PUF60 PE=1 SV=1;>tr|E9PN18|E9PN18_HUMAN Poly(U)-binding-, Peptides 2 , Mol. Weight 24.757 kDa, SeqCov% 14	0	0	0	0	0	0	0	0	0	0	0	0	0	0	0	0	1	0.708555	0.635866	0	0	0	0	0	0	0.314701	0	0	0	0	0	0	0	0	0	0	0	0	0	0
UniProt#P53621	P53621	>sp|P53621|COPA_HUMAN Coatomer subunit alpha OS=Homo sapiens GN=COPA PE=1 SV=2, Peptides 10 , Mol. Weight 138.34 kDa, SeqCov% 9.6	0	0	0	0	0	0	0.0549752	0	0	0	0	0.0476063	0.0531884	0	0	0.162676	0.858209	1	0	0	0	0	0	0	0	0	0	0	0	0	0	0	0	0	0	0	0	0	0	0
UniProt#Q6YHK3	Q6YHK3	>sp|Q6YHK3|CD109_HUMAN CD109 antigen OS=Homo sapiens GN=CD109 PE=1 SV=2, Peptides 2 , Mol. Weight 161.69 kDa, SeqCov% 2.2	0	0	0	0	0	0	0	0	0	0	0	0	0	0	0	0	0.831129	1	0	0	0	0	0	0	0	0	0	0	0	0	0	0	0	0	0	0	0	0	0	0
UniProt#P49189	P49189	>sp|P49189|AL9A1_HUMAN 4-trimethylaminobutyraldehyde dehydrogenase OS=Homo sapiens GN=ALDH9A1 PE=1 SV=3, Peptides 1 , Mol. Weight 53.801 kDa, SeqCov% 2.4	0	0	0	0	0	0	0	0	0	0	0	0	0	0	0	0	0.912442	1	0	0	0	0	0	0	0	0	0	0	0	0	0	0	0	0	0	0	0	0	0	0
UniProt#H7C085	H7C085	>tr|H7C085|H7C085_HUMAN Transmembrane protein 214 (Fragment) OS=Homo sapiens GN=TMEM214 PE=1 SV=1;>tr|H7C008|H7C008_HUMAN Transmembrane protein 214 (Fragment) OS=Homo sapiens GN=TMEM214 PE=1 SV=1;>sp|Q6NUQ4|TM214_HUMAN Transmembrane protein 214 OS=Homo sap, Peptides 1 , Mol. Weight 27.785 kDa, SeqCov% 4	0	0	0	0	0	0	0	0	0	0	0	0	0	0	0	0	0.944833	1	0	0	0	0	0	0	0	0	0	0	0	0	0	0	0	0	0	0	0	0	0	0
UniProt#Q7Z5G4	Q7Z5G4	>sp|Q7Z5G4|GOGA7_HUMAN Golgin subfamily A member 7 OS=Homo sapiens GN=GOLGA7 PE=1 SV=2, Peptides 2 , Mol. Weight 15.824 kDa, SeqCov% 18.2	0	0	0	0	0	0	0	0	0	0	0	0	0	0	0	0	1	0.772035	0	0	0	0	0	0	0	0	0	0	0	0	0	0	0	0	0	0	0	0	0	0
UniProt#M0QXB4	M0QXB4	>tr|M0QXB4|M0QXB4_HUMAN Coatomer protein complex, subunit epsilon, isoform CRA_g OS=Homo sapiens GN=COPE PE=1 SV=1;>sp|O14579|COPE_HUMAN Coatomer subunit epsilon OS=Homo sapiens GN=COPE PE=1 SV=3;>tr|M0R061|M0R061_HUMAN Coatomer subunit epsilon OS=Homo sap, Peptides 2 , Mol. Weight 36.923 kDa, SeqCov% 11.2	0	0	0	0	0	0	0	0	0	0	0	0	0	0	0	0	1	0.681847	0	0	0	0	0	0	0	0	0	0	0	0	0	0	0	0	0	0	0	0	0	0
UniProt#E9PI44	E9PI44	>tr|E9PI44|E9PI44_HUMAN RING finger and transmembrane domain-containing protein 1 OS=Homo sapiens GN=RNFT1 PE=1 SV=1;>tr|A0A088AWN5|A0A088AWN5_HUMAN RING finger and transmembrane domain-containing protein 1 OS=Homo sapiens GN=RNFT1 PE=1 SV=1;>tr|K7EJ18|K7E, Peptides 1 , Mol. Weight 18.78 kDa, SeqCov% 14	0	0	0	0	0	0	0	0	0	0	0	0	0	0	0	0.428153	1	0.630172	0	0	0	0	0	0	0	0	0	0	0	0	0	0	0	0	0	0	0	0	0	0
UniProt#Q96S66	Q96S66	>sp|Q96S66|CLCC1_HUMAN Chloride channel CLIC-like protein 1 OS=Homo sapiens GN=CLCC1 PE=1 SV=1;>tr|Q5T1P5|Q5T1P5_HUMAN Chloride channel CLIC-like protein 1 OS=Homo sapiens GN=CLCC1 PE=1 SV=1, Peptides 9 , Mol. Weight 62.022 kDa, SeqCov% 25.6	0	0.00812085	0.0156345	0.01972	0.0149033	0.0132661	0.00864411	0.00977203	0	0	0	0.0192445	0.052855	0	0.204934	0.86407	1	0.0662775	0.0202454	0	0	0	0	0	0	0	0	0	0	0	0	0	0	0	0	0	0	0	0	0
UniProt#P11117	P11117	>sp|P11117|PPAL_HUMAN Lysosomal acid phosphatase OS=Homo sapiens GN=ACP2 PE=1 SV=3;>tr|E9PHY0|E9PHY0_HUMAN Lysosomal acid phosphatase OS=Homo sapiens GN=ACP2 PE=1 SV=1;>tr|E9PQY3|E9PQY3_HUMAN Lysosomal acid phosphatase OS=Homo sapiens GN=ACP2 PE=1 SV=1;>tr, Peptides 7 , Mol. Weight 48.344 kDa, SeqCov% 15.6	0	0	0	0	0	0	0	0	0	0	0	0	0.0408194	0	0	0.477437	1	0	0	0	0	0	0	0	0	0	0	0	0	0	0	0	0	0	0	0	0	0	0	0
UniProt#O75976	O75976	>sp|O75976|CBPD_HUMAN Carboxypeptidase D OS=Homo sapiens GN=CPD PE=1 SV=2, Peptides 21 , Mol. Weight 152.93 kDa, SeqCov% 20.1	0.00558285	0.00901893	0.0111456	0.0263363	0.0154787	0.0112196	0	0.00376321	0.0105354	0.0402545	0	0.0168584	0.0156467	0.145292	0.148588	0.271408	1	0.2548	0.0166084	0	0	0	0	0	0	0	0	0	0	0	0	0	0	0	0	0	0	0	0	0
UniProt#P09669	P09669	>sp|P09669|COX6C_HUMAN Cytochrome c oxidase subunit 6C OS=Homo sapiens GN=COX6C PE=1 SV=2, Peptides 2 , Mol. Weight 8.7813 kDa, SeqCov% 22.7	0	0.0206215	0	0	0	0	0	0	0	0	0	0	0	0	0	0.256089	1	0.296037	0	0	0	0	0	0	0	0	0	0	0	0	0	0	0	0	0	0	0	0	0	0
UniProt#O95486	O95486	>sp|O95486|SC24A_HUMAN Protein transport protein Sec24A OS=Homo sapiens GN=SEC24A PE=1 SV=2, Peptides 5 , Mol. Weight 119.75 kDa, SeqCov% 5	0	0	0	0	0	0	0	0	0	0	0	0	0	0	0	0.166412	1	0.428643	0.0822434	0	0	0	0	0	0	0	0	0	0	0	0	0	0	0	0	0	0	0	0	0
UniProt#P10606	P10606	>sp|P10606|COX5B_HUMAN Cytochrome c oxidase subunit 5B, mitochondrial OS=Homo sapiens GN=COX5B PE=1 SV=2, Peptides 4 , Mol. Weight 13.696 kDa, SeqCov% 24	0	0.0151105	0.0351462	0.0168451	0	0	0	0	0	0	0	0	0	0	0.0429081	0.080702	1	0.494713	0	0	0	0	0	0	0	0	0	0	0	0	0	0	0	0	0	0	0	0	0	0
UniProt#A2RU67	A2RU67	>sp|A2RU67|K1467_HUMAN Uncharacterized protein KIAA1467 OS=Homo sapiens GN=KIAA1467 PE=1 SV=1;>tr|Q69YM1|Q69YM1_HUMAN Putative uncharacterized protein DKFZp762C0813 (Fragment) OS=Homo sapiens GN=DKFZp762C0813 PE=1 SV=1, Peptides 3 , Mol. Weight 67.038 kDa, SeqCov% 7.1	0	0	0	0	0	0	0	0	0	0	0	0	0	0	0	0	1	0.387139	0	0	0	0	0	0	0	0	0	0	0	0	0	0	0	0	0	0	0	0	0	0
UniProt#H3BNX8	H3BNX8	>tr|H3BNX8|H3BNX8_HUMAN Cytochrome c oxidase subunit 5A, mitochondrial OS=Homo sapiens GN=COX5A PE=1 SV=1;>sp|P20674|COX5A_HUMAN Cytochrome c oxidase subunit 5A, mitochondrial OS=Homo sapiens GN=COX5A PE=1 SV=2;>tr|H3BRM5|H3BRM5_HUMAN Cytochrome c oxidase , Peptides 2 , Mol. Weight 17.235 kDa, SeqCov% 15.7	0	0	0.163047	0	0	0	0	0	0	0	0	0	0	0	0	0.0691689	1	0.339656	0	0	0	0	0	0	0	0	0	0	0	0	0	0	0	0	0	0	0	0	0	0
UniProt#P00403	P00403	>sp|P00403|COX2_HUMAN Cytochrome c oxidase subunit 2 OS=Homo sapiens GN=MT-CO2 PE=1 SV=1, Peptides 3 , Mol. Weight 25.565 kDa, SeqCov% 15.9	0.0357071	0.00595357	0.091478	0.0122615	0	0	0	0	0	0	0	0	0	0.0155939	0.0655277	0.132441	1	0.314359	0.0114085	0	0	0	0	0	0	0	0	0	0	0	0	0	0	0	0	0	0	0	0	0
UniProt#D6RIE3	D6RIE3	>tr|D6RIE3|D6RIE3_HUMAN Cytochrome c oxidase subunit 7A2, mitochondrial OS=Homo sapiens GN=COX7A2 PE=1 SV=1;>tr|D6RGV5|D6RGV5_HUMAN Cytochrome c oxidase subunit 7A2, mitochondrial (Fragment) OS=Homo sapiens GN=COX7A2 PE=1 SV=1;>tr|H0UI06|H0UI06_HUMAN Cytoc, Peptides 3 , Mol. Weight 10.264 kDa, SeqCov% 27.5	0.0306786	0.00984983	0.0916067	0.0103077	0	0	0	0	0	0	0	0	0	0	0.0269233	0.1291	1	0.258668	0	0	0	0	0	0	0	0	0	0	0	0	0	0	0	0	0	0	0	0	0	0
UniProt#H3BN72	H3BN72	>tr|H3BN72|H3BN72_HUMAN Cytochrome c oxidase subunit 4 isoform 1, mitochondrial OS=Homo sapiens GN=COX4I1 PE=1 SV=1;>tr|H3BNV9|H3BNV9_HUMAN Cytochrome c oxidase subunit 4 isoform 1, mitochondrial OS=Homo sapiens GN=COX4I1 PE=1 SV=1;>sp|P13073|COX41_HUMAN C, Peptides 4 , Mol. Weight 14.368 kDa, SeqCov% 23	0	0	0.0621011	0	0	0	0	0	0	0	0	0	0	0	0	0	1	0.217154	0	0	0	0	0	0	0	0	0	0	0	0	0	0	0	0	0	0	0	0	0	0
UniProt#O15439	O15439	>sp|O15439|MRP4_HUMAN Multidrug resistance-associated protein 4 OS=Homo sapiens GN=ABCC4 PE=1 SV=3, Peptides 10 , Mol. Weight 149.52 kDa, SeqCov% 9.2	0	0	0	0	0	0	0	0	0	0	0	0	0	0	0	0.10347	1	0.121521	0	0	0	0	0	0	0	0	0	0	0	0	0	0	0	0	0	0	0	0	0	0
UniProt#Q9H2V7	Q9H2V7	>sp|Q9H2V7|SPNS1_HUMAN Protein spinster homolog 1 OS=Homo sapiens GN=SPNS1 PE=1 SV=1;>tr|H3BMF4|H3BMF4_HUMAN Protein spinster homolog 1 OS=Homo sapiens GN=SPNS1 PE=1 SV=1;>tr|H3BR82|H3BR82_HUMAN Protein spinster homolog 1 (Fragment) OS=Homo sapiens GN=SPNS, Peptides 5 , Mol. Weight 56.629 kDa, SeqCov% 20.8	0	0	0	0	0	0	0	0	0	0	0	0	0	0	0	0.146901	1	0.167776	0.100285	0.167687	0	0	0	0	0.0673968	0	0	0	0	0	0	0	0	0	0	0	0	0	0	0
UniProt#B1ALU1	B1ALU1	>tr|B1ALU1|B1ALU1_HUMAN Latrophilin-2 OS=Homo sapiens GN=LPHN2 PE=1 SV=1;>tr|B1ALU3|B1ALU3_HUMAN Latrophilin 2, isoform CRA_k OS=Homo sapiens GN=LPHN2 PE=1 SV=1;>sp|O95490|LPHN2_HUMAN Latrophilin-2 OS=Homo sapiens GN=LPHN2 PE=1 SV=2;>tr|H0Y5C0|H0Y5C0_HUMAN, Peptides 5 , Mol. Weight 155.55 kDa, SeqCov% 4.9	0	0	0	0	0	0	0	0	0	0	0	0	0	0	0	0.122377	1	0	0	0	0	0	0	0	0	0	0	0	0	0	0	0	0	0	0	0	0	0	0	0
UniProt#P14854	P14854	>sp|P14854|CX6B1_HUMAN Cytochrome c oxidase subunit 6B1 OS=Homo sapiens GN=COX6B1 PE=1 SV=2, Peptides 1 , Mol. Weight 10.192 kDa, SeqCov% 14	0	0	0	0	0	0	0	0	0	0	0	0	0	0	0	0	1	0	0	0	0	0	0	0	0	0	0	0	0	0	0	0	0	0	0	0	0	0	0	0
UniProt#K7EK20	K7EK20	>tr|K7EK20|K7EK20_HUMAN Histone-arginine methyltransferase CARM1 (Fragment) OS=Homo sapiens GN=CARM1 PE=1 SV=1;>tr|K7EPK1|K7EPK1_HUMAN Histone-arginine methyltransferase CARM1 OS=Homo sapiens GN=CARM1 PE=1 SV=1;>sp|Q86X55|CARM1_HUMAN Histone-arginine methy, Peptides 1 , Mol. Weight 12.543 kDa, SeqCov% 10.8	0	0	0	0	0	0	0	0	0	0	0	0	0	0	0	0	1	0	0	0	0	0	0	0	0	0	0	0	0	0	0	0	0	0	0	0	0	0	0	0
UniProt#P08183	P08183	>sp|P08183|MDR1_HUMAN Multidrug resistance protein 1 OS=Homo sapiens GN=ABCB1 PE=1 SV=3, Peptides 1 , Mol. Weight 141.48 kDa, SeqCov% 1	0	0	0	0	0	0	0	0	0	0	0	0	0	0	0	0	1	0	0	0	0	0	0	0	0	0	0	0	0	0	0	0	0	0	0	0	0	0	0	0
UniProt#D6RFE4	D6RFE4	>tr|D6RFE4|D6RFE4_HUMAN Alcohol dehydrogenase class-3 OS=Homo sapiens GN=ADH5 PE=1 SV=1;>sp|P11766|ADHX_HUMAN Alcohol dehydrogenase class-3 OS=Homo sapiens GN=ADH5 PE=1 SV=4, Peptides 1 , Mol. Weight 12.215 kDa, SeqCov% 14.8	0	0	0	0	0	0	0	0	0	0	0	0	0	0	0	0	1	0	0	0	0	0	0	0	0	0	0	0	0	0	0	0	0	0	0	0	0	0	0	0
UniProt#H0Y3H2	H0Y3H2	>tr|H0Y3H2|H0Y3H2_HUMAN ATP-binding cassette sub-family A member 3 OS=Homo sapiens GN=ABCA3 PE=1 SV=1;>sp|Q99758|ABCA3_HUMAN ATP-binding cassette sub-family A member 3 OS=Homo sapiens GN=ABCA3 PE=1 SV=2, Peptides 2 , Mol. Weight 184.86 kDa, SeqCov% 1.6	0	0	0	0	0	0	0	0	0	0	0	0	0	0	0	0	1	0	0	0	0	0	0	0	0	0	0	0	0	0	0	0	0	0	0	0	0	0	0	0
UniProt#A0A096LNV3	A0A096LNV3	>tr|A0A096LNV3|A0A096LNV3_HUMAN E3 ubiquitin-protein ligase RNF114 (Fragment) OS=Homo sapiens GN=RNF114 PE=1 SV=1;>tr|A0A096LP02|A0A096LP02_HUMAN E3 ubiquitin-protein ligase RNF114 OS=Homo sapiens GN=RNF114 PE=1 SV=1;>sp|Q9Y508|RN114_HUMAN E3 ubiquitin-pro, Peptides 1 , Mol. Weight 20.885 kDa, SeqCov% 8.5	0	0	0	0	0	0	0	0	0	0	0	0	0	0	0	0	1	0	0	0	0	0	0	0	0	0	0	0	0	0	0	0	0	0	0	0	0	0	0	0
UniProt#C9JAW5	C9JAW5	>tr|C9JAW5|C9JAW5_HUMAN HIG1 domain family member 1A, mitochondrial OS=Homo sapiens GN=HIGD1A PE=1 SV=1;>tr|C9JNU6|C9JNU6_HUMAN HIG1 domain family member 1A, mitochondrial OS=Homo sapiens GN=HIGD1A PE=1 SV=1;>sp|Q9Y241|HIG1A_HUMAN HIG1 domain family member, Peptides 1 , Mol. Weight 8.8131 kDa, SeqCov% 21.7	0	0	0	0	0	0	0	0	0	0	0	0	0	0	0	0	1	0	0	0	0	0	0	0	0	0	0	0	0	0	0	0	0	0	0	0	0	0	0	0
UniProt#O00483	O00483	>sp|O00483|NDUA4_HUMAN Cytochrome c oxidase subunit NDUFA4 OS=Homo sapiens GN=NDUFA4 PE=1 SV=1, Peptides 2 , Mol. Weight 9.3697 kDa, SeqCov% 27.2	0	0	0	0	0	0	0	0	0	0	0	0	0	0	0	0	1	0	0	0	0	0	0	0	0	0	0	0	0	0	0	0	0	0	0	0	0	0	0.0182959	0
UniProt#O00592	O00592	>sp|O00592|PODXL_HUMAN Podocalyxin OS=Homo sapiens GN=PODXL PE=1 SV=2, Peptides 1 , Mol. Weight 58.635 kDa, SeqCov% 2.3	0	0	0	0	0	0	0	0.239258	0	0	0	0	0	0	0	0	1	0	0	0	0	0	0	0	0	0	0	0	0	0	0	0	0	0	0	0	0	0	0	0
UniProt#Q96AJ9	Q96AJ9	>sp|Q96AJ9|VTI1A_HUMAN Vesicle transport through interaction with t-SNAREs homolog 1A OS=Homo sapiens GN=VTI1A PE=1 SV=2, Peptides 2 , Mol. Weight 25.217 kDa, SeqCov% 15.2	0	0	0	0	0	0	0	0	0	0	0	0	0	0	0	0	1	0	0	0	0	0	0	0	0	0	0	0	0	0	0	0.374264	0	0	0	0	0	0	0	0
UniProt#J3QS48	J3QS48	>tr|J3QS48|J3QS48_HUMAN Mannose-P-dolichol utilization defect 1 protein OS=Homo sapiens GN=MPDU1 PE=1 SV=1;>tr|I3L295|I3L295_HUMAN Mannose-P-dolichol utilization defect 1 protein OS=Homo sapiens GN=MPDU1 PE=1 SV=1;>tr|J3KTK8|J3KTK8_HUMAN Mannose-P-dolichol, Peptides 2 , Mol. Weight 10.978 kDa, SeqCov% 23.8	0	0	0	0	0	0	0	0	0	0	0	0	0	0	0	0	0.0229124	0	0	0	0	0	0	0	0.0651503	0	0.0833206	1	0	0.0547406	0	0.387507	0	0.140101	0.156299	0.181672	0	0	0	0
UniProt#P32119	P32119	>sp|P32119|PRDX2_HUMAN Peroxiredoxin-2 OS=Homo sapiens GN=PRDX2 PE=1 SV=5;>tr|A6NIW5|A6NIW5_HUMAN Peroxiredoxin 2, isoform CRA_a OS=Homo sapiens GN=PRDX2 PE=1 SV=2, Peptides 6 , Mol. Weight 21.892 kDa, SeqCov% 30.3	0	0	0	0	0	0	0	0	0	0	0	0	0	0	0	0	0	0	0	0	0	0	0	0	0	0	0	1	0	0	0	0.986096	0.158775	0.356704	0	0	0	0	0	0
UniProt#Q9NX62	Q9NX62	>sp|Q9NX62|IMPA3_HUMAN Inositol monophosphatase 3 OS=Homo sapiens GN=IMPAD1 PE=1 SV=1, Peptides 3 , Mol. Weight 38.681 kDa, SeqCov% 11.1	0	0	0	0	0	0	0	0	0	0	0	0	0	0	0	0	0	0	0	0	0	0	0	0	0	0	0	1	0	0.635948	0.42222	0.956925	0	0.164307	0.322098	0	0	0	0	0
UniProt#Q15800	Q15800	>sp|Q15800|MSMO1_HUMAN Methylsterol monooxygenase 1 OS=Homo sapiens GN=MSMO1 PE=1 SV=1, Peptides 1 , Mol. Weight 35.215 kDa, SeqCov% 4.8	0	0	0	0	0	0	0	0	0	0	0	0	0	0	0	0	0	0	0	0	0	0	0	0	0	0	0	0.821331	0	0.746191	0	1	0	0	0	0	0	0	0	0
UniProt#O60262	O60262	>sp|O60262|GBG7_HUMAN Guanine nucleotide-binding protein G(I)/G(S)/G(O) subunit gamma-7 OS=Homo sapiens GN=GNG7 PE=1 SV=1, Peptides 1 , Mol. Weight 7.5217 kDa, SeqCov% 23.5	0	0	0	0	0	0	0	0	0	0	0	0	0	0	0	0	0	0	0	0	0	0	0	0	0	0	0	0.347513	0	0	0.274886	1	0	0	0	0	0	0	0	0
UniProt#Q9UBI6	Q9UBI6	>sp|Q9UBI6|GBG12_HUMAN Guanine nucleotide-binding protein G(I)/G(S)/G(O) subunit gamma-12 OS=Homo sapiens GN=GNG12 PE=1 SV=3, Peptides 3 , Mol. Weight 8.0061 kDa, SeqCov% 44.4	0	0	0	0	0	0	0	0	0	0	0	0	0	0	0	0	0	0	0	0	0	0	0	0	0	0.117283	0.0484537	0.607049	0	0.168063	0.267168	1	0.217315	0	0	0	0	0	0	0
UniProt#P62873	P62873	>sp|P62873|GBB1_HUMAN Guanine nucleotide-binding protein G(I)/G(S)/G(T) subunit beta-1 OS=Homo sapiens GN=GNB1 PE=1 SV=3;>tr|F6UT28|F6UT28_HUMAN Guanine nucleotide-binding protein G(I)/G(S)/G(T) subunit beta-1 (Fragment) OS=Homo sapiens GN=GNB1 PE=1 SV=1;>, Peptides 10 , Mol. Weight 37.377 kDa, SeqCov% 43.2	0	0	0	0	0	0	0	0	0	0	0	0	0	0	0	0	0	0	0	0	0	0	0	0	0.00689071	0.044502	0.379482	0.7221	0.0999404	0.24216	0.328427	1	0.392776	0.209927	0.0546416	0	0	0	0	0
UniProt#P62879	P62879	>sp|P62879|GBB2_HUMAN Guanine nucleotide-binding protein G(I)/G(S)/G(T) subunit beta-2 OS=Homo sapiens GN=GNB2 PE=1 SV=3;>tr|C9JIS1|C9JIS1_HUMAN Guanine nucleotide-binding protein G(I)/G(S)/G(T) subunit beta-2 (Fragment) OS=Homo sapiens GN=GNB2 PE=1 SV=1;>, Peptides 7 , Mol. Weight 37.331 kDa, SeqCov% 27.4	0	0	0	0	0	0	0	0	0	0	0	0	0	0	0	0	0	0	0	0	0	0	0	0	0.0135043	0.168129	0.514644	0.68476	0.121224	0.109758	0.393166	1	0.311105	0.204364	0.0827004	0	0.0133223	0	0	0
UniProt#Q13217	Q13217	>sp|Q13217|DNJC3_HUMAN DnaJ homolog subfamily C member 3 OS=Homo sapiens GN=DNAJC3 PE=1 SV=1;>tr|X6R9L0|X6R9L0_HUMAN DnaJ homolog subfamily C member 3 OS=Homo sapiens GN=DNAJC3 PE=1 SV=1, Peptides 9 , Mol. Weight 57.579 kDa, SeqCov% 23.2	0	0	0	0	0	0	0	0	0	0	0	0	0	0	0	0	0	0	0	0	0.109967	0	0.213725	0.23648	0.356921	0.380186	0.207667	0.555493	0.108932	0.152058	0.84846	1	0.249701	0.352615	0	0	0	0	0	0
UniProt#Q9H3N1	Q9H3N1	>sp|Q9H3N1|TMX1_HUMAN Thioredoxin-related transmembrane protein 1 OS=Homo sapiens GN=TMX1 PE=1 SV=1, Peptides 5 , Mol. Weight 31.791 kDa, SeqCov% 19.6	0.0790388	0	0.098678	0.106162	0.134801	0.114517	0.026961	0.0968929	0.124939	0.141023	0.199587	0.115761	0.214357	0.272212	0.154184	0.102592	0.151219	0.15366	0.18134	0.161938	0.0878224	0.0587778	0.100888	0.137145	0.233852	0.157815	0	0	0.17649	0.769859	1	0.516645	0	0	0	0	0	0	0	0
UniProt#Q9Y6C9	Q9Y6C9	>sp|Q9Y6C9|MTCH2_HUMAN Mitochondrial carrier homolog 2 OS=Homo sapiens GN=MTCH2 PE=1 SV=1;>tr|E9PIE4|E9PIE4_HUMAN Mitochondrial carrier homolog 2 (Fragment) OS=Homo sapiens GN=MTCH2 PE=1 SV=4, Peptides 3 , Mol. Weight 33.331 kDa, SeqCov% 11.9	0	0	0.00990338	0	0	0	0	0	0	0	0	0	0	0	0	0	0	0.0154302	0	0	0.0285525	0	0	0.0268291	0.0283902	0.0200504	0.0302857	0.0491592	0.112968	0.481463	1	0.688858	0.0289827	0.0370071	0	0	0	0	0	0
UniProt#E5RK69	E5RK69	>tr|E5RK69|E5RK69_HUMAN Annexin OS=Homo sapiens GN=ANXA6 PE=1 SV=1, Peptides 20 , Mol. Weight 51.776 kDa, SeqCov% 57.2	0	0	0	0	0	0	0	0	0	0	0	0	0	0	0	0	0	0	0	0	0	0	0	0	0	0	0	0	0	0.601376	1	0.57788	0.09849	0	0	0	0	0	0	0
UniProt#Q6P4A7	Q6P4A7	>sp|Q6P4A7|SFXN4_HUMAN Sideroflexin-4 OS=Homo sapiens GN=SFXN4 PE=1 SV=1, Peptides 3 , Mol. Weight 37.998 kDa, SeqCov% 13.1	0	0	0	0	0	0	0	0	0	0	0	0	0	0	0	0	0	0	0	0	0	0	0	0	0	0	0	0	0.154207	0.554062	1	0.415854	0	0	0	0	0	0	0	0
UniProt#B1AK87	B1AK87	>tr|B1AK87|B1AK87_HUMAN Capping protein (Actin filament) muscle Z-line, beta, isoform CRA_a OS=Homo sapiens GN=CAPZB PE=1 SV=1;>tr|B1AK88|B1AK88_HUMAN Capping protein (Actin filament) muscle Z-line, beta, isoform CRA_d OS=Homo sapiens GN=CAPZB PE=1 SV=1;>s, Peptides 2 , Mol. Weight 29.295 kDa, SeqCov% 8.8	0	0	0	0	0	0.223385	0	0	0	0	0	0	0	0	0	0	0	0	0	0	0	0	0	0	0	0	0	0	0	0.991766	1	0.536708	0	0	0	0	0	0	0	0
UniProt#P52907	P52907	>sp|P52907|CAZA1_HUMAN F-actin-capping protein subunit alpha-1 OS=Homo sapiens GN=CAPZA1 PE=1 SV=3, Peptides 3 , Mol. Weight 32.922 kDa, SeqCov% 14	0	0	0	0	0	0	0	0	0	0	0	0	0	0	0	0	0	0	0	0	0	0	0	0	0	0	0	0	0	1	0.926801	0.603025	0	0	0	0	0	0	0	0
UniProt#Q9Y320	Q9Y320	>sp|Q9Y320|TMX2_HUMAN Thioredoxin-related transmembrane protein 2 OS=Homo sapiens GN=TMX2 PE=1 SV=1, Peptides 7 , Mol. Weight 34.037 kDa, SeqCov% 28.7	0	0	0	0	0	0	0	0	0	0.0401561	0	0.0399344	0	0	0.0651113	0	0	0.0193509	0	0	0	0	0	0	0.0420059	0	0.0441642	0.0694564	0.0475481	1	0.707475	0.551459	0.0979143	0.090478	0	0	0	0	0	0
UniProt#Q9H488	Q9H488	>sp|Q9H488|OFUT1_HUMAN GDP-fucose protein O-fucosyltransferase 1 OS=Homo sapiens GN=POFUT1 PE=1 SV=1, Peptides 5 , Mol. Weight 43.955 kDa, SeqCov% 20.1	0	0	0	0	0	0	0	0	0	0	0	0	0	0	0	0	0	0	0	0	0	0	0	0	0	0	0	0	0.138384	0.908668	1	0.776335	0.166719	0.123036	0.265338	0	0	0	0	0
UniProt#U3KQU4	U3KQU4	>tr|U3KQU4|U3KQU4_HUMAN Uncharacterized protein OS=Homo sapiens PE=4 SV=1;>sp|O14569|C56D2_HUMAN Cytochrome b561 domain-containing protein 2 OS=Homo sapiens GN=CYB561D2 PE=1 SV=1, Peptides 1 , Mol. Weight 5.212 kDa, SeqCov% 24	0	0	0	0	0	0	0	0	0	0	0	0	0	0	0	0	0	0	0	0	0	0	0	0	0	0	0	0	0	0.888889	1	0.860338	0	0	0	0	0	0	0	0
UniProt#Q04941	Q04941	>sp|Q04941|PLP2_HUMAN Proteolipid protein 2 OS=Homo sapiens GN=PLP2 PE=1 SV=1, Peptides 2 , Mol. Weight 16.691 kDa, SeqCov% 18.4	0	0	0	0	0	0	0	0	0	0	0	0	0	0	0	0	0	0	0	0	0	0	0	0	0	0	0	0	0	0.893538	0.903067	1	0	0	0	0	0	0	0	0
UniProt#K7ESN3	K7ESN3	>tr|K7ESN3|K7ESN3_HUMAN GH3 domain-containing protein OS=Homo sapiens GN=GHDC PE=1 SV=1;>sp|Q8N2G8|GHDC_HUMAN GH3 domain-containing protein OS=Homo sapiens GN=GHDC PE=1 SV=2, Peptides 3 , Mol. Weight 51.814 kDa, SeqCov% 9.2	0	0	0	0	0	0	0	0	0	0	0	0	0	0	0	0	0	0	0	0	0	0	0	0	0	0	0	0	0	0.732537	0.846942	1	0	0	0	0	0	0	0	0
UniProt#P50395	P50395	>sp|P50395|GDIB_HUMAN Rab GDP dissociation inhibitor beta OS=Homo sapiens GN=GDI2 PE=1 SV=2;>tr|Q5SX87|Q5SX87_HUMAN Rab GDP dissociation inhibitor beta (Fragment) OS=Homo sapiens GN=GDI2 PE=1 SV=1, Peptides 3 , Mol. Weight 50.663 kDa, SeqCov% 9.2	0	0	0	0	0	0	0	0	0	0	0	0	0	0	0	0	0	0	0	0	0	0	0	0	0	0	0	0	0.194909	0.632202	0.792825	1	0	0	0	0	0	0	0	0
UniProt#O95297	O95297	>sp|O95297|MPZL1_HUMAN Myelin protein zero-like protein 1 OS=Homo sapiens GN=MPZL1 PE=1 SV=1, Peptides 1 , Mol. Weight 29.082 kDa, SeqCov% 5.6	0	0	0	0	0	0	0	0	0	0	0	0	0	0	0	0	0	0	0	0	0	0	0	0	0	0	0	0	0.36805	0.643175	0.784948	1	0	0	0	0	0	0	0	0
UniProt#Q15233	Q15233	>sp|Q15233|NONO_HUMAN Non-POU domain-containing octamer-binding protein OS=Homo sapiens GN=NONO PE=1 SV=4;>tr|C9IZL7|C9IZL7_HUMAN Non-POU domain-containing octamer-binding protein (Fragment) OS=Homo sapiens GN=NONO PE=1 SV=1;>tr|H7C367|H7C367_HUMAN Non-POU, Peptides 6 , Mol. Weight 54.231 kDa, SeqCov% 19.7	0	0	0	0	0	0	0	0	0	0	0	0	0	0	0	0	0	0	0	0	0	0	0	0	0	0	0	0.175727	0.380631	0.765847	0.862334	1	0.128957	0	0	0	0	0	0	0
UniProt#G3V1C3	G3V1C3	>tr|G3V1C3|G3V1C3_HUMAN Apoptosis inhibitor 5 OS=Homo sapiens GN=API5 PE=1 SV=1;>sp|Q9BZZ5|API5_HUMAN Apoptosis inhibitor 5 OS=Homo sapiens GN=API5 PE=1 SV=3, Peptides 5 , Mol. Weight 57.56 kDa, SeqCov% 16.9	0	0	0	0	0	0	0	0	0	0	0	0	0	0	0	0	0	0	0	0	0	0	0	0	0	0	0	0.49073	0.26077	0.553861	0.942667	1	0.484812	0	0	0	0	0	0	0
UniProt#J3KN66	J3KN66	>tr|J3KN66|J3KN66_HUMAN Torsin-1A-interacting protein 1 OS=Homo sapiens GN=TOR1AIP1 PE=1 SV=1;>tr|A0A0A0MSK5|A0A0A0MSK5_HUMAN Torsin-1A-interacting protein 1 OS=Homo sapiens GN=TOR1AIP1 PE=1 SV=1;>sp|Q5JTV8|TOIP1_HUMAN Torsin-1A-interacting protein 1 OS=Ho, Peptides 4 , Mol. Weight 67.821 kDa, SeqCov% 10.5	0	0	0	0	0	0	0	0	0	0	0	0	0	0	0	0	0	0	0	0	0	0	0	0	0	0	0	0.301355	0.437398	0.726361	0.868311	1	0.50781	0.222836	0.255819	0	0	0	0	0
UniProt#P12236	P12236	>sp|P12236|ADT3_HUMAN ADP/ATP translocase 3 OS=Homo sapiens GN=SLC25A6 PE=1 SV=4, Peptides 9 , Mol. Weight 32.866 kDa, SeqCov% 29.9	0	0	0	0	0	0	0	0	0	0	0	0	0	0	0	0	0	0	0	0	0	0	0	0.0777198	0.128973	0.0313957	0	0.253087	0.385991	0.673064	0.978707	1	0.313927	0.0841995	0.268202	0	0.0292861	0.011898	0	0.0351673
UniProt#Q14318	Q14318	>sp|Q14318|FKBP8_HUMAN Peptidyl-prolyl cis-trans isomerase FKBP8 OS=Homo sapiens GN=FKBP8 PE=1 SV=2;>tr|U3KQ64|U3KQ64_HUMAN Peptidyl-prolyl cis-trans isomerase FKBP8 (Fragment) OS=Homo sapiens GN=FKBP8 PE=1 SV=1, Peptides 7 , Mol. Weight 44.561 kDa, SeqCov% 24.5	0	0	0	0	0.0173129	0.0400955	0.0371039	0.0674398	0.22753	0.0723639	0	0	0	0	0	0	0	0.013349	0.0132951	0	0	0	0	0	0	0	0	0.385803	0.477606	0.851239	0.99585	1	0.212775	0.0635014	0.0443604	0	0	0	0	0
UniProt#O43399	O43399	>sp|O43399|TPD54_HUMAN Tumor protein D54 OS=Homo sapiens GN=TPD52L2 PE=1 SV=2;>tr|A0A087WYR3|A0A087WYR3_HUMAN Tumor protein D54 OS=Homo sapiens GN=TPD52L2 PE=1 SV=1;>tr|A0A087WZ51|A0A087WZ51_HUMAN Tumor protein D54 OS=Homo sapiens GN=TPD52L2 PE=1 SV=1, Peptides 8 , Mol. Weight 22.237 kDa, SeqCov% 63.1	0	0	0	0	0	0	0	0	0	0	0	0	0	0	0	0	0	0	0	0	0	0	0	0	0	0.127951	0.331853	0.744302	0.765104	1	0.991131	0.787895	0.33008	0.0989303	0.0313137	0	0	0	0	0
UniProt#Q15293	Q15293	>sp|Q15293|RCN1_HUMAN Reticulocalbin-1 OS=Homo sapiens GN=RCN1 PE=1 SV=1, Peptides 20 , Mol. Weight 38.89 kDa, SeqCov% 71.9	0.000449701	0.00101614	0.00178608	0.00263117	0.00139382	0.00160583	0	0	0	0.000903497	0	0	0	0	0	0	0.00287989	0.00315933	0.0100877	0.0062475	0.00943678	0.0116046	0.0324022	0.0896728	0.153901	0.166866	0.393656	0.574503	0.510796	1	0.988718	0.915734	0.409624	0.296893	0.263499	0.0579189	0	0	0.000857572	0.0104218
UniProt#F5H0B0	F5H0B0	>tr|F5H0B0|F5H0B0_HUMAN Uncharacterized protein OS=Homo sapiens PE=4 SV=2;>tr|H0YC42|H0YC42_HUMAN Uncharacterized protein OS=Homo sapiens PE=4 SV=2;>sp|P55327|TPD52_HUMAN Tumor protein D52 OS=Homo sapiens GN=TPD52 PE=1 SV=2;>tr|E5RFR7|E5RFR7_HUMAN Tumor pr, Peptides 4 , Mol. Weight 27.468 kDa, SeqCov% 29.8	0	0	0	0	0	0	0	0	0	0	0	0	0	0	0	0	0	0	0	0	0	0	0	0	0	0.0819787	0.20844	0.307018	0.595717	1	0.964529	0.838606	0.383558	0.187884	0.133034	0	0.101708	0	0	0
UniProt#P67809	P67809	>sp|P67809|YBOX1_HUMAN Nuclease-sensitive element-binding protein 1 OS=Homo sapiens GN=YBX1 PE=1 SV=3;>tr|A0A087X1S2|A0A087X1S2_HUMAN Nuclease-sensitive element-binding protein 1 OS=Homo sapiens GN=YBX1 PE=1 SV=1;>tr|H0Y449|H0Y449_HUMAN Nuclease-sensitive , Peptides 6 , Mol. Weight 35.924 kDa, SeqCov% 34.3	0	0	0	0	0	0	0	0	0	0	0	0	0	0	0	0	0	0	0	0	0	0	0	0.0130195	0.0212852	0.0211691	0.149403	0.369044	0.453278	0.898705	0.536297	1	0.304292	0.216718	0.203379	0.190501	0	0	0	0
UniProt#Q9BRK5	Q9BRK5	>sp|Q9BRK5|CAB45_HUMAN 45 kDa calcium-binding protein OS=Homo sapiens GN=SDF4 PE=1 SV=1;>tr|H0Y3T6|H0Y3T6_HUMAN 45 kDa calcium-binding protein (Fragment) OS=Homo sapiens GN=SDF4 PE=1 SV=1;>tr|G3V1E2|G3V1E2_HUMAN 45 kDa calcium-binding protein OS=Homo sapie, Peptides 2 , Mol. Weight 41.806 kDa, SeqCov% 9.1	0	0	0	0	0	0	0	0	0	0	0	0	0	0	0	0	0	0	0	0	0	0	0	0	0	0	0	0.365579	0.290912	1	0.554341	0.7051	0	0	0	0	0	0	0	0
UniProt#O00186	O00186	>sp|O00186|STXB3_HUMAN Syntaxin-binding protein 3 OS=Homo sapiens GN=STXBP3 PE=1 SV=2, Peptides 2 , Mol. Weight 67.764 kDa, SeqCov% 3.9	0	0	0	0	0	0	0	0	0	0	0	0	0	0	0	0	0	0	0	0	0	0	0	0	0	0	0	0	0.47423	1	0.811154	0.683411	0	0	0	0	0	0	0	0
UniProt#H0YC35	H0YC35	>tr|H0YC35|H0YC35_HUMAN Clusterin (Fragment) OS=Homo sapiens GN=CLU PE=1 SV=1;>sp|P10909|CLUS_HUMAN Clusterin OS=Homo sapiens GN=CLU PE=1 SV=1, Peptides 3 , Mol. Weight 33.419 kDa, SeqCov% 13.7	0	0	0	0	0	0	0	0	0	0	0	0	0	0	0	0	0	0	0	0	0	0	0	0	0	0	0	0.140879	0.535191	1	0.928936	0.553216	0	0	0	0	0	0	0	0
UniProt#Q96L92	Q96L92	>sp|Q96L92|SNX27_HUMAN Sorting nexin-27 OS=Homo sapiens GN=SNX27 PE=1 SV=2;>tr|A0A0C4DFU6|A0A0C4DFU6_HUMAN Sorting nexin-27 OS=Homo sapiens GN=SNX27 PE=4 SV=1, Peptides 5 , Mol. Weight 61.264 kDa, SeqCov% 12	0	0	0	0	0	0	0	0	0	0	0	0	0	0	0	0	0	0	0	0	0	0	0	0	0	0	0	0.227568	0.861302	1	0.80382	0.393533	0	0	0	0	0	0	0	0
UniProt#P24390	P24390	>sp|P24390|ERD21_HUMAN ER lumen protein-retaining receptor 1 OS=Homo sapiens GN=KDELR1 PE=1 SV=1, Peptides 1 , Mol. Weight 24.542 kDa, SeqCov% 9	0	0	0	0	0	0	0	0	0	0	0	0	0	0	0	0	0	0	0	0	0	0	0	0	0	0	0	0.447384	0.906051	1	0.757518	0.842133	0	0	0	0	0	0	0	0
UniProt#P05141	P05141	>sp|P05141|ADT2_HUMAN ADP/ATP translocase 2 OS=Homo sapiens GN=SLC25A5 PE=1 SV=7, Peptides 11 , Mol. Weight 32.852 kDa, SeqCov% 29.5	0	0	0.00279377	0	0	0	0	0	0	0	0	0	0	0	0	0	0	0	0	0	0	0	0	0.0296548	0.0169574	0.0229355	0.0885937	0.140468	0.246176	0.368976	0.992527	1	0.258478	0.156214	0.159457	0.398794	0.0983087	0.049847	0.0266297	0.0288869
UniProt#Q96JJ7	Q96JJ7	>sp|Q96JJ7|TMX3_HUMAN Protein disulfide-isomerase TMX3 OS=Homo sapiens GN=TMX3 PE=1 SV=2, Peptides 7 , Mol. Weight 51.871 kDa, SeqCov% 18.7	0	0	0	0	0	0	0	0	0	0	0	0	0	0	0	0	0	0	0	0	0	0	0	0	0	0	0	0	0	0.298475	1	0.746459	0.0148492	0	0	0	0	0	0	0
UniProt#Q9HDC9	Q9HDC9	>sp|Q9HDC9|APMAP_HUMAN Adipocyte plasma membrane-associated protein OS=Homo sapiens GN=APMAP PE=1 SV=2;>tr|H0Y512|H0Y512_HUMAN Adipocyte plasma membrane-associated protein (Fragment) OS=Homo sapiens GN=APMAP PE=1 SV=1, Peptides 14 , Mol. Weight 46.48 kDa, SeqCov% 41.1	0	0	0	0	0	0	0	0	0	0	0	0	0	0	0	0	0.00339974	0.00467211	0.00404134	0.00716331	0.0029263	0.00401446	0.0134318	0.0140084	0.0170685	0.0103876	0.0136492	0.0131676	0.0672842	0.335431	1	0.852862	0.125093	0.104828	0.0139438	0	0	0	0	0
UniProt#P40925	P40925	>sp|P40925|MDHC_HUMAN Malate dehydrogenase, cytoplasmic OS=Homo sapiens GN=MDH1 PE=1 SV=4;>tr|B9A041|B9A041_HUMAN Malate dehydrogenase, cytoplasmic OS=Homo sapiens GN=MDH1 PE=1 SV=1;>tr|C9JRL4|C9JRL4_HUMAN Malate dehydrogenase, cytoplasmic (Fragment) OS=Ho, Peptides 4 , Mol. Weight 36.426 kDa, SeqCov% 17.4	0	0	0	0	0	0	0	0	0	0	0	0	0	0	0	0	0	0	0	0	0	0	0	0	0	0	0	0	0.0273035	0.19102	1	0.949993	0.122678	0.06521	0.0706873	0	0	0	0	0
UniProt#Q5THU2	Q5THU2	>tr|Q5THU2|Q5THU2_HUMAN Androgen-induced gene 1 protein OS=Homo sapiens GN=AIG1 PE=1 SV=1;>tr|Q5T2H3|Q5T2H3_HUMAN Androgen-induced gene 1 protein (Fragment) OS=Homo sapiens GN=AIG1 PE=1 SV=4;>sp|Q9NVV5|AIG1_HUMAN Androgen-induced gene 1 protein OS=Homo sap, Peptides 2 , Mol. Weight 5.3704 kDa, SeqCov% 21.3	0	0	0	0	0	0	0	0	0	0	0	0	0	0	0	0	0	0	0	0	0	0	0	0	0	0	0	0	0	0.259756	0.929455	1	0	0	0	0	0	0	0	0
UniProt#P30048	P30048	>sp|P30048|PRDX3_HUMAN Thioredoxin-dependent peroxide reductase, mitochondrial OS=Homo sapiens GN=PRDX3 PE=1 SV=3, Peptides 2 , Mol. Weight 27.692 kDa, SeqCov% 9.8	0	0	0	0	0	0	0	0	0	0	0	0	0	0	0	0	0	0	0	0	0	0	0	0	0	0	0	0.122379	0	0.270214	0.975439	1	0	0	0	0	0	0	0	0
UniProt#Q9Y673	Q9Y673	>sp|Q9Y673|ALG5_HUMAN Dolichyl-phosphate beta-glucosyltransferase OS=Homo sapiens GN=ALG5 PE=1 SV=1, Peptides 8 , Mol. Weight 36.946 kDa, SeqCov% 24.1	0	0	0	0	0	0	0	0	0	0	0	0	0	0	0	0	0	0	0	0	0	0	0	0	0	0	0	0.0631806	0.0648568	0.386012	0.797497	1	0.159827	0.059503	0.0637264	0	0	0	0	0
UniProt#E9PKG6	E9PKG6	>tr|E9PKG6|E9PKG6_HUMAN Nucleobindin-2 OS=Homo sapiens GN=NUCB2 PE=1 SV=2;>tr|V9HW75|V9HW75_HUMAN Epididymis secretory protein Li 109 OS=Homo sapiens GN=HEL-S-109 PE=1 SV=1;>tr|A0A087WSV8|A0A087WSV8_HUMAN Nucleobindin 2, isoform CRA_b OS=Homo sapiens GN=NU, Peptides 10 , Mol. Weight 40.368 kDa, SeqCov% 39.1	0	0	0	0	0	0	0	0	0	0	0	0	0	0	0	0	0	0	0	0	0	0	0	0	0	0.0150698	0.022527	0.0528766	0.0785949	0.501594	0.850253	1	0.123916	0	0	0	0	0	0	0
UniProt#P08133	P08133	>sp|P08133|ANXA6_HUMAN Annexin A6 OS=Homo sapiens GN=ANXA6 PE=1 SV=3, Peptides 37 , Mol. Weight 75.872 kDa, SeqCov% 65.4	0	0	0	0	0	0	0	0	0	0	0	0	0	0	0	0	0	0	0	0	0	0	0	0	0	0.00151806	0.0036285	0.0152643	0.00884065	0.164864	0.678026	1	0.471718	0.0752398	0.0123091	0.00857203	0.015094	0.0122646	0.00687752	0.00620522
UniProt#Q8NBX0	Q8NBX0	>sp|Q8NBX0|SCPDL_HUMAN Saccharopine dehydrogenase-like oxidoreductase OS=Homo sapiens GN=SCCPDH PE=1 SV=1, Peptides 4 , Mol. Weight 47.151 kDa, SeqCov% 12.1	0	0	0	0	0	0	0	0	0	0	0	0	0	0	0	0	0	0	0	0	0	0	0	0	0	0	0	0	0	0	0.805255	1	0.302685	0	0	0	0	0	0	0
UniProt#J3KQ48	J3KQ48	>tr|J3KQ48|J3KQ48_HUMAN Peptidyl-tRNA hydrolase 2, mitochondrial OS=Homo sapiens GN=PTRH2 PE=1 SV=1;>sp|Q9Y3E5|PTH2_HUMAN Peptidyl-tRNA hydrolase 2, mitochondrial OS=Homo sapiens GN=PTRH2 PE=1 SV=1, Peptides 2 , Mol. Weight 19.325 kDa, SeqCov% 18.9	0	0	0	0	0	0	0	0	0	0	0	0	0	0	0	0	0	0	0	0	0	0	0	0	0	0.0475939	0.0366327	0.0658675	0	0.156297	0.804702	1	0.289342	0.180258	0.149495	0.109128	0	0	0	0
UniProt#P84157	P84157	>sp|P84157|MXRA7_HUMAN Matrix-remodeling-associated protein 7 OS=Homo sapiens GN=MXRA7 PE=1 SV=1, Peptides 3 , Mol. Weight 21.466 kDa, SeqCov% 22.1	0	0	0	0	0	0	0	0	0	0	0	0	0	0	0	0	0	0	0	0	0	0	0	0	0	0	0	0.0409105	0.102606	0.2003	0.649851	1	0.242709	0.159294	0	0	0	0	0	0
UniProt#O43760	O43760	>sp|O43760|SNG2_HUMAN Synaptogyrin-2 OS=Homo sapiens GN=SYNGR2 PE=1 SV=1;>tr|K7ELD9|K7ELD9_HUMAN Synaptogyrin-2 OS=Homo sapiens GN=SYNGR2 PE=1 SV=1;>tr|K7ENG9|K7ENG9_HUMAN Synaptogyrin-2 OS=Homo sapiens GN=SYNGR2 PE=1 SV=1;>tr|K7ELS8|K7ELS8_HUMAN Synaptogy, Peptides 2 , Mol. Weight 24.81 kDa, SeqCov% 8.9	0	0	0	0	0	0	0	0	0	0	0	0	0	0	0	0	0	0	0	0	0	0	0	0	0	0	0	0	0	0.113734	0.738306	1	0.178156	0.127117	0.11753	0	0	0	0	0
UniProt#Q9NR77	Q9NR77	>sp|Q9NR77|PXMP2_HUMAN Peroxisomal membrane protein 2 OS=Homo sapiens GN=PXMP2 PE=1 SV=3;>tr|F5H4N4|F5H4N4_HUMAN Peroxisomal membrane protein 2 OS=Homo sapiens GN=PXMP2 PE=1 SV=1;>tr|F5GXM0|F5GXM0_HUMAN Peroxisomal membrane protein 2 (Fragment) OS=Homo sap, Peptides 4 , Mol. Weight 22.252 kDa, SeqCov% 19	0	0	0	0	0	0	0	0	0	0	0	0	0	0	0	0	0	0	0	0	0	0	0	0	0	0	0	0	0	0.0691464	0.620747	1	0.215795	0	0.115484	0	0	0	0	0
UniProt#G3V279	G3V279	>tr|G3V279|G3V279_HUMAN Enhancer of rudimentary homolog OS=Homo sapiens GN=ERH PE=1 SV=1;>sp|P84090|ERH_HUMAN Enhancer of rudimentary homolog OS=Homo sapiens GN=ERH PE=1 SV=1, Peptides 2 , Mol. Weight 8.2033 kDa, SeqCov% 39.4	0	0	0	0	0	0	0	0	0	0	0	0	0	0	0	0	0	0	0	0	0	0	0	0	0	0	0	0	0	0.189816	0.649048	1	0.137169	0	0	0	0	0.0584511	0	0
UniProt#B4E1G1	B4E1G1	>tr|B4E1G1|B4E1G1_HUMAN Derlin-1 OS=Homo sapiens GN=DERL1 PE=1 SV=1;>sp|Q9BUN8|DERL1_HUMAN Derlin-1 OS=Homo sapiens GN=DERL1 PE=1 SV=1;>tr|E5RGY0|E5RGY0_HUMAN Derlin-1 OS=Homo sapiens GN=DERL1 PE=1 SV=1, Peptides 2 , Mol. Weight 17.033 kDa, SeqCov% 12.6	0	0	0	0.179589	0.0831551	0.0766037	0	0	0	0	0	0	0	0	0	0	0	0	0	0.0838546	0	0	0	0.0835987	0	0	0	0	0.0693983	0.160328	0.810737	1	0.121286	0	0	0	0	0	0	0
UniProt#I3L1T3	I3L1T3	>tr|I3L1T3|I3L1T3_HUMAN Derlin-2 (Fragment) OS=Homo sapiens GN=DERL2 PE=1 SV=1;>sp|Q9GZP9|DERL2_HUMAN Derlin-2 OS=Homo sapiens GN=DERL2 PE=1 SV=1, Peptides 1 , Mol. Weight 18.038 kDa, SeqCov% 19	0	0	0	0	0	0	0	0	0	0	0	0	0	0	0	0	0	0	0	0	0	0	0	0	0	0	0	0	0	0	0.822616	1	0	0	0	0	0	0	0	0
UniProt#P45877	P45877	>sp|P45877|PPIC_HUMAN Peptidyl-prolyl cis-trans isomerase C OS=Homo sapiens GN=PPIC PE=1 SV=1, Peptides 1 , Mol. Weight 22.763 kDa, SeqCov% 6.1	0	0	0	0	0	0	0	0	0	0	0	0	0	0	0	0	0	0	0	0	0	0	0	0	0	0	0	0	0	0	0.648164	1	0	0.220162	0	0	0	0	0	0
UniProt#O75131	O75131	>sp|O75131|CPNE3_HUMAN Copine-3 OS=Homo sapiens GN=CPNE3 PE=1 SV=1;>tr|A0A087WYQ3|A0A087WYQ3_HUMAN Copine-3 (Fragment) OS=Homo sapiens GN=CPNE3 PE=1 SV=1;>tr|E5RHZ0|E5RHZ0_HUMAN Copine-3 (Fragment) OS=Homo sapiens GN=CPNE3 PE=1 SV=1;>tr|H0YB26|H0YB26_HUMAN, Peptides 12 , Mol. Weight 60.13 kDa, SeqCov% 25.5	0	0	0	0	0.020954	0.0368407	0.0269291	0.0666262	0.106006	0.118189	0.138519	0.0961829	0.159919	0.13032	0.128893	0.0730416	0.0964392	0.16455	0.115394	0.108076	0	0	0	0	0	0	0.0737752	0.11871	0.0903017	0.393313	0.492761	1	0.544314	0.299617	0	0	0	0	0	0
UniProt#Q5T092	Q5T092	>tr|Q5T092|Q5T092_HUMAN Protein RER1 (Fragment) OS=Homo sapiens GN=RER1 PE=1 SV=1;>tr|A0A0A0MR06|A0A0A0MR06_HUMAN Protein RER1 (Fragment) OS=Homo sapiens GN=RER1 PE=1 SV=1;>tr|Q5T091|Q5T091_HUMAN Protein RER1 OS=Homo sapiens GN=RER1 PE=1 SV=1;>tr|Q9P0H9|Q9, Peptides 2 , Mol. Weight 18.388 kDa, SeqCov% 23.4	0.00605272	0	0.0138831	0.0121819	0.0308945	0.0664376	0.0309091	0.0130158	0	0.0101313	0.0202328	0	0.0191068	0.033316	0	0.00529082	0.037025	0.0380204	0.0479413	0.0757943	0.0656076	0.0609908	0.230213	0.157658	0.0985994	0.0757976	0.124575	0.127937	0.148272	0.266684	0.616198	1	0.329983	0.188643	0.127581	0	0	0	0	0
UniProt#Q8N5K1	Q8N5K1	>sp|Q8N5K1|CISD2_HUMAN CDGSH iron-sulfur domain-containing protein 2 OS=Homo sapiens GN=CISD2 PE=1 SV=1;>tr|I3L1N9|I3L1N9_HUMAN CDGSH iron-sulfur domain-containing protein 2 OS=Homo sapiens GN=CISD2 PE=1 SV=1;>tr|D6RCF4|D6RCF4_HUMAN CDGSH iron-sulfur domai, Peptides 4 , Mol. Weight 15.278 kDa, SeqCov% 36.3	0	0	0	0	0	0	0	0	0	0	0.0142053	0	0.0112464	0.0167691	0.0143774	0	0.0380717	0.0742718	0.0514531	0.175385	0	0	0.0371677	0.057765	0.0901141	0.0582136	0.0245381	0.170808	0.10674	0.401317	0.785361	1	0.445154	0.158492	0.267657	0	0	0.0163052	0.0149702	0.0266129
UniProt#M0QXS5	M0QXS5	>tr|M0QXS5|M0QXS5_HUMAN Heterogeneous nuclear ribonucleoprotein L (Fragment) OS=Homo sapiens GN=HNRNPL PE=1 SV=1;>sp|P14866|HNRPL_HUMAN Heterogeneous nuclear ribonucleoprotein L OS=Homo sapiens GN=HNRNPL PE=1 SV=2;>tr|M0QYT0|M0QYT0_HUMAN Uncharacterized pr, Peptides 7 , Mol. Weight 58.362 kDa, SeqCov% 23.8	0	0	0	0	0	0	0	0	0	0	0	0	0	0	0	0	0	0	0	0	0	0	0	0	0	0	0.0511981	0.0918295	0.166028	0.346558	0.724804	1	0.554314	0.177319	0.152475	0	0	0	0	0
UniProt#Q8N2K0	Q8N2K0	>sp|Q8N2K0|ABD12_HUMAN Monoacylglycerol lipase ABHD12 OS=Homo sapiens GN=ABHD12 PE=1 SV=2;>tr|I3L294|I3L294_HUMAN Monoacylglycerol lipase ABHD12 (Fragment) OS=Homo sapiens GN=ABHD12 PE=1 SV=1, Peptides 5 , Mol. Weight 45.096 kDa, SeqCov% 15.6	0	0	0	0	0	0	0	0	0	0	0	0	0	0	0	0	0	0	0	0	0	0	0	0	0	0	0	0	0.0720146	0.244157	0.523338	1	0.438163	0.0819021	0.228763	0	0	0	0	0
UniProt#Q15738	Q15738	>sp|Q15738|NSDHL_HUMAN Sterol-4-alpha-carboxylate 3-dehydrogenase, decarboxylating OS=Homo sapiens GN=NSDHL PE=1 SV=2;>tr|C9JDR0|C9JDR0_HUMAN Sterol-4-alpha-carboxylate 3-dehydrogenase, decarboxylating (Fragment) OS=Homo sapiens GN=NSDHL PE=1 SV=1, Peptides 12 , Mol. Weight 41.9 kDa, SeqCov% 45.3	0	0	0	0	0	0	0	0	0	0	0	0	0	0	0	0	0	0	0	0	0	0	0	0	0.00314818	0	0	0.0137811	0.0267685	0.260247	0.466804	1	0.199774	0.177841	0.171494	0.0130658	0	0	0	0
UniProt#P12931	P12931	>sp|P12931|SRC_HUMAN Proto-oncogene tyrosine-protein kinase Src OS=Homo sapiens GN=SRC PE=1 SV=3, Peptides 4 , Mol. Weight 59.834 kDa, SeqCov% 11.2	0	0	0	0	0	0	0	0	0	0	0	0	0	0	0	0	0	0	0	0	0	0	0	0	0	0	0.0295349	0.200407	0.140575	0.346478	0.567953	1	0.362931	0.318148	0.28268	0	0	0	0	0
UniProt#Q96I24	Q96I24	>sp|Q96I24|FUBP3_HUMAN Far upstream element-binding protein 3 OS=Homo sapiens GN=FUBP3 PE=1 SV=2, Peptides 6 , Mol. Weight 61.64 kDa, SeqCov% 11.9	0	0	0	0	0	0	0	0	0	0	0	0	0	0	0	0	0	0	0	0	0	0	0	0	0	0.0702928	0.114298	0.147489	0.0931159	0.387544	0.461654	1	0.499035	0.196082	0	0	0	0	0	0
UniProt#F2Z2V0	F2Z2V0	>tr|F2Z2V0|F2Z2V0_HUMAN Copine-1 (Fragment) OS=Homo sapiens GN=CPNE1 PE=1 SV=1;>tr|B0QZ18|B0QZ18_HUMAN Copine-1 OS=Homo sapiens GN=CPNE1 PE=1 SV=1;>sp|Q99829|CPNE1_HUMAN Copine-1 OS=Homo sapiens GN=CPNE1 PE=1 SV=1;>tr|A6PVH9|A6PVH9_HUMAN Copine-1 OS=Homo s, Peptides 9 , Mol. Weight 58.634 kDa, SeqCov% 20.6	0	0	0	0	0	0	0	0	0	0	0	0	0	0	0	0	0	0	0	0	0	0	0	0	0.0216426	0	0.0531767	0.157709	0.161221	0.516477	0.653979	1	0.561847	0.109425	0	0	0	0	0	0
UniProt#D6RBS5	D6RBS5	>tr|D6RBS5|D6RBS5_HUMAN ELMO domain-containing protein 2 (Fragment) OS=Homo sapiens GN=ELMOD2 PE=1 SV=4;>sp|Q8IZ81|ELMD2_HUMAN ELMO domain-containing protein 2 OS=Homo sapiens GN=ELMOD2 PE=1 SV=1;>tr|D6RHX2|D6RHX2_HUMAN ELMO domain-containing protein 2 (Fr, Peptides 6 , Mol. Weight 20.147 kDa, SeqCov% 28.7	0	0	0	0	0	0	0	0	0	0	0	0	0	0	0	0	0	0	0	0	0	0	0	0	0	0	0	0	0.125548	0.582811	0.523922	1	0.448579	0	0	0	0	0	0	0
UniProt#Q7Z4H8	Q7Z4H8	>sp|Q7Z4H8|KDEL2_HUMAN KDEL motif-containing protein 2 OS=Homo sapiens GN=KDELC2 PE=1 SV=2, Peptides 6 , Mol. Weight 58.572 kDa, SeqCov% 15.8	0	0	0	0	0	0	0	0	0	0	0	0	0	0	0	0	0	0	0	0	0	0	0	0	0	0	0	0	0.20271	0.689692	0.802177	1	0.459217	0.198124	0	0	0	0	0	0
UniProt#O43776	O43776	>sp|O43776|SYNC_HUMAN Asparagine--tRNA ligase, cytoplasmic OS=Homo sapiens GN=NARS PE=1 SV=1;>tr|K7EMQ6|K7EMQ6_HUMAN Asparagine--tRNA ligase, cytoplasmic (Fragment) OS=Homo sapiens GN=NARS PE=1 SV=1;>tr|K7EPK2|K7EPK2_HUMAN Asparagine--tRNA ligase, cytoplas, Peptides 2 , Mol. Weight 62.942 kDa, SeqCov% 4.6	0	0	0	0	0	0	0	0	0	0	0	0	0	0	0	0	0	0	0	0	0	0	0	0	0	0	0	0	0	0.792729	0.683112	1	0.469335	0	0.331689	0	0	0	0	0
UniProt#Q13838	Q13838	>sp|Q13838|DX39B_HUMAN Spliceosome RNA helicase DDX39B OS=Homo sapiens GN=DDX39B PE=1 SV=1;>tr|Q5STU3|Q5STU3_HUMAN Spliceosome RNA helicase DDX39B OS=Homo sapiens GN=DDX39B PE=1 SV=2;>tr|F6S4E6|F6S4E6_HUMAN Spliceosome RNA helicase DDX39B (Fragment) OS=Hom, Peptides 9 , Mol. Weight 48.991 kDa, SeqCov% 28	0	0	0	0	0	0	0	0	0	0	0	0	0	0	0	0	0	0	0	0	0	0	0	0	0.0335892	0.0776785	0.0478165	0.269682	0.354848	0.74718	0.717678	1	0.610418	0.513974	0.442874	0.0544458	0	0	0	0
UniProt#P61978	P61978	>sp|P61978|HNRPK_HUMAN Heterogeneous nuclear ribonucleoprotein K OS=Homo sapiens GN=HNRNPK PE=1 SV=1;>tr|Q5T6W2|Q5T6W2_HUMAN Heterogeneous nuclear ribonucleoprotein K (Fragment) OS=Homo sapiens GN=HNRNPK PE=1 SV=1, Peptides 8 , Mol. Weight 50.976 kDa, SeqCov% 23.8	0	0	0	0	0	0	0	0	0	0	0	0	0	0	0	0	0	0	0.00880305	0	0.0286242	0.0170558	0.0385943	0.0364779	0.0599732	0	0.0079221	0.268211	0.33352	0.440329	0.637927	1	0.723633	0.400195	0.338787	0	0	0	0	0
UniProt#P16278	P16278	>sp|P16278|BGAL_HUMAN Beta-galactosidase OS=Homo sapiens GN=GLB1 PE=1 SV=2;>tr|E7EQ29|E7EQ29_HUMAN Beta-galactosidase OS=Homo sapiens GN=GLB1 PE=1 SV=1, Peptides 5 , Mol. Weight 76.074 kDa, SeqCov% 12	0	0	0	0	0	0	0	0	0	0	0	0	0	0	0	0	0	0	0	0	0	0	0	0	0	0	0	0.289849	0.334524	0.833629	0.73304	0.904312	1	0.617603	0	0	0	0	0	0
UniProt#Q16658	Q16658	>sp|Q16658|FSCN1_HUMAN Fascin OS=Homo sapiens GN=FSCN1 PE=1 SV=3, Peptides 7 , Mol. Weight 54.529 kDa, SeqCov% 22.7	0	0	0	0	0.090539	0.21341	0.146066	0	0.123015	0.0787505	0	0	0	0	0	0	0	0	0	0	0	0	0.0797161	0	0.0649834	0	0.144055	0.415017	0.294257	0.507321	0.326661	1	0.279161	0.678217	0.127662	0	0	0	0	0
UniProt#Q9UQ80	Q9UQ80	>sp|Q9UQ80|PA2G4_HUMAN Proliferation-associated protein 2G4 OS=Homo sapiens GN=PA2G4 PE=1 SV=3;>tr|F8VR77|F8VR77_HUMAN Proliferation-associated protein 2G4 OS=Homo sapiens GN=PA2G4 PE=1 SV=1, Peptides 7 , Mol. Weight 43.786 kDa, SeqCov% 26.1	0	0	0	0	0	0	0	0	0	0	0	0	0	0	0	0	0	0	0	0	0	0	0	0	0.115156	0.265745	0.258304	0.522012	0.324427	0.623309	0.422362	1	0.118973	0.323992	0.178114	0	0	0	0	0
UniProt#Q6UW63	Q6UW63	>sp|Q6UW63|KDEL1_HUMAN KDEL motif-containing protein 1 OS=Homo sapiens GN=KDELC1 PE=1 SV=1, Peptides 1 , Mol. Weight 58.042 kDa, SeqCov% 2	0	0	0	0	0	0	0	0	0	0	0	0	0	0	0	0	0	0	0	0	0	0	0	0	0	0	0	0	0.51395	0.507898	0.525039	1	0	0.332752	0	0	0	0	0	0
UniProt#A0A087X1A5	A0A087X1A5	>tr|A0A087X1A5|A0A087X1A5_HUMAN Double-stranded RNA-binding protein Staufen homolog 1 OS=Homo sapiens GN=STAU1 PE=1 SV=1;>tr|Q5JW30|Q5JW30_HUMAN Double-stranded RNA-binding protein Staufen homolog 1 OS=Homo sapiens GN=STAU1 PE=1 SV=1;>sp|O95793|STAU1_HUMAN, Peptides 4 , Mol. Weight 54.945 kDa, SeqCov% 10.8	0	0	0	0	0	0	0	0	0	0	0	0	0	0	0	0	0	0	0	0	0	0	0	0	0	0	0	0	0	0.774656	0	1	0.232576	0	0	0	0	0	0	0.459435
UniProt#K7ENG2	K7ENG2	>tr|K7ENG2|K7ENG2_HUMAN Splicing factor U2AF 65 kDa subunit OS=Homo sapiens GN=U2AF2 PE=1 SV=1;>sp|P26368|U2AF2_HUMAN Splicing factor U2AF 65 kDa subunit OS=Homo sapiens GN=U2AF2 PE=1 SV=4, Peptides 1 , Mol. Weight 33.901 kDa, SeqCov% 5.9	0	0	0	0	0	0	0	0	0	0	0	0	0	0	0	0	0	0	0	0	0	0	0	0	0	0	0	0	0	0	0.671092	1	0.976673	0	0	0	0	0	0	0
UniProt#P26599	P26599	>sp|P26599|PTBP1_HUMAN Polypyrimidine tract-binding protein 1 OS=Homo sapiens GN=PTBP1 PE=1 SV=1;>tr|A6NLN1|A6NLN1_HUMAN Polypyrimidine tract binding protein 1, isoform CRA_b OS=Homo sapiens GN=PTBP1 PE=1 SV=4;>tr|K7EKJ7|K7EKJ7_HUMAN Polypyrimidine tract-b, Peptides 9 , Mol. Weight 57.221 kDa, SeqCov% 26.9	0	0	0	0	0	0	0	0	0	0	0	0	0	0	0	0	0	0	0	0	0	0	0	0	0	0	0	0.0196495	0.0499694	0.186267	0.423713	1	0.753729	0.324687	0.067346	0	0	0	0	0
UniProt#C9J712	C9J712	>tr|C9J712|C9J712_HUMAN Profilin-2 OS=Homo sapiens GN=PFN2 PE=1 SV=1;>tr|C9J0J7|C9J0J7_HUMAN Profilin-2 OS=Homo sapiens GN=PFN2 PE=1 SV=1;>tr|C9JQ45|C9JQ45_HUMAN Profilin OS=Homo sapiens GN=PFN2 PE=1 SV=1;>tr|G5E9Q6|G5E9Q6_HUMAN Profilin 2, isoform CRA_d O, Peptides 1 , Mol. Weight 9.7982 kDa, SeqCov% 15.4	0	0	0	0	0	0	0	0	0	0	0	0	0	0	0	0	0	0	0	0	0	0	0	0	0	0	0	0	0	0	0.51673	1	0.562091	0.480344	0	0	0	0	0	0
UniProt#P57088	P57088	>sp|P57088|TMM33_HUMAN Transmembrane protein 33 OS=Homo sapiens GN=TMEM33 PE=1 SV=2;>tr|D6RAA6|D6RAA6_HUMAN Transmembrane protein 33 (Fragment) OS=Homo sapiens GN=TMEM33 PE=1 SV=1, Peptides 5 , Mol. Weight 27.978 kDa, SeqCov% 20.6	0	0	0	0	0	0.0120474	0	0	0.0109859	0.00607497	0.00846863	0	0	0.0149917	0.00954161	0.0178438	0.023226	0.0759219	0.0723431	0.123988	0.0437407	0	0.0412036	0.0354065	0.0411716	0.0438604	0.0321799	0	0.0209155	0.0345538	0.399245	1	0.449014	0.223502	0.0617093	0.0494699	0	0	0	0
UniProt#A0A087WY88	A0A087WY88	>tr|A0A087WY88|A0A087WY88_HUMAN Protein jagunal homolog 1 OS=Homo sapiens GN=JAGN1 PE=1 SV=1;>sp|Q8N5M9|JAGN1_HUMAN Protein jagunal homolog 1 OS=Homo sapiens GN=JAGN1 PE=1 SV=1, Peptides 1 , Mol. Weight 20.791 kDa, SeqCov% 6.6	0	0	0	0	0	0	0	0	0	0	0	0	0	0	0	0	0	0	0	0	0	0	0	0	0	0	0	0	0	0	0.364988	1	0.299929	0.19418	0	0	0	0	0	0
UniProt#Q9BRR6	Q9BRR6	>sp|Q9BRR6|ADPGK_HUMAN ADP-dependent glucokinase OS=Homo sapiens GN=ADPGK PE=1 SV=1;>tr|H3BRS6|H3BRS6_HUMAN ADP-dependent glucokinase (Fragment) OS=Homo sapiens GN=ADPGK PE=1 SV=1, Peptides 5 , Mol. Weight 54.088 kDa, SeqCov% 14.9	0	0	0	0	0	0	0	0	0	0	0	0	0	0	0	0	0	0	0	0	0	0	0	0	0	0	0	0	0	0	0.355312	1	0.330455	0.0551501	0	0	0	0	0	0
UniProt#K7EN15	K7EN15	>tr|K7EN15|K7EN15_HUMAN Soluble calcium-activated nucleotidase 1 OS=Homo sapiens GN=CANT1 PE=1 SV=1;>sp|Q8WVQ1|CANT1_HUMAN Soluble calcium-activated nucleotidase 1 OS=Homo sapiens GN=CANT1 PE=1 SV=1, Peptides 1 , Mol. Weight 29.466 kDa, SeqCov% 6.1	0	0	0	0	0	0	0	0	0	0	0	0	0	0	0	0	0	0	0	0	0	0	0	0	0	0	0	0	0	0	0.506817	1	0.450712	0	0	0	0	0	0	0
UniProt#A0A024R571	A0A024R571	>tr|A0A024R571|A0A024R571_HUMAN EH domain-containing protein 1 OS=Homo sapiens GN=EHD1 PE=1 SV=1;>sp|Q9H4M9|EHD1_HUMAN EH domain-containing protein 1 OS=Homo sapiens GN=EHD1 PE=1 SV=2;>tr|C9JC03|C9JC03_HUMAN EH domain-containing protein 1 (Fragment) OS=Hom, Peptides 7 , Mol. Weight 61.927 kDa, SeqCov% 18.1	0	0	0	0	0	0	0	0	0	0	0	0	0	0	0	0	0	0	0	0	0	0	0	0	0	0	0	0.0529077	0	0.105966	0.344216	1	0.471014	0.0359852	0	0	0	0	0	0
UniProt#Q14554	Q14554	>sp|Q14554|PDIA5_HUMAN Protein disulfide-isomerase A5 OS=Homo sapiens GN=PDIA5 PE=1 SV=1, Peptides 4 , Mol. Weight 59.594 kDa, SeqCov% 11.9	0	0	0	0	0	0	0	0	0	0	0	0	0	0	0	0	0	0	0	0	0	0	0	0	0	0	0	0	0	0.121329	0	1	0.311808	0	0	0	0	0	0	0
UniProt#P56937	P56937	>sp|P56937|DHB7_HUMAN 3-keto-steroid reductase OS=Homo sapiens GN=HSD17B7 PE=1 SV=1;>tr|Q5T249|Q5T249_HUMAN 3-keto-steroid reductase OS=Homo sapiens GN=HSD17B7 PE=1 SV=1;>tr|F2Z2C2|F2Z2C2_HUMAN 3-keto-steroid reductase OS=Homo sapiens GN=HSD17B7 PE=1 SV=1;, Peptides 2 , Mol. Weight 38.206 kDa, SeqCov% 7.3	0	0	0	0	0	0	0	0	0	0	0	0	0	0	0	0	0	0	0	0	0	0	0	0	0	0	0	0	0	0	0	1	0.448447	0	0	0	0	0	0	0
UniProt#O95865	O95865	>sp|O95865|DDAH2_HUMAN N(G),N(G)-dimethylarginine dimethylaminohydrolase 2 OS=Homo sapiens GN=DDAH2 PE=1 SV=1;>tr|Q5SSV3|Q5SSV3_HUMAN N(G),N(G)-dimethylarginine dimethylaminohydrolase 2 (Fragment) OS=Homo sapiens GN=DDAH2 PE=1 SV=1;>tr|Q5SRR8|Q5SRR8_HUMAN , Peptides 5 , Mol. Weight 29.644 kDa, SeqCov% 28.8	0	0	0	0	0	0	0	0	0	0	0	0	0	0	0	0	0	0	0	0	0	0	0	0	0	0	0	0	0	0	0	1	0.455864	0	0	0	0	0	0	0
UniProt#A2A283	A2A283	>tr|A2A283|A2A283_HUMAN Synaptogyrin-1 OS=Homo sapiens GN=SYNGR1 PE=1 SV=1;>tr|F8WCE4|F8WCE4_HUMAN Synaptogyrin-1 OS=Homo sapiens GN=SYNGR1 PE=1 SV=1;>tr|B5MCD7|B5MCD7_HUMAN Synaptogyrin-1 OS=Homo sapiens GN=SYNGR1 PE=1 SV=1;>sp|O43759|SNG1_HUMAN Synaptogy, Peptides 1 , Mol. Weight 12.79 kDa, SeqCov% 10.2	0	0	0	0	0	0	0	0	0	0	0	0	0	0	0	0	0	0	0	0	0	0	0	0	0	0	0	0	0	0	0	1	0.566927	0	0	0	0	0	0	0
UniProt#H0YJH7	H0YJH7	>tr|H0YJH7|H0YJH7_HUMAN Lamina-associated polypeptide 2, isoforms beta/gamma (Fragment) OS=Homo sapiens GN=TMPO PE=1 SV=1;>tr|G5E972|G5E972_HUMAN Lamina-associated polypeptide 2, isoforms beta/gamma OS=Homo sapiens GN=TMPO PE=1 SV=1;>sp|P42167|LAP2B_HUMAN , Peptides 2 , Mol. Weight 26.866 kDa, SeqCov% 15.2	0	0	0	0	0	0	0	0	0	0	0	0	0	0	0	0	0	0	0	0	0	0	0	0	0	0	0	0	0	0	0	1	0.726187	0	0	0	0	0	0	0
UniProt#P50402	P50402	>sp|P50402|EMD_HUMAN Emerin OS=Homo sapiens GN=EMD PE=1 SV=1;>tr|Q5HY57|Q5HY57_HUMAN Emerin OS=Homo sapiens GN=EMD PE=1 SV=1, Peptides 2 , Mol. Weight 28.994 kDa, SeqCov% 11	0.0661803	0.0627312	0.102564	0.107783	0.0722239	0.0944448	0	0	0	0.142128	0.0924852	0	0.0848666	0.130065	0.122074	0	0.218058	0.205055	0.23758	0	0	0	0	0	0	0	0	0	0	0	0	1	0.622428	0.239314	0	0	0.162316	0.123137	0	0
UniProt#I3L3B4	I3L3B4	>tr|I3L3B4|I3L3B4_HUMAN Uncharacterized protein (Fragment) OS=Homo sapiens PE=4 SV=1;>tr|F8W9H0|F8W9H0_HUMAN Vitamin K epoxide reductase complex subunit 1 OS=Homo sapiens GN=VKORC1 PE=4 SV=1;>tr|E9PLN8|E9PLN8_HUMAN Uncharacterized protein (Fragment) OS=Hom, Peptides 1 , Mol. Weight 11.082 kDa, SeqCov% 12.5	0	0	0	0	0	0	0	0	0	0	0.0340189	0	0.0468298	0.0278246	0.0252584	0	0.0226475	0.0369452	0.0525172	0.109085	0	0	0	0	0.07886	0.0521248	0.0612968	0	0	0.0537194	0.165735	1	0.653787	0.569228	0	0	0	0.0344221	0	0
UniProt#O75351	O75351	>sp|O75351|VPS4B_HUMAN Vacuolar protein sorting-associated protein 4B OS=Homo sapiens GN=VPS4B PE=1 SV=2;>tr|I3L4J1|I3L4J1_HUMAN Uncharacterized protein (Fragment) OS=Homo sapiens PE=1 SV=3;>sp|Q9UN37|VPS4A_HUMAN Vacuolar protein sorting-associated protein, Peptides 2 , Mol. Weight 49.301 kDa, SeqCov% 6.3	0	0	0	0	0	0	0	0	0	0	0	0	0	0	0	0	0	0	0	0	0	0	0	0	0	0	0	0	0	0	0	1	0.650469	0.607748	0	0	0	0	0	0
UniProt#Q96BZ9	Q96BZ9	>sp|Q96BZ9|TBC20_HUMAN TBC1 domain family member 20 OS=Homo sapiens GN=TBC1D20 PE=1 SV=1, Peptides 1 , Mol. Weight 45.854 kDa, SeqCov% 3.7	0	0	0	0	0	0	0	0	0	0	0	0	0	0	0	0	0	0	0	0	0	0	0	0	0	0	0	0	0	0	0	1	0.783273	0.573244	0	0	0	0	0	0
UniProt#A0A087WWU8	A0A087WWU8	>tr|A0A087WWU8|A0A087WWU8_HUMAN Tropomyosin alpha-3 chain OS=Homo sapiens GN=TPM3 PE=1 SV=1;>tr|Q5HYB6|Q5HYB6_HUMAN Epididymis luminal protein 189 OS=Homo sapiens GN=DKFZp686J1372 PE=1 SV=1;>tr|D6R904|D6R904_HUMAN Tropomyosin alpha-3 chain OS=Homo sapiens , Peptides 4 , Mol. Weight 26.42 kDa, SeqCov% 25.6	0	0	0	0	0	0	0	0	0	0	0	0	0	0	0	0	0	0	0	0	0	0	0	0	0	0	0	0	0	0	0	0.741722	1	0.48631	0.251024	0	0	0.0547306	0.0373723	0
UniProt#A0A0C4DGZ9	A0A0C4DGZ9	>tr|A0A0C4DGZ9|A0A0C4DGZ9_HUMAN Tripeptidyl-peptidase 1 OS=Homo sapiens GN=TPP1 PE=4 SV=1;>sp|O14773|TPP1_HUMAN Tripeptidyl-peptidase 1 OS=Homo sapiens GN=TPP1 PE=1 SV=2, Peptides 5 , Mol. Weight 60.457 kDa, SeqCov% 14	0	0	0	0	0	0	0	0	0	0	0	0	0	0	0	0	0	0	0	0	0	0	0	0	0	0	0	0	0	0.055388	0.192482	1	0.927212	0.577898	0.664897	0.145034	0	0	0	0
UniProt#A0A087X0R6	A0A087X0R6	>tr|A0A087X0R6|A0A087X0R6_HUMAN Sorting nexin-12 OS=Homo sapiens GN=SNX12 PE=1 SV=1;>sp|Q9UMY4|SNX12_HUMAN Sorting nexin-12 OS=Homo sapiens GN=SNX12 PE=1 SV=3, Peptides 5 , Mol. Weight 19.825 kDa, SeqCov% 29.1	0	0	0	0	0	0	0	0	0	0	0	0	0	0	0	0	0	0	0	0	0	0	0	0	0	0	0	0	0	0.111301	0.276707	1	0.546155	0.416595	0.619916	0.206101	0	0	0	0
UniProt#C9JFM5	C9JFM5	>tr|C9JFM5|C9JFM5_HUMAN Syntaxin-4 (Fragment) OS=Homo sapiens GN=STX4 PE=1 SV=1;>sp|Q12846|STX4_HUMAN Syntaxin-4 OS=Homo sapiens GN=STX4 PE=1 SV=2, Peptides 1 , Mol. Weight 19.782 kDa, SeqCov% 10.9	0	0	0	0	0	0	0	0	0	0	0	0	0	0	0	0	0	0	0	0	0	0	0	0	0	0	0	0	0	0	0.308639	1	0.605835	0.664321	0.684009	0	0	0	0	0
UniProt#F8W1U7	F8W1U7	>tr|F8W1U7|F8W1U7_HUMAN ADP-ribosylation factor GTPase-activating protein 1 (Fragment) OS=Homo sapiens GN=ARFGAP1 PE=1 SV=1;>tr|F8VWH9|F8VWH9_HUMAN ADP-ribosylation factor GTPase-activating protein 1 OS=Homo sapiens GN=ARFGAP1 PE=1 SV=1;>sp|Q8N6T3|ARFG1_HU, Peptides 3 , Mol. Weight 29.571 kDa, SeqCov% 16.2	0	0	0	0	0	0	0	0	0	0	0	0	0	0	0	0	0	0	0	0	0	0	0	0	0	0	0	0	0	0	0.300755	1	0.506632	0.43745	0.898074	0	0	0	0	0
UniProt#Q08209	Q08209	>sp|Q08209|PP2BA_HUMAN Serine/threonine-protein phosphatase 2B catalytic subunit alpha isoform OS=Homo sapiens GN=PPP3CA PE=1 SV=1;>tr|E9PPC8|E9PPC8_HUMAN Serine/threonine-protein phosphatase (Fragment) OS=Homo sapiens GN=PPP3CA PE=1 SV=1;>tr|E9PK68|E9PK68, Peptides 3 , Mol. Weight 58.687 kDa, SeqCov% 6.5	0	0	0	0	0	0	0	0	0	0	0	0	0	0	0	0	0	0	0	0	0	0	0	0	0	0	0	0	0	0.0845628	0.0897568	1	0.485251	0.162769	0.537762	0	0	0	0	0
UniProt#O75915	O75915	>sp|O75915|PRAF3_HUMAN PRA1 family protein 3 OS=Homo sapiens GN=ARL6IP5 PE=1 SV=1;>tr|F8WF90|F8WF90_HUMAN PRA1 family protein 3 OS=Homo sapiens GN=ARL6IP5 PE=1 SV=1;>tr|C9JQU6|C9JQU6_HUMAN PRA1 family protein 3 OS=Homo sapiens GN=ARL6IP5 PE=1 SV=1;>tr|F8WF, Peptides 2 , Mol. Weight 21.614 kDa, SeqCov% 16	0	0	0	0	0	0	0	0	0	0	0	0	0	0	0	0	0	0	0	0	0	0	0	0	0	0.0210848	0	0	0	0	0.397172	1	0.441473	0.243038	0.239831	0.128607	0	0	0	0
UniProt#C9J9K3	C9J9K3	>tr|C9J9K3|C9J9K3_HUMAN 40S ribosomal protein SA (Fragment) OS=Homo sapiens GN=RPSA PE=1 SV=4;>tr|A6NE09|A6NE09_HUMAN 40S ribosomal protein SA OS=Homo sapiens GN=RPSAP58 PE=1 SV=1;>tr|A0A0C4DG17|A0A0C4DG17_HUMAN 40S ribosomal protein SA OS=Homo sapiens GN=, Peptides 7 , Mol. Weight 29.404 kDa, SeqCov% 38.8	0	0	0	0	0	0	0	0	0	0	0	0	0	0	0	0	0	0	0	0	0	0	0	0	0.0105776	0.0128529	0.0230007	0.0321717	0.0356618	0.0568722	0.291451	1	0.386228	0.297768	0.280921	0	0	0	0	0
UniProt#Q8N0U8	Q8N0U8	>sp|Q8N0U8|VKORL_HUMAN Vitamin K epoxide reductase complex subunit 1-like protein 1 OS=Homo sapiens GN=VKORC1L1 PE=1 SV=2, Peptides 3 , Mol. Weight 19.835 kDa, SeqCov% 17	0	0	0	0	0	0	0	0	0	0	0	0	0	0	0	0	0	0	0	0	0	0	0	0	0	0	0	0	0	0	0.0335381	1	0.441308	0.278734	0.220798	0.137966	0	0	0	0
UniProt#O60831	O60831	>sp|O60831|PRAF2_HUMAN PRA1 family protein 2 OS=Homo sapiens GN=PRAF2 PE=1 SV=1;>tr|A6NP52|A6NP52_HUMAN PRA1 family protein 2 OS=Homo sapiens GN=PRAF2 PE=1 SV=1;>tr|A6NM71|A6NM71_HUMAN Uncharacterized protein OS=Homo sapiens PE=4 SV=3, Peptides 4 , Mol. Weight 19.258 kDa, SeqCov% 29.2	0.00960906	0	0	0.0124495	0.0124422	0.0144851	0.00811848	0.00658063	0	0	0.00872121	0.00632794	0.00916054	0.0109265	0.0114921	0	0	0	0	0	0	0	0	0	0	0	0	0	0	0	0.194061	1	0.443217	0.267089	0.267239	0.14924	0.0137951	0	0	0
UniProt#Q8TC12	Q8TC12	>sp|Q8TC12|RDH11_HUMAN Retinol dehydrogenase 11 OS=Homo sapiens GN=RDH11 PE=1 SV=2;>tr|G3V2G6|G3V2G6_HUMAN Retinol dehydrogenase 11 (Fragment) OS=Homo sapiens GN=RDH11 PE=1 SV=1;>tr|H0YIZ8|H0YIZ8_HUMAN Uncharacterized protein (Fragment) OS=Homo sapiens PE=, Peptides 6 , Mol. Weight 35.386 kDa, SeqCov% 27	0	0	0	0	0	0	0	0	0	0	0	0	0	0	0	0	0	0	0	0	0	0	0	0.00965055	0.015361	0	0	0	0	0	0.113012	1	0.452013	0.397546	0.330119	0.248522	0.0277982	0	0	0
UniProt#Q9Y3E0	Q9Y3E0	>sp|Q9Y3E0|GOT1B_HUMAN Vesicle transport protein GOT1B OS=Homo sapiens GN=GOLT1B PE=1 SV=1;>tr|G3V1U5|G3V1U5_HUMAN Golgi transport 1 homolog B (S. cerevisiae), isoform CRA_c OS=Homo sapiens GN=GOLT1B PE=1 SV=1;>tr|F5H6U7|F5H6U7_HUMAN Vesicle transport prot, Peptides 3 , Mol. Weight 15.425 kDa, SeqCov% 23.9	0	0	0	0	0	0	0	0	0	0	0	0	0	0	0	0	0	0	0	0	0	0	0	0	0	0	0	0	0	0	0.13406	1	0.332298	0.342577	0.19175	0.332903	0	0	0	0
UniProt#Q8IV08	Q8IV08	>sp|Q8IV08|PLD3_HUMAN Phospholipase D3 OS=Homo sapiens GN=PLD3 PE=1 SV=1;>tr|M0QZI4|M0QZI4_HUMAN Phospholipase D3 (Fragment) OS=Homo sapiens GN=PLD3 PE=1 SV=1, Peptides 3 , Mol. Weight 54.705 kDa, SeqCov% 6.3	0	0	0	0	0	0	0	0	0	0	0	0	0	0	0	0	0	0	0	0	0	0	0	0	0	0	0	0.114742	0.220783	0	0.348848	1	0.234598	0.199716	0.498014	0.344937	0	0	0	0
UniProt#Q8IWB7	Q8IWB7	>sp|Q8IWB7|WDFY1_HUMAN WD repeat and FYVE domain-containing protein 1 OS=Homo sapiens GN=WDFY1 PE=1 SV=1;>tr|C9JJ54|C9JJ54_HUMAN WD repeat and FYVE domain-containing protein 1 (Fragment) OS=Homo sapiens GN=WDFY1 PE=1 SV=1, Peptides 3 , Mol. Weight 46.323 kDa, SeqCov% 10.5	0	0	0	0	0	0	0	0	0	0	0	0	0	0	0	0	0	0	0	0	0	0	0	0	0.089378	0	0.468159	0.318604	0	0	0	1	0	0	0.399912	0	0	0	0	0
UniProt#Q8TBQ9	Q8TBQ9	>sp|Q8TBQ9|KISHA_HUMAN Protein kish-A OS=Homo sapiens GN=TMEM167A PE=1 SV=1, Peptides 2 , Mol. Weight 8.0598 kDa, SeqCov% 25	0	0	0	0	0	0	0	0	0	0	0	0	0	0	0	0	0	0	0	0	0	0	0.105677	0.266728	0.0125999	0	0	0	0	0	0	1	0	0.0314612	0	0.0382793	0	0	0	0
UniProt#Q6Y288	Q6Y288	>sp|Q6Y288|B3GLT_HUMAN Beta-1,3-glucosyltransferase OS=Homo sapiens GN=B3GALTL PE=1 SV=2, Peptides 3 , Mol. Weight 56.563 kDa, SeqCov% 8.6	0	0	0	0	0	0	0	0	0	0	0	0	0	0	0	0	0	0	0	0	0	0	0	0	0	0	0	0	0	0.126526	0	1	0	0	0	0	0	0	0	0
UniProt#G3V3Z5	G3V3Z5	>tr|G3V3Z5|G3V3Z5_HUMAN Protein FAM177A1 (Fragment) OS=Homo sapiens GN=FAM177A1 PE=1 SV=4;>tr|G3V583|G3V583_HUMAN Protein FAM177A1 (Fragment) OS=Homo sapiens GN=FAM177A1 PE=1 SV=1;>sp|Q8N128|F177A_HUMAN Protein FAM177A1 OS=Homo sapiens GN=FAM177A1 PE=1 SV=, Peptides 1 , Mol. Weight 7.9156 kDa, SeqCov% 16	0	0	0	0	0	0	0	0	0	0	0	0	0	0	0	0	0	0	0	0	0	0	0	0	0	0	0	0	0	0	0	1	0	0	0	0	0	0	0	0
UniProt#D3YTC7	D3YTC7	>tr|D3YTC7|D3YTC7_HUMAN Phosphatidylethanolamine N-methyltransferase OS=Homo sapiens GN=PEMT PE=1 SV=1;>sp|Q9UBM1|PEMT_HUMAN Phosphatidylethanolamine N-methyltransferase OS=Homo sapiens GN=PEMT PE=1 SV=4, Peptides 1 , Mol. Weight 22.861 kDa, SeqCov% 6.2	0	0	0	0	0	0	0	0	0	0	0	0	0	0	0	0	0	0	0	0	0	0	0	0	0	0	0	0	0	0	0	1	0	0	0	0	0	0	0	0
UniProt#A6PVI9	A6PVI9	>tr|A6PVI9|A6PVI9_HUMAN Centrosomal protein 250kDa OS=Homo sapiens GN=CEP250 PE=1 SV=1, Peptides 1 , Mol. Weight 39.423 kDa, SeqCov% 4.1	0	0	0	0	0	0	0	0	0	0	0	0	0	0	0	0	0	0	0	0	0	0	0	0	0	0	0	0	0	0	0	1	0	0	0	0	0	0	0	0
UniProt#H3BS66	H3BS66	>tr|H3BS66|H3BS66_HUMAN Small integral membrane protein 1 OS=Homo sapiens GN=SMIM1 PE=1 SV=1;>sp|B2RUZ4|SMIM1_HUMAN Small integral membrane protein 1 OS=Homo sapiens GN=SMIM1 PE=1 SV=1, Peptides 1 , Mol. Weight 4.1915 kDa, SeqCov% 43.2	0	0	0	0	0	0	0	0	0	0	0	0	0	0	0	0	0	0	0	0	0	0	0	0	0	0	0	0	0	0	0	1	0	0	0	0	0	0	0	0
UniProt#A0A087WT00	A0A087WT00	>tr|A0A087WT00|A0A087WT00_HUMAN CD302 antigen OS=Homo sapiens GN=CD302 PE=4 SV=1;>sp|Q8IX05|CD302_HUMAN CD302 antigen OS=Homo sapiens GN=CD302 PE=1 SV=1, Peptides 1 , Mol. Weight 21.851 kDa, SeqCov% 7.2	0	0	0	0	0	0	0	0	0	0	0	0	0	0	0	0	0	0	0	0	0	0	0	0	0	0	0	0	0	0	0	1	0	0	0	0	0	0	0	0
UniProt#P07948	P07948	>sp|P07948|LYN_HUMAN Tyrosine-protein kinase Lyn OS=Homo sapiens GN=LYN PE=1 SV=3, Peptides 1 , Mol. Weight 58.573 kDa, SeqCov% 2.3	0	0	0	0	0	0	0	0	0	0	0	0	0	0	0	0	0	0	0	0	0	0	0	0	0	0	0	0	0	0	0	1	0	0	0	0	0	0	0	0
UniProt#K7EPS4	K7EPS4	>tr|K7EPS4|K7EPS4_HUMAN Matrix-remodeling-associated protein 7 OS=Homo sapiens GN=MXRA7 PE=1 SV=1, Peptides 1 , Mol. Weight 2.6259 kDa, SeqCov% 81.8	0	0	0	0	0	0	0	0	0	0	0	0	0	0	0	0	0	0	0	0	0	0	0	0	0	0	0	0	0	0	0	1	0	0	0	0	0	0	0	0
UniProt#K7ERA3	K7ERA3	>tr|K7ERA3|K7ERA3_HUMAN Protein P3H4 (Fragment) OS=Homo sapiens GN=P3H4 PE=1 SV=1;>sp|Q92791|SC65_HUMAN Synaptonemal complex protein SC65 OS=Homo sapiens GN=LEPREL4 PE=1 SV=1, Peptides 1 , Mol. Weight 25.874 kDa, SeqCov% 5	0	0	0	0	0	0	0	0	0	0	0	0	0	0	0	0	0	0	0	0	0	0	0	0	0	0	0	0	0	0	0	1	0	0	0	0	0	0	0	0
UniProt#Q8N6M3	Q8N6M3	>sp|Q8N6M3|FITM2_HUMAN Fat storage-inducing transmembrane protein 2 OS=Homo sapiens GN=FITM2 PE=2 SV=1, Peptides 1 , Mol. Weight 29.855 kDa, SeqCov% 5	0	0	0	0	0	0	0	0	0	0	0	0	0	0	0	0	0	0	0	0	0	0	0	0	0	0	0	0	0	0	0	1	0	0	0	0	0	0	0	0
UniProt#Q00013	Q00013	>sp|Q00013|EM55_HUMAN 55 kDa erythrocyte membrane protein OS=Homo sapiens GN=MPP1 PE=1 SV=2, Peptides 1 , Mol. Weight 52.296 kDa, SeqCov% 2.6	0	0	0	0	0	0	0	0	0	0	0	0	0	0	0	0	0	0	0	0	0	0	0	0	0	0	0	0	0	0	0	1	0	0	0	0	0	0	0	0
UniProt#P50151	P50151	>sp|P50151|GBG10_HUMAN Guanine nucleotide-binding protein G(I)/G(S)/G(O) subunit gamma-10 OS=Homo sapiens GN=GNG10 PE=1 SV=1, Peptides 1 , Mol. Weight 7.2053 kDa, SeqCov% 19.1	0	0	0	0	0	0	0	0	0	0	0	0	0	0	0	0	0	0	0	0	0	0	0	0	0	0	0	0	0	0	0	1	0	0	0	0	0	0	0	0
UniProt#Q8WVC2	Q8WVC2	>tr|Q8WVC2|Q8WVC2_HUMAN 40S ribosomal protein S21 OS=Homo sapiens GN=RPS21 PE=1 SV=1;>tr|Q9BYK1|Q9BYK1_HUMAN 40S ribosomal protein S21 OS=Homo sapiens GN=RPS21 PE=1 SV=1;>sp|P63220|RS21_HUMAN 40S ribosomal protein S21 OS=Homo sapiens GN=RPS21 PE=1 SV=1;>tr, Peptides 2 , Mol. Weight 8.85 kDa, SeqCov% 40.7	0	0	0	0	0	0	0	0	0	0	0	0	0	0	0	0	0	0	0	0	0	0	0	0	0	0	0	0	0	0	0	1	0	0	0	0	0	0	0	0
UniProt#Q2TAY7	Q2TAY7	>sp|Q2TAY7|SMU1_HUMAN WD40 repeat-containing protein SMU1 OS=Homo sapiens GN=SMU1 PE=1 SV=2, Peptides 1 , Mol. Weight 57.543 kDa, SeqCov% 2.9	0	0	0	0	0	0	0	0	0	0	0	0	0	0	0	0	0	0	0	0	0	0	0	0	0	0	0	0	0	0	0	1	0	0	0	0	0	0	0	0
UniProt#Q9NPI1	Q9NPI1	>sp|Q9NPI1|BRD7_HUMAN Bromodomain-containing protein 7 OS=Homo sapiens GN=BRD7 PE=1 SV=1, Peptides 1 , Mol. Weight 74.138 kDa, SeqCov% 2.8	0	0	0	0	0	0	0	0	0	0	0	0	0	0	0	0	0	0	0	0	0	0	0	0	0	0	0	0	0	0	0	1	0	0	0	0	0	0	0	0
UniProt#P12429	P12429	>sp|P12429|ANXA3_HUMAN Annexin A3 OS=Homo sapiens GN=ANXA3 PE=1 SV=3;>tr|D6RA82|D6RA82_HUMAN Annexin A3 OS=Homo sapiens GN=ANXA3 PE=1 SV=1, Peptides 11 , Mol. Weight 36.375 kDa, SeqCov% 37.8	0	0	0	0	0	0	0	0	0	0	0	0	0	0	0	0	0	0	0	0	0	0	0	0	0	0	0	0	0	0	0.0525748	1	0.0889282	0	0.0776469	0.0608416	0.0105491	0	0	0.00929163
UniProt#Q9Y696	Q9Y696	>sp|Q9Y696|CLIC4_HUMAN Chloride intracellular channel protein 4 OS=Homo sapiens GN=CLIC4 PE=1 SV=4, Peptides 6 , Mol. Weight 28.772 kDa, SeqCov% 43.9	0	0	0	0	0	0	0	0	0	0	0	0	0	0	0	0	0	0	0	0	0	0	0	0	0	0	0	0	0	0	0.267354	1	0.0795598	0	0	0.0225524	0.0701479	0.0782758	0.0661785	0.0970925
UniProt#P45974	P45974	>sp|P45974|UBP5_HUMAN Ubiquitin carboxyl-terminal hydrolase 5 OS=Homo sapiens GN=USP5 PE=1 SV=2, Peptides 4 , Mol. Weight 95.785 kDa, SeqCov% 6.3	0	0	0	0	0	0	0	0	0	0	0	0	0	0	0	0	0	0	0	0	0	0	0	0	0	0	0	0	0	0	0.22406	1	0	0	0	0	0	0	0	0
UniProt#Q8N9F7	Q8N9F7	>sp|Q8N9F7|GDPD1_HUMAN Glycerophosphodiester phosphodiesterase domain-containing protein 1 OS=Homo sapiens GN=GDPD1 PE=1 SV=2;>tr|J3QQN7|J3QQN7_HUMAN Glycerophosphodiester phosphodiesterase domain-containing protein 1 OS=Homo sapiens GN=GDPD1 PE=1 SV=1;>tr, Peptides 5 , Mol. Weight 36.167 kDa, SeqCov% 23.2	0	0	0	0	0	0	0	0	0	0	0	0	0	0	0	0	0	0	0	0	0	0	0	0	0	0	0	0	0	0	0.216544	1	0	0	0	0	0	0	0	0
UniProt#O75695	O75695	>sp|O75695|XRP2_HUMAN Protein XRP2 OS=Homo sapiens GN=RP2 PE=1 SV=4, Peptides 2 , Mol. Weight 39.641 kDa, SeqCov% 5.1	0	0	0	0	0	0	0	0	0	0	0	0	0	0	0	0	0	0	0	0	0	0	0	0	0	0	0	0	0	0	0.338837	1	0	0	0	0	0	0	0	0
UniProt#A0A0A0MT32	A0A0A0MT32	>tr|A0A0A0MT32|A0A0A0MT32_HUMAN Lysosomal acid lipase/cholesteryl ester hydrolase OS=Homo sapiens GN=LIPA PE=1 SV=1;>sp|P38571|LICH_HUMAN Lysosomal acid lipase/cholesteryl ester hydrolase OS=Homo sapiens GN=LIPA PE=1 SV=2, Peptides 1 , Mol. Weight 32.57 kDa, SeqCov% 3.9	0	0	0	0	0	0	0	0	0	0	0	0	0	0	0	0	0	0	0	0	0	0	0	0	0	0	0	0	0	0	0.349391	1	0	0	0	0	0	0	0	0
UniProt#Q587I9	Q587I9	>sp|Q587I9|SFT2C_HUMAN Vesicle transport protein SFT2C OS=Homo sapiens GN=SFT2D3 PE=2 SV=1, Peptides 3 , Mol. Weight 21.789 kDa, SeqCov% 20	0	0	0	0	0	0	0	0	0	0	0	0	0	0	0	0	0	0	0	0	0	0	0	0	0	0	0	0	0	0	0.429201	1	0	0	0	0	0	0	0	0
UniProt#P25445	P25445	>sp|P25445|TNR6_HUMAN Tumor necrosis factor receptor superfamily member 6 OS=Homo sapiens GN=FAS PE=1 SV=1, Peptides 1 , Mol. Weight 37.732 kDa, SeqCov% 4.8	0	0	0	0	0	0	0	0	0	0	0	0	0	0	0	0	0	0	0	0	0	0	0	0	0	0	0	0	0	0	0.458354	1	0	0	0	0	0	0	0	0
UniProt#Q8IY26	Q8IY26	>sp|Q8IY26|PPAC2_HUMAN Presqualene diphosphate phosphatase OS=Homo sapiens GN=PPAPDC2 PE=1 SV=3, Peptides 1 , Mol. Weight 32.193 kDa, SeqCov% 3.4	0	0	0	0	0	0	0	0	0	0	0	0	0	0	0	0	0	0	0	0	0	0	0	0	0	0	0	0	0	0	0.485599	1	0	0	0	0	0	0	0	0
UniProt#H7C046	H7C046	>tr|H7C046|H7C046_HUMAN Neutral cholesterol ester hydrolase 1 (Fragment) OS=Homo sapiens GN=NCEH1 PE=1 SV=1;>tr|A0A0A0MTJ9|A0A0A0MTJ9_HUMAN Neutral cholesterol ester hydrolase 1 OS=Homo sapiens GN=NCEH1 PE=1 SV=1;>sp|Q6PIU2|NCEH1_HUMAN Neutral cholesterol , Peptides 2 , Mol. Weight 33.944 kDa, SeqCov% 7.8	0	0	0	0	0	0	0	0	0	0	0	0	0	0	0	0	0	0	0	0	0	0	0	0	0	0	0	0	0	0	0.588058	1	0	0	0	0	0	0	0	0
UniProt#Q9H0V9	Q9H0V9	>sp|Q9H0V9|LMA2L_HUMAN VIP36-like protein OS=Homo sapiens GN=LMAN2L PE=1 SV=1, Peptides 2 , Mol. Weight 39.71 kDa, SeqCov% 7.5	0	0	0	0	0	0	0	0	0	0	0	0	0	0	0	0	0	0	0	0	0	0	0	0	0	0	0.26782	0	0	0.484638	0.226723	1	0	0	0	0	0	0	0	0
UniProt#B7ZC38	B7ZC38	>tr|B7ZC38|B7ZC38_HUMAN Endophilin-B2 OS=Homo sapiens GN=SH3GLB2 PE=1 SV=1;>sp|Q9NR46|SHLB2_HUMAN Endophilin-B2 OS=Homo sapiens GN=SH3GLB2 PE=1 SV=1;>tr|B7ZC39|B7ZC39_HUMAN Endophilin-B2 OS=Homo sapiens GN=SH3GLB2 PE=1 SV=1;>tr|F8WFB9|F8WFB9_HUMAN Endophil, Peptides 4 , Mol. Weight 44.361 kDa, SeqCov% 14.8	0	0	0	0	0	0	0	0	0	0	0	0	0	0	0	0	0	0	0	0	0	0	0	0	0.378397	0	0	0	0	0.56711	0	1	0.166559	0.757622	0	0	0	0	0	0
UniProt#C9JP35	C9JP35	>tr|C9JP35|C9JP35_HUMAN Protein FAM3C (Fragment) OS=Homo sapiens GN=FAM3C PE=1 SV=1;>tr|C9JMN4|C9JMN4_HUMAN Protein FAM3C (Fragment) OS=Homo sapiens GN=FAM3C PE=1 SV=1;>sp|Q92520|FAM3C_HUMAN Protein FAM3C OS=Homo sapiens GN=FAM3C PE=1 SV=1, Peptides 1 , Mol. Weight 11.596 kDa, SeqCov% 11.9	0	0	0	0	0	0	0	0	0	0	0	0	0	0	0	0	0	0	0	0	0	0	0	0	0	0	0	0	0	0	0	1	0	0.606636	0	0	0	0	0	0
UniProt#P26196	P26196	>sp|P26196|DDX6_HUMAN Probable ATP-dependent RNA helicase DDX6 OS=Homo sapiens GN=DDX6 PE=1 SV=2, Peptides 4 , Mol. Weight 54.416 kDa, SeqCov% 11.8	0	0	0	0	0	0	0	0	0	0	0	0	0	0	0	0	0	0	0	0	0	0	0	0	0	0	0	0	0	0	0	1	0.24411	0.757861	0	0	0	0	0	0
UniProt#A0RZB6	A0RZB6	>tr|A0RZB6|A0RZB6_HUMAN Endoplasmic reticulum chaperone (Fragment) OS=Homo sapiens GN=SIL1 PE=1 SV=1;>tr|D6REA1|D6REA1_HUMAN Nucleotide exchange factor SIL1 OS=Homo sapiens GN=SIL1 PE=1 SV=1;>sp|Q9H173|SIL1_HUMAN Nucleotide exchange factor SIL1 OS=Homo sap, Peptides 1 , Mol. Weight 8.8111 kDa, SeqCov% 15.7	0	0	0	0	0	0	0	0	0	0	0	0	0	0	0	0	0	0	0	0	0	0	0	0	0	0	0	0	0	0	0	0.86994	0	1	0	0	0	0	0	0
UniProt#H3BM38	H3BM38	>tr|H3BM38|H3BM38_HUMAN Synaptosomal-associated protein (Fragment) OS=Homo sapiens GN=SNAP23 PE=1 SV=1;>sp|O00161|SNP23_HUMAN Synaptosomal-associated protein 23 OS=Homo sapiens GN=SNAP23 PE=1 SV=1;>tr|H3BNE1|H3BNE1_HUMAN Synaptosomal-associated protein 23 , Peptides 2 , Mol. Weight 13.905 kDa, SeqCov% 24.8	0	0	0	0	0	0	0	0	0	0	0	0	0	0	0	0	0	0	0	0	0	0	0.341586	0.484021	0.762057	0	0	0	0	0	0	1	0.433848	0	0	0	0	0	0	0
UniProt#K7ENK9	K7ENK9	>tr|K7ENK9|K7ENK9_HUMAN Vesicle-associated membrane protein 2 OS=Homo sapiens GN=VAMP2 PE=4 SV=1;>tr|K7EKX0|K7EKX0_HUMAN Vesicle-associated membrane protein 3 OS=Homo sapiens GN=VAMP3 PE=4 SV=1;>tr|J3QRU4|J3QRU4_HUMAN Vesicle-associated membrane protein 2 , Peptides 2 , Mol. Weight 7.7752 kDa, SeqCov% 35.3	0	0	0	0	0	0	0	0	0	0	0.0558822	0.0339383	0	0	0	0.0388519	0.0557383	0.0646947	0.080032	0.191255	0.160064	0.101439	0.516789	0.710104	1	0.54873	0.593328	0.282492	0.0584054	0	0	0.678987	0.592547	0.520349	0.621548	0.376607	0.522416	0.231111	0	0
UniProt#B0QYK0	B0QYK0	>tr|B0QYK0|B0QYK0_HUMAN RNA-binding protein EWS OS=Homo sapiens GN=EWSR1 PE=1 SV=1;>sp|Q01844|EWS_HUMAN RNA-binding protein EWS OS=Homo sapiens GN=EWSR1 PE=1 SV=1;>tr|H7BY36|H7BY36_HUMAN RNA-binding protein EWS (Fragment) OS=Homo sapiens GN=EWSR1 PE=1 SV=1, Peptides 3 , Mol. Weight 64.929 kDa, SeqCov% 8.6	0	0	0	0	0	0	0	0	0	0	0	0	0	0	0	0	0	0	0	0	0	0	0	0	0.328933	0.641552	0.979291	0.368489	0	0	0	1	0.578265	0	0	0	0.181727	0	0	0
UniProt#U3KQE2	U3KQE2	>tr|U3KQE2|U3KQE2_HUMAN Calpain small subunit 1 (Fragment) OS=Homo sapiens GN=CAPNS1 PE=1 SV=1;>tr|K7EM73|K7EM73_HUMAN Calpain small subunit 1 (Fragment) OS=Homo sapiens GN=CAPNS1 PE=1 SV=1;>tr|K7EIV0|K7EIV0_HUMAN Calpain small subunit 1 (Fragment) OS=Homo, Peptides 1 , Mol. Weight 18.445 kDa, SeqCov% 9.3	0	0	0	0	0	0	0	0	0	0	0	0	0	0	0	0	0	0	0	0	0	0	0	0	0.153773	0.265821	0.369899	0.0907189	0	0	0	0.198247	1	0.631811	0	0	0	0	0	0.0682041
UniProt#A6NLH6	A6NLH6	>tr|A6NLH6|A6NLH6_HUMAN Protein cornichon homolog 4 OS=Homo sapiens GN=CNIH4 PE=1 SV=1;>sp|Q9P003|CNIH4_HUMAN Protein cornichon homolog 4 OS=Homo sapiens GN=CNIH4 PE=1 SV=1, Peptides 1 , Mol. Weight 15.771 kDa, SeqCov% 14.6	0	0	0	0	0	0	0	0	0	0	0	0	0	0	0	0	0	0	0	0	0	0	0	0	0	0	0	0	0	0	0	0	1	0.644669	0	0	0	0	0	0
UniProt#H0YGL6	H0YGL6	>tr|H0YGL6|H0YGL6_HUMAN Ras-related protein Rab-6A (Fragment) OS=Homo sapiens GN=RAB6A PE=1 SV=1, Peptides 5 , Mol. Weight 22.648 kDa, SeqCov% 32.3	0	0	0	0	0	0	0	0	0	0	0	0	0	0	0	0	0	0	0	0	0	0	0	0	0	0	0	0	0	0	0	0	1	0	0	0	0	0.362683	0	0.443144
UniProt#Q6R954	Q6R954	>tr|Q6R954|Q6R954_HUMAN Polymerase delta interacting protein 46 OS=Homo sapiens GN=PDIP46 PE=1 SV=1;>tr|F8WEE2|F8WEE2_HUMAN Polymerase delta-interacting protein 3 OS=Homo sapiens GN=POLDIP3 PE=1 SV=1;>tr|Q8WUT1|Q8WUT1_HUMAN POLDIP3 protein OS=Homo sapiens , Peptides 1 , Mol. Weight 20.08 kDa, SeqCov% 5.4	0	0	0	0	0	0	0	0	0	0	0	0	0	0	0	0	0	0	0	0	0	0	0	0	0	0	0	0	0	0	0	0	1	0	0	0	0	0	0	0
UniProt#F5H0C8	F5H0C8	>tr|F5H0C8|F5H0C8_HUMAN Enolase OS=Homo sapiens GN=ENO2 PE=1 SV=1;>sp|P09104|ENOG_HUMAN Gamma-enolase OS=Homo sapiens GN=ENO2 PE=1 SV=3;>tr|F5H1C3|F5H1C3_HUMAN Gamma-enolase (Fragment) OS=Homo sapiens GN=ENO2 PE=1 SV=1, Peptides 3 , Mol. Weight 34.762 kDa, SeqCov% 16.8	0	0	0	0	0	0	0	0	0	0	0	0	0	0	0	0	0	0	0	0	0	0	0	0	0	0	0	0	0	0	0	0	1	0	0	0	0	0	0	0
UniProt#A0A0B4J269	A0A0B4J269	>tr|A0A0B4J269|A0A0B4J269_HUMAN Tubulin beta-3 chain OS=Homo sapiens GN=TUBB3 PE=1 SV=1;>sp|Q13509|TBB3_HUMAN Tubulin beta-3 chain OS=Homo sapiens GN=TUBB3 PE=1 SV=2, Peptides 10 , Mol. Weight 88.381 kDa, SeqCov% 15.3	0	0	0	0	0	0	0	0	0	0	0	0	0	0	0	0	0	0	0	0	0	0	0	0	0	0	0	0	0	0	0	0	1	0	0	0	0	0	0	0
UniProt#P04818	P04818	>sp|P04818|TYSY_HUMAN Thymidylate synthase OS=Homo sapiens GN=TYMS PE=1 SV=3, Peptides 4 , Mol. Weight 35.716 kDa, SeqCov% 18.8	0	0	0	0	0	0	0	0	0	0	0	0	0	0	0	0	0	0	0	0	0	0	0	0	0	0	0	0	0	0	0	0.115189	1	0.169574	0	0	0	0	0	0
UniProt#P17655	P17655	>sp|P17655|CAN2_HUMAN Calpain-2 catalytic subunit OS=Homo sapiens GN=CAPN2 PE=1 SV=6, Peptides 3 , Mol. Weight 79.994 kDa, SeqCov% 7.6	0	0	0	0	0	0	0	0	0	0	0	0	0	0	0	0	0	0	0	0	0	0	0	0	0	0	0	0	0	0	0	0.251372	1	0.19257	0	0	0	0	0	0
UniProt#E9PLK3	E9PLK3	>tr|E9PLK3|E9PLK3_HUMAN Puromycin-sensitive aminopeptidase OS=Homo sapiens GN=NPEPPS PE=1 SV=1;>sp|P55786|PSA_HUMAN Puromycin-sensitive aminopeptidase OS=Homo sapiens GN=NPEPPS PE=1 SV=2, Peptides 14 , Mol. Weight 102.99 kDa, SeqCov% 15.8	0	0	0	0	0	0	0	0	0	0	0	0	0	0	0	0	0	0	0	0	0	0	0	0	0	0	0	0	0	0	0	0.523556	1	0.100666	0	0	0	0	0	0
UniProt#F2Z2K0	F2Z2K0	>tr|F2Z2K0|F2Z2K0_HUMAN NSFL1 cofactor p47 OS=Homo sapiens GN=NSFL1C PE=1 SV=1;>sp|Q9UNZ2|NSF1C_HUMAN NSFL1 cofactor p47 OS=Homo sapiens GN=NSFL1C PE=1 SV=2, Peptides 3 , Mol. Weight 30.22 kDa, SeqCov% 17.9	0	0	0	0	0	0	0	0	0	0	0	0	0	0	0	0	0	0	0	0	0	0	0	0	0	0	0	0	0	0	0	0.537928	1	0	0	0	0	0	0	0
UniProt#Q9BVA1	Q9BVA1	>sp|Q9BVA1|TBB2B_HUMAN Tubulin beta-2B chain OS=Homo sapiens GN=TUBB2B PE=1 SV=1;>sp|Q13885|TBB2A_HUMAN Tubulin beta-2A chain OS=Homo sapiens GN=TUBB2A PE=1 SV=1, Peptides 11 , Mol. Weight 49.953 kDa, SeqCov% 28.3	0	0	0	0	0	0	0	0	0	0	0	0	0	0	0	0	0	0	0	0	0	0	0	0	0	0	0	0	0	0	0	0.796206	1	0	0	0	0	0	0	0
UniProt#Q9Y2G5	Q9Y2G5	>sp|Q9Y2G5|OFUT2_HUMAN GDP-fucose protein O-fucosyltransferase 2 OS=Homo sapiens GN=POFUT2 PE=1 SV=3;>tr|H7C2T5|H7C2T5_HUMAN GDP-fucose protein O-fucosyltransferase 2 (Fragment) OS=Homo sapiens GN=POFUT2 PE=1 SV=1, Peptides 4 , Mol. Weight 49.975 kDa, SeqCov% 11.4	0	0	0	0	0	0	0	0	0	0	0	0	0	0	0	0	0	0	0	0	0	0	0	0	0	0	0	0	0	0	0	0.857484	1	0	0.343956	0	0	0	0	0
UniProt#P62495	P62495	>sp|P62495|ERF1_HUMAN Eukaryotic peptide chain release factor subunit 1 OS=Homo sapiens GN=ETF1 PE=1 SV=3;>tr|D6RCB3|D6RCB3_HUMAN Eukaryotic peptide chain release factor subunit 1 OS=Homo sapiens GN=ETF1 PE=1 SV=1;>tr|B7Z7P8|B7Z7P8_HUMAN Eukaryotic peptide, Peptides 3 , Mol. Weight 49.03 kDa, SeqCov% 8.7	0	0	0	0	0	0	0	0	0	0	0	0	0	0	0	0	0	0	0	0	0	0	0	0	0	0	0	0	0	0	0	0.518279	1	0	0.385012	0	0	0	0	0
UniProt#Q8WW12	Q8WW12	>sp|Q8WW12|PCNP_HUMAN PEST proteolytic signal-containing nuclear protein OS=Homo sapiens GN=PCNP PE=1 SV=2, Peptides 1 , Mol. Weight 18.925 kDa, SeqCov% 8.4	0	0	0	0	0	0	0	0	0	0	0	0	0	0	0	0	0	0	0	0	0	0	0	0	0	0	0.290204	0	0	0.473003	0	0.205065	1	0	0	0	0.518498	0	0	0
UniProt#K7EIK4	K7EIK4	>tr|K7EIK4|K7EIK4_HUMAN Thimet oligopeptidase (Fragment) OS=Homo sapiens GN=THOP1 PE=1 SV=1;>tr|K7EL32|K7EL32_HUMAN Thimet oligopeptidase (Fragment) OS=Homo sapiens GN=THOP1 PE=1 SV=1;>tr|K7EL02|K7EL02_HUMAN Thimet oligopeptidase (Fragment) OS=Homo sapiens, Peptides 1 , Mol. Weight 19.138 kDa, SeqCov% 11.2	0	0	0	0	0	0	0	0	0	0	0	0	0	0	0	0	0	0	0	0	0	0	0	0	0	0	0	0	0	0	1	0	0.739188	0.82235	0	0	0	0	0	0
UniProt#P16403	P16403	>sp|P16403|H12_HUMAN Histone H1.2 OS=Homo sapiens GN=HIST1H1C PE=1 SV=2;>sp|P16402|H13_HUMAN Histone H1.3 OS=Homo sapiens GN=HIST1H1D PE=1 SV=2, Peptides 4 , Mol. Weight 21.364 kDa, SeqCov% 20.7	0	0.0410888	0	0	0	0.0550304	0.0724049	0	0	0	0.0760448	0	0.271403	0	0	0	0	0	0.389527	0.499138	0	0	0.142113	0	0.660152	0.32295	0.181978	0	0.276627	0.547523	1	0.164387	0.230347	0.293812	0	0	0	0	0	0
UniProt#Q96HV5	Q96HV5	>sp|Q96HV5|TM41A_HUMAN Transmembrane protein 41A OS=Homo sapiens GN=TMEM41A PE=2 SV=1;>tr|H7BXL1|H7BXL1_HUMAN Transmembrane protein 41A OS=Homo sapiens GN=TMEM41A PE=1 SV=1;>tr|F8WDE2|F8WDE2_HUMAN Transmembrane protein 41A OS=Homo sapiens GN=TMEM41A PE=1 S, Peptides 2 , Mol. Weight 29.665 kDa, SeqCov% 10.6	0	0	0	0	0	0	0	0	0	0	0	0	0	0	0	0	0	0	0	0	0	0	0	0	0	0	0	0	0	0.876014	1	0	0	0	0	0	0	0	0	0
UniProt#Q92604	Q92604	>sp|Q92604|LGAT1_HUMAN Acyl-CoA:lysophosphatidylglycerol acyltransferase 1 OS=Homo sapiens GN=LPGAT1 PE=1 SV=1, Peptides 2 , Mol. Weight 43.089 kDa, SeqCov% 6.8	0	0	0	0	0	0	0	0	0	0	0	0	0	0	0	0	0	0	0	0	0	0	0	0	0	0	0	0	0	0.809961	1	0	0	0	0	0	0	0	0	0
UniProt#H0YEP5	H0YEP5	>tr|H0YEP5|H0YEP5_HUMAN Sphingomyelin phosphodiesterase (Fragment) OS=Homo sapiens GN=SMPD1 PE=1 SV=1;>sp|P17405|ASM_HUMAN Sphingomyelin phosphodiesterase OS=Homo sapiens GN=SMPD1 PE=1 SV=4, Peptides 1 , Mol. Weight 36.132 kDa, SeqCov% 3.5	0	0	0	0	0	0	0	0	0	0	0	0	0	0	0	0	0	0	0	0	0	0	0	0	0	0	0	0	0	0.787533	1	0	0	0	0	0	0	0	0	0
UniProt#B7Z645	B7Z645	>tr|B7Z645|B7Z645_HUMAN Heterogeneous nuclear ribonucleoprotein Q OS=Homo sapiens GN=SYNCRIP PE=1 SV=1, Peptides 10 , Mol. Weight 52.046 kDa, SeqCov% 25	0	0	0	0	0	0	0	0	0	0	0	0	0	0	0	0	0	0	0	0	0	0	0	0	0	0	0	0	0	0.700487	1	0	0	0	0	0	0	0	0	0
UniProt#Q02818	Q02818	>sp|Q02818|NUCB1_HUMAN Nucleobindin-1 OS=Homo sapiens GN=NUCB1 PE=1 SV=4;>tr|C9JKZ2|C9JKZ2_HUMAN Nucleobindin-1 (Fragment) OS=Homo sapiens GN=NUCB1 PE=1 SV=4;>tr|H7BZI1|H7BZI1_HUMAN Nucleobindin-1 (Fragment) OS=Homo sapiens GN=NUCB1 PE=1 SV=1, Peptides 14 , Mol. Weight 53.879 kDa, SeqCov% 36.4	0	0	0	0	0	0	0	0	0	0	0	0	0	0	0	0	0	0	0	0	0	0	0	0	0	0	0	0	0	0.726411	1	0.188834	0	0	0	0	0	0	0	0
UniProt#Q99943	Q99943	>sp|Q99943|PLCA_HUMAN 1-acyl-sn-glycerol-3-phosphate acyltransferase alpha OS=Homo sapiens GN=AGPAT1 PE=1 SV=2, Peptides 2 , Mol. Weight 31.716 kDa, SeqCov% 10.6	0	0	0	0	0	0	0	0	0	0	0	0	0	0	0	0	0	0	0	0	0	0	0	0	0	0	0	0	0	0.5841	1	0.246958	0.272911	0	0	0	0	0	0	0
UniProt#E9PKA7	E9PKA7	>tr|E9PKA7|E9PKA7_HUMAN CAAX prenyl protease 2 OS=Homo sapiens GN=RCE1 PE=1 SV=1;>tr|E9PI08|E9PI08_HUMAN CAAX prenyl protease 2 OS=Homo sapiens GN=RCE1 PE=1 SV=1;>sp|Q9Y256|FACE2_HUMAN CAAX prenyl protease 2 OS=Homo sapiens GN=RCE1 PE=1 SV=1, Peptides 1 , Mol. Weight 22.712 kDa, SeqCov% 6.8	0	0	0	0	0	0	0	0	0	0	0	0	0	0	0	0	0	0	0	0	0	0	0	0	0	0	0	0	0	0.561563	1	0	0.202209	0	0	0	0	0	0	0
UniProt#Q9BT22	Q9BT22	>sp|Q9BT22|ALG1_HUMAN Chitobiosyldiphosphodolichol beta-mannosyltransferase OS=Homo sapiens GN=ALG1 PE=1 SV=2;>tr|K7EID2|K7EID2_HUMAN Chitobiosyldiphosphodolichol beta-mannosyltransferase (Fragment) OS=Homo sapiens GN=ALG1 PE=1 SV=4;>tr|K7EPU3|K7EPU3_HUMAN, Peptides 4 , Mol. Weight 52.518 kDa, SeqCov% 11.2	0	0	0	0	0	0	0	0	0	0	0	0	0	0	0	0	0	0	0	0	0	0	0	0	0	0	0	0	0	0.355861	1	0	0	0	0	0	0	0	0	0
UniProt#O75881	O75881	>sp|O75881|CP7B1_HUMAN 25-hydroxycholesterol 7-alpha-hydroxylase OS=Homo sapiens GN=CYP7B1 PE=1 SV=2, Peptides 3 , Mol. Weight 58.255 kDa, SeqCov% 8.1	0	0	0	0	0	0	0	0	0	0	0	0	0	0	0	0	0	0	0	0	0	0	0	0	0	0	0	0	0	0.332185	1	0	0	0	0	0	0	0	0	0
UniProt#D6R9I9	D6R9I9	>tr|D6R9I9|D6R9I9_HUMAN ATP-binding cassette sub-family E member 1 OS=Homo sapiens GN=ABCE1 PE=1 SV=1;>sp|P61221|ABCE1_HUMAN ATP-binding cassette sub-family E member 1 OS=Homo sapiens GN=ABCE1 PE=1 SV=1;>tr|H0Y990|H0Y990_HUMAN ATP-binding cassette sub-fami, Peptides 2 , Mol. Weight 47.037 kDa, SeqCov% 5.2	0	0	0	0	0	0	0	0	0	0	0	0	0	0	0	0	0	0	0	0	0	0	0	0	0	0	0	0.259876	0.284073	0.356171	1	0	0	0	0	0	0	0	0	0
UniProt#A0A0A0MRA3	A0A0A0MRA3	>tr|A0A0A0MRA3|A0A0A0MRA3_HUMAN Titin OS=Homo sapiens GN=TTN PE=1 SV=1;>tr|A0A0A0MTS7|A0A0A0MTS7_HUMAN Titin OS=Homo sapiens GN=TTN PE=1 SV=1;>sp|Q8WZ42|TITIN_HUMAN Titin OS=Homo sapiens GN=TTN PE=1 SV=4, Peptides 2 , Mol. Weight 3014 kDa, SeqCov% 0.1	0	0	0	0	0	0	0	0	0	0	0	0	0	0.132045	0	0	0	0	0	0	0	0	0	0	0	0	0	0	0	0	1	0	0	0	0	0	0	0	0	0
UniProt#A0A0C4DGG1	A0A0C4DGG1	>tr|A0A0C4DGG1|A0A0C4DGG1_HUMAN Protein kinase C and casein kinase substrate in neurons protein 3 (Fragment) OS=Homo sapiens GN=PACSIN3 PE=4 SV=1;>sp|Q9UKS6|PACN3_HUMAN Protein kinase C and casein kinase substrate in neurons protein 3 OS=Homo sapiens GN=PA, Peptides 1 , Mol. Weight 46.494 kDa, SeqCov% 4	0	0	0	0	0	0	0	0	0	0	0	0	0	0	0	0	0	0	0	0	0	0	0	0	0	0	0	0	0	0	1	0	0	0	0	0	0	0	0	0
UniProt#A0A087WUS4	A0A087WUS4	>tr|A0A087WUS4|A0A087WUS4_HUMAN Aminopeptidase B (Fragment) OS=Homo sapiens GN=RNPEP PE=1 SV=1;>tr|A0A087WU27|A0A087WU27_HUMAN Aminopeptidase B (Fragment) OS=Homo sapiens GN=RNPEP PE=1 SV=1;>tr|A6NKB8|A6NKB8_HUMAN Aminopeptidase B OS=Homo sapiens GN=RNPEP , Peptides 2 , Mol. Weight 16.21 kDa, SeqCov% 19.2	0	0	0	0	0	0	0	0	0	0	0	0	0	0	0	0	0	0	0	0	0	0	0	0	0	0	0	0	0	0	1	0	0	0	0	0	0	0	0	0
UniProt#H0Y5J4	H0Y5J4	>tr|H0Y5J4|H0Y5J4_HUMAN Drebrin-like protein (Fragment) OS=Homo sapiens GN=DBNL PE=1 SV=1;>tr|B4DDD6|B4DDD6_HUMAN Drebrin-like protein OS=Homo sapiens GN=DBNL PE=1 SV=1;>sp|Q9UJU6|DBNL_HUMAN Drebrin-like protein OS=Homo sapiens GN=DBNL PE=1 SV=1, Peptides 1 , Mol. Weight 40.16 kDa, SeqCov% 3.1	0	0	0	0	0	0	0	0	0	0	0	0	0	0	0	0	0	0	0	0	0	0	0	0	0	0	0	0	0	0	1	0	0	0	0	0	0	0	0	0
UniProt#Q96A49	Q96A49	>sp|Q96A49|SYAP1_HUMAN Synapse-associated protein 1 OS=Homo sapiens GN=SYAP1 PE=1 SV=1, Peptides 2 , Mol. Weight 39.933 kDa, SeqCov% 8.5	0	0	0	0	0	0	0	0	0	0	0	0	0	0	0	0	0	0	0	0	0	0	0	0	0	0	0	0	0	0	1	0	0	0	0	0	0	0	0	0
UniProt#Q6P9B6	Q6P9B6	>sp|Q6P9B6|TLDC1_HUMAN TLD domain-containing protein 1 OS=Homo sapiens GN=TLDC1 PE=1 SV=2, Peptides 2 , Mol. Weight 50.993 kDa, SeqCov% 7.2	0	0	0	0	0	0	0	0	0	0	0	0	0	0	0	0	0	0	0	0	0	0	0	0	0	0	0	0	0	0.244218	1	0.336333	0	0	0	0	0	0	0	0
UniProt#Q9NP97	Q9NP97	>sp|Q9NP97|DLRB1_HUMAN Dynein light chain roadblock-type 1 OS=Homo sapiens GN=DYNLRB1 PE=1 SV=3;>sp|Q8TF09|DLRB2_HUMAN Dynein light chain roadblock-type 2 OS=Homo sapiens GN=DYNLRB2 PE=1 SV=1;>tr|H3BNG9|H3BNG9_HUMAN Dynein light chain roadblock-type 2 OS=H, Peptides 2 , Mol. Weight 10.921 kDa, SeqCov% 21.9	0	0	0	0	0	0	0	0	0	0	0	0	0	0	0	0	0	0	0	0	0	0	0	0	0	0	0	0	0	0	1	0.344443	0	0	0	0	0	0	0	0
UniProt#P14209	P14209	>sp|P14209|CD99_HUMAN CD99 antigen OS=Homo sapiens GN=CD99 PE=1 SV=1, Peptides 1 , Mol. Weight 18.848 kDa, SeqCov% 9.7	0	0	0	0	0	0	0	0	0	0	0	0	0	0	0	0	0	0	0	0	0	0	0	0	0	0	0	0	0	0	1	0.59073	0	0	0	0	0	0	0	0
UniProt#Q9UGQ2	Q9UGQ2	>sp|Q9UGQ2|FLOWR_HUMAN Calcium channel flower homolog OS=Homo sapiens GN=CACFD1 PE=2 SV=1, Peptides 1 , Mol. Weight 18.47 kDa, SeqCov% 9.3	0	0	0	0	0	0	0	0	0	0	0	0	0	0	0	0	0	0	0	0	0	0	0	0	0	0	0	0	0	0	1	0.748269	0	0	0	0	0	0	0	0
UniProt#E9PF19	E9PF19	>tr|E9PF19|E9PF19_HUMAN Transducin beta-like protein 2 OS=Homo sapiens GN=TBL2 PE=1 SV=1;>sp|Q9Y4P3|TBL2_HUMAN Transducin beta-like protein 2 OS=Homo sapiens GN=TBL2 PE=1 SV=1;>tr|Q96E41|Q96E41_HUMAN TBL2 protein OS=Homo sapiens GN=TBL2 PE=1 SV=1, Peptides 3 , Mol. Weight 45.935 kDa, SeqCov% 9.2	0.0840255	0	0.10146	0.268461	0.242053	0.269985	0.206222	0.299891	0.269364	0.36655	0.38519	0.201369	0.271	0.270097	0.272467	0.15726	0.622898	0.605989	0.315408	0.760524	0.37665	0	0	0	0.173035	0.15631	0	0.314506	0.232893	0.823308	0.837471	1	0.750705	0.628014	0	0	0	0	0	0
UniProt#E7EPM6	E7EPM6	>tr|E7EPM6|E7EPM6_HUMAN Long-chain-fatty-acid--CoA ligase 1 OS=Homo sapiens GN=ACSL1 PE=1 SV=1;>sp|P33121|ACSL1_HUMAN Long-chain-fatty-acid--CoA ligase 1 OS=Homo sapiens GN=ACSL1 PE=1 SV=1;>tr|B7Z3Z9|B7Z3Z9_HUMAN Long-chain-fatty-acid--CoA ligase 1 OS=Homo, Peptides 10 , Mol. Weight 74.281 kDa, SeqCov% 19.3	0	0	0	0	0	0	0	0	0	0	0	0	0	0	0	0	0	0	0	1	0.0942041	0	0	0	0	0	0	0.0325712	0.268478	0.854456	0.882187	0.61088	0.0662137	0	0	0	0	0	0	0
UniProt#P51659	P51659	>sp|P51659|DHB4_HUMAN Peroxisomal multifunctional enzyme type 2 OS=Homo sapiens GN=HSD17B4 PE=1 SV=3;>tr|E7EWE5|E7EWE5_HUMAN Peroxisomal multifunctional enzyme type 2 OS=Homo sapiens GN=HSD17B4 PE=1 SV=1;>tr|E7ER27|E7ER27_HUMAN Peroxisomal multifunctional , Peptides 20 , Mol. Weight 79.685 kDa, SeqCov% 32.3	0	0	0.004229	0.0105935	0.0407515	0.0732204	0.048782	0.102657	0.120425	0.130972	0.289664	0.163851	0.238596	0.20746	0.237555	0.153616	0.304145	0.399872	0.431939	1	0.317531	0.0844777	0.107442	0.0986213	0.0986578	0.0866518	0.101123	0.287582	0.434131	0.846649	0.497927	0.167978	0.0452274	0.0701689	0.111861	0.528013	0.187792	0.0578077	0.0424169	0.0243855
UniProt#Q96CS3	Q96CS3	>sp|Q96CS3|FAF2_HUMAN FAS-associated factor 2 OS=Homo sapiens GN=FAF2 PE=1 SV=2, Peptides 10 , Mol. Weight 52.623 kDa, SeqCov% 31.5	0	0	0	0	0	0	0	0.0349189	0.0567735	0	0	0	0	0.0634649	0.0668028	0	0.0516689	0.0229685	0.0216572	0.476842	1	0.346062	0.214931	0	0	0	0.0402228	0.194337	0.418878	0.793121	0.661774	0.575513	0.0686437	0.0622201	0	0	0	0	0	0
UniProt#Q96M27	Q96M27	>sp|Q96M27|PRRC1_HUMAN Protein PRRC1 OS=Homo sapiens GN=PRRC1 PE=1 SV=1, Peptides 3 , Mol. Weight 46.701 kDa, SeqCov% 7	0	0	0	0	0	0	0	0	0	0	0	0	0	0	0	0	0	0	0	0	0.300534	0.903423	0.194936	0	0	0	0.296242	0	0.951563	0.895194	1	0.200844	0	0	0	0	0	0	0	0
UniProt#Q9Y679	Q9Y679	>sp|Q9Y679|AUP1_HUMAN Ancient ubiquitous protein 1 OS=Homo sapiens GN=AUP1 PE=1 SV=1, Peptides 2 , Mol. Weight 53.028 kDa, SeqCov% 6.3	0	0	0	0	0	0	0	0	0	0	0	0	0	0	0	0	0	0	0	0	0.351734	0	0	0	0.908516	0	0	0	1	0.791127	0.285059	0	0	0	0	0	0	0	0	0
UniProt#Q9BW60	Q9BW60	>sp|Q9BW60|ELOV1_HUMAN Elongation of very long chain fatty acids protein 1 OS=Homo sapiens GN=ELOVL1 PE=1 SV=1, Peptides 2 , Mol. Weight 32.662 kDa, SeqCov% 9.7	0	0	0	0	0	0	0	0	0	0	0	0	0	0	0	0	0	0	0	0	0	0	0	0	0	0	0	0	0.694843	1	0.270265	0	0	0	0	0	0	0	0	0
UniProt#Q6ZT21	Q6ZT21	>sp|Q6ZT21|TMPPE_HUMAN Transmembrane protein with metallophosphoesterase domain OS=Homo sapiens GN=TMPPE PE=2 SV=2, Peptides 1 , Mol. Weight 49.452 kDa, SeqCov% 2.2	0	0	0	0	0	0	0	0	0	0	0	0	0	0	0	0	0	0	0	0	0	0	0	0	0	0	0	0	0.680978	1	0.269829	0	0	0	0	0	0	0	0	0
UniProt#Q6UWP7	Q6UWP7	>sp|Q6UWP7|LCLT1_HUMAN Lysocardiolipin acyltransferase 1 OS=Homo sapiens GN=LCLAT1 PE=1 SV=1, Peptides 5 , Mol. Weight 48.92 kDa, SeqCov% 15.2	0	0	0	0	0	0	0	0	0	0	0	0	0	0	0	0	0	0	0	0	0	0	0	0	0	0	0	0.114663	0.612866	1	0.190824	0	0	0	0	0	0	0	0	0
UniProt#A0A087WUA5	A0A087WUA5	>tr|A0A087WUA5|A0A087WUA5_HUMAN EH domain-containing protein 4 OS=Homo sapiens GN=EHD4 PE=1 SV=1;>sp|Q9H223|EHD4_HUMAN EH domain-containing protein 4 OS=Homo sapiens GN=EHD4 PE=1 SV=1, Peptides 1 , Mol. Weight 61.113 kDa, SeqCov% 2	0	0	0	0	0	0	0	0	0	0	0	0	0	0	0	0	0	0	0	0	0	0	0	0	0	0	0	0	0.632331	1	0	0	0	0	0	0	0	0	0	0
UniProt#H3BQ06	H3BQ06	>tr|H3BQ06|H3BQ06_HUMAN Uncharacterized protein OS=Homo sapiens PE=4 SV=1;>sp|Q9ULP9|TBC24_HUMAN TBC1 domain family member 24 OS=Homo sapiens GN=TBC1D24 PE=1 SV=2, Peptides 1 , Mol. Weight 42.531 kDa, SeqCov% 4	0	0	0	0	0	0	0	0	0	0	0	0	0	0	0	0	0	0	0	0	0	0	0	0	0	0	0	0	0.709578	1	0	0	0	0	0	0	0	0	0	0
UniProt#E9PQN7	E9PQN7	>tr|E9PQN7|E9PQN7_HUMAN Etoposide-induced protein 2.4 homolog (Fragment) OS=Homo sapiens GN=EI24 PE=1 SV=1;>tr|A0A087WV44|A0A087WV44_HUMAN Etoposide-induced protein 2.4 homolog OS=Homo sapiens GN=EI24 PE=1 SV=1;>tr|E9PLB8|E9PLB8_HUMAN Etoposide-induced pro, Peptides 1 , Mol. Weight 1.5948 kDa, SeqCov% 57.1	0.0337609	0	0	0	0	0	0	0	0	0	0	0	0	0.0871546	0	0	0.162747	0.134318	0.187879	0	0	0	0	0	0	0	0	0	0.983667	1	0	0	0	0	0	0	0	0	0	0
UniProt#H7C4B7	H7C4B7	>tr|H7C4B7|H7C4B7_HUMAN Delta(24)-sterol reductase (Fragment) OS=Homo sapiens GN=DHCR24 PE=1 SV=1;>tr|Q3LIE7|Q3LIE7_HUMAN Delta(24)-sterol reductase OS=Homo sapiens GN=Nbla03646 PE=1 SV=1;>sp|Q15392|DHC24_HUMAN Delta(24)-sterol reductase OS=Homo sapiens GN, Peptides 2 , Mol. Weight 18.059 kDa, SeqCov% 19.5	0	0	0	0	0	0	0	0	0	0	0	0	0	0	0	0	0	0	0	0	0	0	0	0	0	0	0	0	1	0.704444	0	0	0	0	0	0	0	0	0	0
UniProt#P23786	P23786	>sp|P23786|CPT2_HUMAN Carnitine O-palmitoyltransferase 2, mitochondrial OS=Homo sapiens GN=CPT2 PE=1 SV=2, Peptides 1 , Mol. Weight 73.776 kDa, SeqCov% 1.5	0	0	0	0	0	0	0	0	0	0	0	0	0	0	0	0	0	0	0	0	0	0	0	0	0	0	0	0	1	0.685064	0	0	0	0	0	0	0	0	0	0
UniProt#H0YGU3	H0YGU3	>tr|H0YGU3|H0YGU3_HUMAN All-trans-retinol 13,14-reductase (Fragment) OS=Homo sapiens GN=RETSAT PE=1 SV=1;>tr|H7BZ81|H7BZ81_HUMAN All-trans-retinol 13,14-reductase (Fragment) OS=Homo sapiens GN=RETSAT PE=1 SV=1;>tr|H7C3J0|H7C3J0_HUMAN All-trans-retinol 13,1, Peptides 1 , Mol. Weight 14.692 kDa, SeqCov% 9.3	0	0	0	0	0	0	0	0	0	0	0	0	0	0	0	0	0	0	0	0	0	0	0	0	0	0	0	0	1	0.654224	0	0	0	0	0	0	0	0	0	0
UniProt#Q8NBM8	Q8NBM8	>sp|Q8NBM8|PCYXL_HUMAN Prenylcysteine oxidase-like OS=Homo sapiens GN=PCYOX1L PE=1 SV=2;>tr|E7EVZ5|E7EVZ5_HUMAN Prenylcysteine oxidase-like OS=Homo sapiens GN=PCYOX1L PE=1 SV=1, Peptides 3 , Mol. Weight 54.646 kDa, SeqCov% 5.7	0	0	0	0	0	0	0	0	0	0	0	0	0	0	0	0	0	0	0	0	0	0	0	0	0	0	0	0.380182	1	0.335423	0.234371	0	0	0	0	0	0	0	0	0
UniProt#E9PJK1	E9PJK1	>tr|E9PJK1|E9PJK1_HUMAN Tetraspanin OS=Homo sapiens GN=CD81 PE=1 SV=1;>tr|E9PRJ8|E9PRJ8_HUMAN Tetraspanin (Fragment) OS=Homo sapiens GN=CD81 PE=1 SV=1;>tr|H0YDL9|H0YDL9_HUMAN Tetraspanin (Fragment) OS=Homo sapiens GN=CD81 PE=1 SV=1;>tr|H0YDJ9|H0YDJ9_HUMAN , Peptides 4 , Mol. Weight 17.963 kDa, SeqCov% 41.2	0	0	0	0	0	0	0	0	0	0	0	0.00842613	0	0	0	0	0	0	0	0	0	0	0	0	0	0	0	0.304533	1	0.551857	0.240621	0.189188	0	0	0	0	0	0	0	0
UniProt#D3DU01	D3DU01	>tr|D3DU01|D3DU01_HUMAN Transmembrane protein 49, isoform CRA_b OS=Homo sapiens GN=TMEM49 PE=1 SV=1;>sp|Q96GC9|VMP1_HUMAN Vacuole membrane protein 1 OS=Homo sapiens GN=VMP1 PE=1 SV=1;>tr|K7EL46|K7EL46_HUMAN Vacuole membrane protein 1 (Fragment) OS=Homo sap, Peptides 2 , Mol. Weight 47.554 kDa, SeqCov% 8.8	0	0	0	0	0	0	0	0	0	0	0	0	0	0	0	0	0	0	0	0	0	0	0	0	0	0	0.0383705	0.046413	1	0.497289	0.372698	0	0	0	0	0	0	0	0	0
UniProt#Q8WUY1	Q8WUY1	>sp|Q8WUY1|THEM6_HUMAN Protein THEM6 OS=Homo sapiens GN=THEM6 PE=1 SV=2;>tr|H0YAR9|H0YAR9_HUMAN Protein THEM6 (Fragment) OS=Homo sapiens GN=THEM6 PE=1 SV=1, Peptides 2 , Mol. Weight 23.865 kDa, SeqCov% 8.2	0	0	0	0	0	0	0	0	0	0.0180201	0.0152843	0	0	0	0	0	0	0	0	0	0	0	0	0	0	0	0.0558271	0.273054	1	0.834357	0.144742	0	0	0	0	0	0	0	0	0
UniProt#E9PEB5	E9PEB5	>tr|E9PEB5|E9PEB5_HUMAN Far upstream element-binding protein 1 OS=Homo sapiens GN=FUBP1 PE=1 SV=1;>sp|Q96AE4|FUBP1_HUMAN Far upstream element-binding protein 1 OS=Homo sapiens GN=FUBP1 PE=1 SV=3;>tr|C9JSZ1|C9JSZ1_HUMAN Far upstream element-binding protein , Peptides 8 , Mol. Weight 68.903 kDa, SeqCov% 15.3	0	0	0	0	0	0	0	0	0	0	0	0	0	0	0	0	0	0	0	0	0	0	0	0	0	0	0.155643	0.469556	1	0.704729	0.0568135	0	0	0	0	0	0	0	0	0
UniProt#C9JPX5	C9JPX5	>tr|C9JPX5|C9JPX5_HUMAN MLN64 N-terminal domain homolog (Fragment) OS=Homo sapiens GN=STARD3NL PE=1 SV=1;>tr|C9JKL2|C9JKL2_HUMAN MLN64 N-terminal domain homolog OS=Homo sapiens GN=STARD3NL PE=1 SV=1;>sp|O95772|MENTO_HUMAN MLN64 N-terminal domain homolog OS, Peptides 1 , Mol. Weight 23.505 kDa, SeqCov% 4.9	0	0	0	0	0	0	0	0	0	0	0	0	0	0	0	0	0	0	0	0	0	0	0	0	0	0	0	0.608259	1	0.752147	0	0	0	0	0	0	0	0	0	0
UniProt#B4DLN1	B4DLN1	>tr|B4DLN1|B4DLN1_HUMAN Uncharacterized protein OS=Homo sapiens PE=2 SV=1;>sp|Q9UBX3|DIC_HUMAN Mitochondrial dicarboxylate carrier OS=Homo sapiens GN=SLC25A10 PE=1 SV=2, Peptides 3 , Mol. Weight 48.099 kDa, SeqCov% 7.7	0	0	0	0	0	0	0	0	0	0	0	0	0	0	0	0	0	0	0.219297	0	0	0	0	0	0	0	0	0.757719	0.970063	1	0.142522	0	0	0	0	0	0	0	0	0
UniProt#O60664	O60664	>sp|O60664|PLIN3_HUMAN Perilipin-3 OS=Homo sapiens GN=PLIN3 PE=1 SV=3;>tr|K7EL96|K7EL96_HUMAN Perilipin-3 (Fragment) OS=Homo sapiens GN=PLIN3 PE=1 SV=4;>tr|K7ERZ3|K7ERZ3_HUMAN Perilipin-3 (Fragment) OS=Homo sapiens GN=PLIN3 PE=1 SV=1, Peptides 8 , Mol. Weight 47.074 kDa, SeqCov% 30	0	0	0	0	0	0	0	0	0	0	0	0	0	0	0	0	0	0	0	0	0	0	0	0	0	0	0	0.645807	0.617755	1	0.128616	0	0.012796	0	0	0	0	0	0	0
UniProt#Q9NZ01	Q9NZ01	>sp|Q9NZ01|TECR_HUMAN Very-long-chain enoyl-CoA reductase OS=Homo sapiens GN=TECR PE=1 SV=1, Peptides 5 , Mol. Weight 36.034 kDa, SeqCov% 13.3	0	0	0	0	0	0	0	0	0	0	0	0	0.121008	0	0	0	0	0	0	0.152661	0.153886	0.0454364	0.41125	0.298998	0.239327	0.0698602	0.0691691	0.607018	0.641198	1	0.259173	0	0	0	0	0	0	0	0	0
UniProt#O15400	O15400	>sp|O15400|STX7_HUMAN Syntaxin-7 OS=Homo sapiens GN=STX7 PE=1 SV=4, Peptides 3 , Mol. Weight 29.815 kDa, SeqCov% 16.9	0	0	0	0	0	0	0	0	0.0613174	0.0590522	0	0.0609689	0.132977	0.161973	0.111886	0.136363	0.171031	0.181373	0.228778	0.543784	0.308528	0.135433	0.240534	0.211562	0.196758	0.181151	0	0.211162	0.915884	1	0.614028	0.240756	0	0	0	0	0	0	0	0
UniProt#O00425	O00425	>sp|O00425|IF2B3_HUMAN Insulin-like growth factor 2 mRNA-binding protein 3 OS=Homo sapiens GN=IGF2BP3 PE=1 SV=2, Peptides 5 , Mol. Weight 63.704 kDa, SeqCov% 12.4	0	0	0	0	0	0	0	0	0	0	0	0	0	0	0	0	0	0	0	0	0	0	0	0	0	0	0	0.386342	0.223653	1	0.901981	0	0	0	0	0	0	0	0	0
UniProt#Q9UHG3	Q9UHG3	>sp|Q9UHG3|PCYOX_HUMAN Prenylcysteine oxidase 1 OS=Homo sapiens GN=PCYOX1 PE=1 SV=3, Peptides 11 , Mol. Weight 56.639 kDa, SeqCov% 24.6	0	0	0	0	0	0	0	0	0	0	0	0	0	0	0	0	0	0	0.00560415	0	0	0	0	0.00625061	0.0141424	0.00855696	0.0236953	0.092978	0.207531	1	0.840399	0.23105	0.0253007	0.0932343	0	0	0	0	0	0
UniProt#P00441	P00441	>sp|P00441|SODC_HUMAN Superoxide dismutase [Cu-Zn] OS=Homo sapiens GN=SOD1 PE=1 SV=2;>tr|H7BYH4|H7BYH4_HUMAN Superoxide dismutase [Cu-Zn] OS=Homo sapiens GN=SOD1 PE=1 SV=1, Peptides 2 , Mol. Weight 15.936 kDa, SeqCov% 24.7	0	0	0	0	0	0	0	0	0	0	0	0	0	0	0	0	0	0	0	0	0	0	0	0	0	0	0	0	0	1	0.708282	0.194789	0	0	0	0	0	0	0	0
UniProt#J3QLL0	J3QLL0	>tr|J3QLL0|J3QLL0_HUMAN Importin subunit alpha-1 (Fragment) OS=Homo sapiens GN=KPNA2 PE=1 SV=1;>tr|J3KS65|J3KS65_HUMAN Importin subunit alpha-1 (Fragment) OS=Homo sapiens GN=KPNA2 PE=1 SV=1;>sp|P52292|IMA1_HUMAN Importin subunit alpha-1 OS=Homo sapiens GN=, Peptides 1 , Mol. Weight 15.234 kDa, SeqCov% 12.7	0	0	0	0	0	0	0	0	0	0	0	0	0	0	0	0	0	0	0	0	0	0	0	0	0	0	0	0	0	1	0.76836	0	0	0	0	0	0	0	0	0
UniProt#Q99615	Q99615	>sp|Q99615|DNJC7_HUMAN DnaJ homolog subfamily C member 7 OS=Homo sapiens GN=DNAJC7 PE=1 SV=2;>tr|K7EJE9|K7EJE9_HUMAN DnaJ homolog subfamily C member 7 (Fragment) OS=Homo sapiens GN=DNAJC7 PE=1 SV=1;>tr|K7EK03|K7EK03_HUMAN DnaJ homolog subfamily C member 7 , Peptides 2 , Mol. Weight 56.44 kDa, SeqCov% 5.3	0	0	0	0	0	0	0	0	0	0	0	0	0	0	0	0	0	0	0	0	0	0	0	0	0	0	0	0	0	1	0.497589	0	0	0	0	0	0	0	0	0
UniProt#Q969E2	Q969E2	>sp|Q969E2|SCAM4_HUMAN Secretory carrier-associated membrane protein 4 OS=Homo sapiens GN=SCAMP4 PE=2 SV=1;>tr|K7EJJ4|K7EJJ4_HUMAN Secretory carrier-associated membrane protein 4 (Fragment) OS=Homo sapiens GN=SCAMP4 PE=1 SV=2;>tr|C9JWM2|C9JWM2_HUMAN Secret, Peptides 2 , Mol. Weight 25.728 kDa, SeqCov% 10	0	0	0	0	0	0	0	0	0	0	0	0	0	0	0	0	0	0	0	0	0	0	0	0	0	0	0	0	0.209625	1	0.666307	0	0	0	0	0	0	0	0	0
UniProt#J3QQY2	J3QQY2	>tr|J3QQY2|J3QQY2_HUMAN Transmembrane and coiled-coil domain-containing protein 1 OS=Homo sapiens GN=TMCO1 PE=1 SV=1;>tr|J9JIE6|J9JIE6_HUMAN Transmembrane and coiled-coil domain-containing protein 1 OS=Homo sapiens GN=TMCO1 PE=1 SV=1;>sp|Q9UM00|TMCO1_HUMAN, Peptides 1 , Mol. Weight 11.372 kDa, SeqCov% 13.5	0	0	0	0	0	0	0	0	0	0	0	0	0	0	0	0	0	0.120564	0	0.34199	0	0	0	0	0	0	0	0	0.48994	1	0.93698	0	0	0	0	0	0	0	0	0
UniProt#C9JUG7	C9JUG7	>tr|C9JUG7|C9JUG7_HUMAN F-actin-capping protein subunit alpha-2 OS=Homo sapiens GN=CAPZA2 PE=1 SV=1;>tr|F8W9N7|F8W9N7_HUMAN F-actin-capping protein subunit alpha-2 OS=Homo sapiens GN=CAPZA2 PE=1 SV=1;>sp|P47755|CAZA2_HUMAN F-actin-capping protein subunit a, Peptides 2 , Mol. Weight 16.698 kDa, SeqCov% 16.4	0	0	0	0	0	0	0	0	0	0	0.177554	0	0	0	0	0	0	0	0	0	0	0	0	0	0	0	0	0	0.579226	1	0.849305	0	0	0	0	0	0	0	0	0
UniProt#Q9NSD9	Q9NSD9	>sp|Q9NSD9|SYFB_HUMAN Phenylalanine--tRNA ligase beta subunit OS=Homo sapiens GN=FARSB PE=1 SV=3, Peptides 5 , Mol. Weight 66.115 kDa, SeqCov% 9.2	0	0	0	0	0	0	0	0	0	0	0	0	0	0	0	0	0	0	0	0	0	0	0	0	0.0744903	0.0908906	0	0.0322443	0.618829	1	0.650946	0.175673	0	0	0	0	0	0	0	0
UniProt#O15228	O15228	>sp|O15228|GNPAT_HUMAN Dihydroxyacetone phosphate acyltransferase OS=Homo sapiens GN=GNPAT PE=1 SV=1;>tr|Q5TBH8|Q5TBH8_HUMAN Dihydroxyacetone phosphate acyltransferase (Fragment) OS=Homo sapiens GN=GNPAT PE=1 SV=1, Peptides 9 , Mol. Weight 77.187 kDa, SeqCov% 15.7	0	0	0	0	0	0	0	0	0	0	0	0	0	0	0	0	0	0	0	0	0	0	0	0	0	0	0	0.0279613	0.476714	1	0.393861	0.174279	0	0	0	0	0	0	0	0
UniProt#P48449	P48449	>sp|P48449|ERG7_HUMAN Lanosterol synthase OS=Homo sapiens GN=LSS PE=1 SV=1, Peptides 18 , Mol. Weight 83.308 kDa, SeqCov% 25.3	0	0	0	0	0	0	0	0	0	0	0	0	0	0	0	0	0	0	0	0	0	0	0	0	0	0	0	0.167253	0.379272	1	0.430558	0.0512143	0	0	0	0	0	0	0	0
UniProt#A0A0C4DGI3	A0A0C4DGI3	>tr|A0A0C4DGI3|A0A0C4DGI3_HUMAN Citrate synthase, mitochondrial OS=Homo sapiens GN=CS PE=4 SV=1;>tr|B4DJV2|B4DJV2_HUMAN Citrate synthase, mitochondrial OS=Homo sapiens GN=CS PE=1 SV=1;>sp|O75390|CISY_HUMAN Citrate synthase, mitochondrial OS=Homo sapiens GN, Peptides 4 , Mol. Weight 44.703 kDa, SeqCov% 11.8	0	0	0	0	0	0	0	0	0	0	0	0	0	0	0	0	0	0	0	0	0	0	0	0	0	0	0.0445946	0.286224	0.419761	1	0.490431	0.112219	0	0	0	0	0	0	0	0
UniProt#Q9BTZ2	Q9BTZ2	>sp|Q9BTZ2|DHRS4_HUMAN Dehydrogenase/reductase SDR family member 4 OS=Homo sapiens GN=DHRS4 PE=1 SV=3;>sp|P0CG22|DR4L1_HUMAN Putative dehydrogenase/reductase SDR family member 4-like 1 OS=Homo sapiens GN=DHRS4L1 PE=5 SV=1, Peptides 3 , Mol. Weight 29.537 kDa, SeqCov% 12.9	0	0	0	0	0	0	0	0	0	0	0	0	0	0	0	0	0	0	0	0	0	0	0	0	0	0	0	0.217253	0.567195	1	0.548195	0.162028	0.0748396	0.0636347	0.116774	0	0.144894	0.183897	0.177088	0.352422
UniProt#Q12907	Q12907	>sp|Q12907|LMAN2_HUMAN Vesicular integral-membrane protein VIP36 OS=Homo sapiens GN=LMAN2 PE=1 SV=1;>tr|D6RIU4|D6RIU4_HUMAN Vesicular integral-membrane protein VIP36 (Fragment) OS=Homo sapiens GN=LMAN2 PE=1 SV=4;>tr|D6RBV2|D6RBV2_HUMAN Vesicular integral-m, Peptides 6 , Mol. Weight 40.228 kDa, SeqCov% 17.7	0	0	0	0	0	0	0	0	0	0	0	0	0	0.00965155	0.00557921	0.00777245	0	0.0235431	0.0119484	0.048721	0.0463267	0.0256014	0.0691343	0.0835594	0.180963	0.0755117	0.135498	0.111962	0.28196	1	0.397271	0.43344	0.100686	0.185115	0.23324	0.152117	0.0262097	0	0	0
UniProt#B0QYW5	B0QYW5	>tr|B0QYW5|B0QYW5_HUMAN Peroxisomal membrane protein PMP34 OS=Homo sapiens GN=SLC25A17 PE=1 SV=1;>tr|F6RTR7|F6RTR7_HUMAN Peroxisomal membrane protein PMP34 OS=Homo sapiens GN=SLC25A17 PE=1 SV=1;>sp|O43808|PM34_HUMAN Peroxisomal membrane protein PMP34 OS=Ho, Peptides 6 , Mol. Weight 25.721 kDa, SeqCov% 28.9	0	0	0	0	0	0	0	0	0	0	0	0	0	0	0	0	0	0	0	0	0	0	0	0	0	0	0	0	0.346168	1	0.119342	0.0522169	0	0	0	0	0	0	0	0
UniProt#Q5T8U5	Q5T8U5	>tr|Q5T8U5|Q5T8U5_HUMAN Surfeit 4 OS=Homo sapiens GN=SURF4 PE=1 SV=1;>sp|O15260|SURF4_HUMAN Surfeit locus protein 4 OS=Homo sapiens GN=SURF4 PE=1 SV=3;>tr|B7Z1G8|B7Z1G8_HUMAN Surfeit 4, isoform CRA_b OS=Homo sapiens GN=SURF4 PE=1 SV=1, Peptides 5 , Mol. Weight 21.127 kDa, SeqCov% 35.5	0	0	0	0	0	0	0	0	0	0	0	0	0	0	0	0	0	0.00362414	0	0.0116741	0.0427836	0	0.0129051	0	0.00366905	0	0	0.0496771	0.217995	1	0.207738	0.186396	0.00595023	0.0398414	0.022157	0.00553211	0	0	0	0
UniProt#Q7Z449	Q7Z449	>sp|Q7Z449|CP2U1_HUMAN Cytochrome P450 2U1 OS=Homo sapiens GN=CYP2U1 PE=1 SV=1, Peptides 2 , Mol. Weight 61.986 kDa, SeqCov% 4.4	0	0	0	0	0	0	0	0	0	0	0	0	0	0	0	0	0	0	0	0	0	0	0	0	0	0	0	0	0	1	0	0	0	0	0	0	0	0	0	0
UniProt#Q5NDL2	Q5NDL2	>sp|Q5NDL2|EOGT_HUMAN EGF domain-specific O-linked N-acetylglucosamine transferase OS=Homo sapiens GN=EOGT PE=1 SV=1, Peptides 2 , Mol. Weight 62.01 kDa, SeqCov% 4.2	0	0	0	0	0	0	0	0	0	0	0	0	0	0	0	0	0	0	0	0	0	0	0	0	0	0	0	0	0	1	0	0	0	0	0	0	0	0	0	0
UniProt#P62140	P62140	>sp|P62140|PP1B_HUMAN Serine/threonine-protein phosphatase PP1-beta catalytic subunit OS=Homo sapiens GN=PPP1CB PE=1 SV=3;>tr|C9J9S3|C9J9S3_HUMAN Serine/threonine-protein phosphatase (Fragment) OS=Homo sapiens GN=PPP1CB PE=1 SV=1;>tr|C9JP48|C9JP48_HUMAN Se, Peptides 4 , Mol. Weight 37.186 kDa, SeqCov% 17.4	0	0	0	0	0	0	0	0	0	0	0	0	0	0	0	0	0	0	0	0	0	0	0	0	0	0	0	0	0	1	0	0	0	0	0	0	0	0	0	0
UniProt#Q15751	Q15751	>sp|Q15751|HERC1_HUMAN Probable E3 ubiquitin-protein ligase HERC1 OS=Homo sapiens GN=HERC1 PE=1 SV=2, Peptides 2 , Mol. Weight 532.22 kDa, SeqCov% 0.5	0	0	0	0	0	0	0	0	0	0	0	0	0	0	0	0	0	0	0	0	0	0	0	0	0	0	0	0	0	1	0	0	0	0	0	0	0	0	0	0
UniProt#Q5TAE8	Q5TAE8	>tr|Q5TAE8|Q5TAE8_HUMAN ERO1-like protein beta (Fragment) OS=Homo sapiens GN=ERO1LB PE=1 SV=1;>sp|Q86YB8|ERO1B_HUMAN ERO1-like protein beta OS=Homo sapiens GN=ERO1LB PE=1 SV=2, Peptides 2 , Mol. Weight 19.966 kDa, SeqCov% 12.7	0	0	0	0	0	0	0	0	0	0	0	0	0	0	0	0	0	0	0	0	0	0	0	0	0	0	0	0	0	1	0	0	0	0	0	0	0	0	0	0
UniProt#H3BQT6	H3BQT6	>tr|H3BQT6|H3BQT6_HUMAN Tyrosine-protein phosphatase non-receptor type 9 (Fragment) OS=Homo sapiens GN=PTPN9 PE=1 SV=1;>tr|A0A0A0MR09|A0A0A0MR09_HUMAN Tyrosine-protein phosphatase non-receptor type 9 OS=Homo sapiens GN=PTPN9 PE=1 SV=1;>sp|P43378|PTN9_HUMAN, Peptides 1 , Mol. Weight 19.751 kDa, SeqCov% 7.5	0	0	0	0	0	0	0	0	0	0	0	0	0	0	0	0	0	0	0	0	0	0	0	0	0	0	0	0	0	1	0	0	0	0	0	0	0	0	0	0
UniProt#O00763	O00763	>sp|O00763|ACACB_HUMAN Acetyl-CoA carboxylase 2 OS=Homo sapiens GN=ACACB PE=1 SV=3;>tr|F8W8T8|F8W8T8_HUMAN Acetyl-CoA carboxylase 2 OS=Homo sapiens GN=ACACB PE=1 SV=2;>tr|H0YGH5|H0YGH5_HUMAN Acetyl-CoA carboxylase 2 (Fragment) OS=Homo sapiens GN=ACACB PE=1, Peptides 2 , Mol. Weight 276.54 kDa, SeqCov% 0.9	0	0	0	0	0	0	0	0	0	0	0	0	0	0	0	0	0	0	0	0	0	0	0	0	0	0	0	0	0	1	0	0	0	0	0	0	0	0	0	0
UniProt#O95630	O95630	>sp|O95630|STABP_HUMAN STAM-binding protein OS=Homo sapiens GN=STAMBP PE=1 SV=1, Peptides 1 , Mol. Weight 48.076 kDa, SeqCov% 3.1	0	0	0	0	0	0	0	0	0	0	0	0	0	0	0	0	0	0	0	0	0	0	0	0	0	0	0	0	0	1	0	0	0	0	0	0	0	0	0	0
UniProt#P13861	P13861	>sp|P13861|KAP2_HUMAN cAMP-dependent protein kinase type II-alpha regulatory subunit OS=Homo sapiens GN=PRKAR2A PE=1 SV=2;>tr|C9J830|C9J830_HUMAN cAMP-dependent protein kinase type II-alpha regulatory subunit (Fragment) OS=Homo sapiens GN=PRKAR2A PE=1 SV=1, Peptides 2 , Mol. Weight 45.518 kDa, SeqCov% 5.9	0	0	0	0	0	0	0	0	0	0	0.194342	0	0	0	0	0	0	0	0	0	0	0	0	0	0	0	0	0	0	1	0	0	0	0	0	0	0	0	0	0
UniProt#Q58FF8	Q58FF8	>sp|Q58FF8|H90B2_HUMAN Putative heat shock protein HSP 90-beta 2 OS=Homo sapiens GN=HSP90AB2P PE=1 SV=2, Peptides 5 , Mol. Weight 44.348 kDa, SeqCov% 14.2	0	0	0	0	0	0	0	0	0	0	0	0	0	0	0	0	0	0	0	0	0	0	0	0	0	0	0	1	0	0.821439	0	0	0	0	0	0	0	0	0	0
UniProt#Q99640	Q99640	>sp|Q99640|PMYT1_HUMAN Membrane-associated tyrosine- and threonine-specific cdc2-inhibitory kinase OS=Homo sapiens GN=PKMYT1 PE=1 SV=1, Peptides 1 , Mol. Weight 54.521 kDa, SeqCov% 2.6	0	0	0	0	0	0	0	0	0	0	0	0	0	0	0	0	0	0	0	0	0	0	0	0	0	0	0	1	0	0.987112	0	0	0	0	0	0	0	0	0	0
UniProt#Q12874	Q12874	>sp|Q12874|SF3A3_HUMAN Splicing factor 3A subunit 3 OS=Homo sapiens GN=SF3A3 PE=1 SV=1, Peptides 2 , Mol. Weight 58.848 kDa, SeqCov% 5	0	0	0	0	0	0	0	0	0	0	0	0	0	0	0	0	0	0	0	0	0	0	0	0	0.26675	0	0	1	0	0.991783	0.445619	0.483945	0	0	0	0	0	0	0	0
UniProt#P61604	P61604	>sp|P61604|CH10_HUMAN 10 kDa heat shock protein, mitochondrial OS=Homo sapiens GN=HSPE1 PE=1 SV=2;>tr|B8ZZL8|B8ZZL8_HUMAN 10 kDa heat shock protein, mitochondrial OS=Homo sapiens GN=HSPE1 PE=1 SV=1;>tr|B8ZZ54|B8ZZ54_HUMAN 10 kDa heat shock protein, mitocho, Peptides 5 , Mol. Weight 10.932 kDa, SeqCov% 46.1	0	0	0	0	0	0	0	0	0	0	0	0	0	0	0	0	0	0	0	0	0	0	0	0	0	0	0.106613	0.902439	0.198981	1	0.435069	0	0	0	0	0	0	0	0	0
UniProt#H0Y4X3	H0Y4X3	>tr|H0Y4X3|H0Y4X3_HUMAN RNA-binding protein 39 (Fragment) OS=Homo sapiens GN=RBM39 PE=1 SV=4;>tr|G3XAC6|G3XAC6_HUMAN RNA-binding protein 39 OS=Homo sapiens GN=RBM39 PE=1 SV=1;>sp|Q14498|RBM39_HUMAN RNA-binding protein 39 OS=Homo sapiens GN=RBM39 PE=1 SV=2;, Peptides 2 , Mol. Weight 36.514 kDa, SeqCov% 8.3	0	0	0	0	0	0	0	0	0	0	0	0	0	0	0	0	0	0	0	0	0	0	0	0	0	0	0.245829	1	0.446758	0.964634	0.319039	0.346812	0.200592	0	0	0	0	0	0	0
UniProt#Q8NC51	Q8NC51	>sp|Q8NC51|PAIRB_HUMAN Plasminogen activator inhibitor 1 RNA-binding protein OS=Homo sapiens GN=SERBP1 PE=1 SV=2, Peptides 2 , Mol. Weight 44.965 kDa, SeqCov% 9.1	0	0	0	0	0	0	0	0	0	0	0	0	0	0	0	0	0	0	0	0	0	0	0	0	0	0.242129	0.716599	0.90227	0	0.918838	1	0.893837	0	0	0	0	0	0	0	0
UniProt#F8VSC4	F8VSC4	>tr|F8VSC4|F8VSC4_HUMAN Methionine aminopeptidase 2 (Fragment) OS=Homo sapiens GN=METAP2 PE=1 SV=1;>tr|G3V1U3|G3V1U3_HUMAN Methionine aminopeptidase 2 OS=Homo sapiens GN=METAP2 PE=1 SV=1;>sp|P50579|MAP2_HUMAN Methionine aminopeptidase 2 OS=Homo sapiens GN=, Peptides 1 , Mol. Weight 17.068 kDa, SeqCov% 15.5	0	0	0	0	0	0	0	0	0	0	0	0	0	0	0	0	0	0	0	0	0	0	0	0	0	0	0.87142	0.892879	0	1	0.773054	0	0	0	0	0	0	0	0	0
UniProt#Q7Z7N9	Q7Z7N9	>sp|Q7Z7N9|T179B_HUMAN Transmembrane protein 179B OS=Homo sapiens GN=TMEM179B PE=1 SV=1, Peptides 1 , Mol. Weight 23.55 kDa, SeqCov% 7.3	0	0	0	0	0	0	0	0	0	0	0	0	0	0	0	0	0	0	0	0	0	0	0	0	0	0.297335	0.822756	1	0	0.592011	0.305637	0	0	0	0	0	0	0	0	0
UniProt#P55145	P55145	>sp|P55145|MANF_HUMAN Mesencephalic astrocyte-derived neurotrophic factor OS=Homo sapiens GN=MANF PE=1 SV=3, Peptides 8 , Mol. Weight 20.7 kDa, SeqCov% 46.2	0	0	0	0	0	0	0	0	0	0	0	0	0	0	0	0	0	0	0	0	0.0501552	0.0299411	0.0642359	0.202545	0.367773	0.463075	0.728384	1	0.360244	0.574987	0.437896	0.28214	0.162735	0.149021	0.307845	0.24519	0.228567	0.310191	0.265419	0.47751
UniProt#P49006	P49006	>sp|P49006|MRP_HUMAN MARCKS-related protein OS=Homo sapiens GN=MARCKSL1 PE=1 SV=2, Peptides 5 , Mol. Weight 19.529 kDa, SeqCov% 67.7	0	0	0	0	0	0	0	0	0	0	0	0	0	0	0	0	0	0	0	0	0	0	0	0	0.0953493	0.348102	0.683343	0.527407	1	0.726389	0.252935	0.32498	0.0822234	0	0	0	0	0	0	0
UniProt#Q1JUQ3	Q1JUQ3	>tr|Q1JUQ3|Q1JUQ3_HUMAN FK506 binding protein12 OS=Homo sapiens GN=FKBP12-Exin PE=2 SV=1;>tr|A0A087WTS4|A0A087WTS4_HUMAN Peptidyl-prolyl cis-trans isomerase FKBP1A OS=Homo sapiens GN=FKBP1A PE=4 SV=1;>tr|A0A087WV48|A0A087WV48_HUMAN Uncharacterized protein , Peptides 1 , Mol. Weight 3.9655 kDa, SeqCov% 35.1	0	0	0	0	0	0	0	0	0	0	0	0	0	0	0	0	0	0	0	0	0	0	0	0	0.419068	0.600316	0.993933	0.717628	0.809967	1	0	0	0	0	0	0	0	0	0	0
UniProt#Q8WVM8	Q8WVM8	>sp|Q8WVM8|SCFD1_HUMAN Sec1 family domain-containing protein 1 OS=Homo sapiens GN=SCFD1 PE=1 SV=4, Peptides 7 , Mol. Weight 72.379 kDa, SeqCov% 15.9	0	0	0	0	0	0	0	0	0	0	0	0	0	0	0	0	0	0	0	0	0	0	0	0.264025	0.239718	0.21778	0.713994	0.616899	0.487181	1	0.152658	0.465243	0	0	0	0	0	0	0	0
UniProt#Q02790	Q02790	>sp|Q02790|FKBP4_HUMAN Peptidyl-prolyl cis-trans isomerase FKBP4 OS=Homo sapiens GN=FKBP4 PE=1 SV=3, Peptides 6 , Mol. Weight 51.804 kDa, SeqCov% 19	0	0	0	0	0	0	0	0	0	0	0	0	0	0	0	0	0	0	0	0	0	0	0	0	0	0.0627893	0.571532	0.956459	0.84922	1	0.183854	0.51322	0	0	0	0	0	0	0	0
UniProt#O43390	O43390	>sp|O43390|HNRPR_HUMAN Heterogeneous nuclear ribonucleoprotein R OS=Homo sapiens GN=HNRNPR PE=1 SV=1;>tr|B4DT28|B4DT28_HUMAN Heterogeneous nuclear ribonucleoprotein R OS=Homo sapiens GN=HNRNPR PE=1 SV=1, Peptides 12 , Mol. Weight 70.942 kDa, SeqCov% 23.1	0	0	0	0	0	0	0	0	0	0	0	0	0	0.0100325	0.00901129	0.00251605	0.00328355	0.00807258	0.0310031	0.0276944	0.0469123	0.0435005	0.0797572	0.11679	0.116237	0.138894	0.729149	0.970287	0.917532	1	0.905488	0.846156	0.273538	0.0788027	0.011266	0	0	0	0	0
UniProt#O60506	O60506	>sp|O60506|HNRPQ_HUMAN Heterogeneous nuclear ribonucleoprotein Q OS=Homo sapiens GN=SYNCRIP PE=1 SV=2, Peptides 11 , Mol. Weight 69.602 kDa, SeqCov% 23.9	0	0	0	0	0	0	0	0	0	0	0	0	0	0.00557306	0	0.00312921	0	0.00422381	0	0.0131307	0	0	0.01755	0.0209742	0.0411311	0.137916	0.585686	0.846233	1	0.990137	0.708305	0.695999	0.145556	0.059072	0.0300439	0	0	0	0	0
UniProt#P31948	P31948	>sp|P31948|STIP1_HUMAN Stress-induced-phosphoprotein 1 OS=Homo sapiens GN=STIP1 PE=1 SV=1;>tr|F5H783|F5H783_HUMAN Stress-induced-phosphoprotein 1 OS=Homo sapiens GN=STIP1 PE=1 SV=1;>tr|F5GXD8|F5GXD8_HUMAN Stress-induced-phosphoprotein 1 OS=Homo sapiens GN=, Peptides 8 , Mol. Weight 62.639 kDa, SeqCov% 17.5	0	0	0	0	0	0	0	0	0	0	0	0	0	0	0	0	0	0	0	0	0	0	0	0.03971	0.082747	0.290006	0.530178	0.913799	1	0.969885	0.780625	0.447355	0.0216657	0	0	0	0	0	0	0
UniProt#F8W930	F8W930	>tr|F8W930|F8W930_HUMAN Insulin-like growth factor 2 mRNA-binding protein 2 OS=Homo sapiens GN=IGF2BP2 PE=1 SV=1;>sp|Q9Y6M1|IF2B2_HUMAN Insulin-like growth factor 2 mRNA-binding protein 2 OS=Homo sapiens GN=IGF2BP2 PE=1 SV=2, Peptides 7 , Mol. Weight 66.785 kDa, SeqCov% 16.5	0	0	0	0	0	0	0	0	0	0	0	0	0	0	0	0	0	0	0	0	0	0	0	0.122864	0.173531	0.334463	0.459806	0.776401	0.66396	1	0.897943	0.6197	0	0	0	0	0	0	0	0
UniProt#Q9Y285	Q9Y285	>sp|Q9Y285|SYFA_HUMAN Phenylalanine--tRNA ligase alpha subunit OS=Homo sapiens GN=FARSA PE=1 SV=3;>tr|K7EK06|K7EK06_HUMAN Phenylalanine--tRNA ligase alpha subunit (Fragment) OS=Homo sapiens GN=FARSA PE=1 SV=4;>tr|K7ER16|K7ER16_HUMAN Phenylalanine--tRNA lig, Peptides 3 , Mol. Weight 57.563 kDa, SeqCov% 7.7	0	0	0	0	0	0	0	0	0	0	0	0	0	0	0	0	0	0	0	0	0	0	0	0	0.0993602	0.0446835	0.205211	0.425293	0.459795	1	0.262101	0.316617	0	0	0	0	0	0	0	0
UniProt#E9PL69	E9PL69	>tr|E9PL69|E9PL69_HUMAN Ribonucleoside-diphosphate reductase large subunit OS=Homo sapiens GN=RRM1 PE=1 SV=1;>sp|P23921|RIR1_HUMAN Ribonucleoside-diphosphate reductase large subunit OS=Homo sapiens GN=RRM1 PE=1 SV=1, Peptides 2 , Mol. Weight 64.836 kDa, SeqCov% 4.9	0	0	0	0	0	0	0	0	0	0	0	0	0	0	0	0	0	0	0	0	0	0	0	0	0	0	0.271152	0.480542	0.569258	1	0.434597	0.222998	0	0	0	0	0	0	0	0
UniProt#Q8NF37	Q8NF37	>sp|Q8NF37|PCAT1_HUMAN Lysophosphatidylcholine acyltransferase 1 OS=Homo sapiens GN=LPCAT1 PE=1 SV=2, Peptides 4 , Mol. Weight 59.151 kDa, SeqCov% 10.7	0	0	0	0	0	0	0	0	0	0	0	0	0	0	0	0	0	0	0	0	0	0	0	0.00533172	0.0396935	0.102029	0.162261	0.362741	0.493318	1	0.477206	0.22657	0.0250344	0	0	0	0	0.0168775	0	0
UniProt#Q9NZI8	Q9NZI8	>sp|Q9NZI8|IF2B1_HUMAN Insulin-like growth factor 2 mRNA-binding protein 1 OS=Homo sapiens GN=IGF2BP1 PE=1 SV=2, Peptides 12 , Mol. Weight 63.48 kDa, SeqCov% 26.5	0	0	0	0	0	0	0	0	0	0	0	0	0	0	0	0	0	0	0	0	0	0	0.0343806	0.0472238	0.154079	0.195122	0.304275	0.709774	0.631534	1	0.560687	0.276496	0	0	0	0	0	0	0	0
UniProt#Q8WVX9	Q8WVX9	>sp|Q8WVX9|FACR1_HUMAN Fatty acyl-CoA reductase 1 OS=Homo sapiens GN=FAR1 PE=1 SV=1;>tr|E9PNW8|E9PNW8_HUMAN Fatty acyl-CoA reductase 1 (Fragment) OS=Homo sapiens GN=FAR1 PE=1 SV=1, Peptides 5 , Mol. Weight 59.356 kDa, SeqCov% 11.5	0	0	0	0	0.0366649	0	0.0409555	0	0	0.0292183	0	0	0	0	0	0	0	0	0	0	0	0	0	0.237245	0	0.0956131	0.350429	0.62039	0.951139	1	0.603653	0.256607	0	0	0	0	0	0	0	0
UniProt#Q9NTJ5	Q9NTJ5	>sp|Q9NTJ5|SAC1_HUMAN Phosphatidylinositide phosphatase SAC1 OS=Homo sapiens GN=SACM1L PE=1 SV=2;>tr|E9PGZ4|E9PGZ4_HUMAN Phosphatidylinositide phosphatase SAC1 OS=Homo sapiens GN=SACM1L PE=1 SV=1, Peptides 9 , Mol. Weight 66.966 kDa, SeqCov% 21.5	0	0	0	0.0207772	0.0409541	0	0	0	0	0	0	0	0	0	0	0	0	0.0322137	0	0.0226135	0.0335383	0	0.0285421	0.0337028	0.140849	0.290822	0.409323	0.670352	0.720339	1	0.354265	0	0	0	0	0	0	0	0	0
UniProt#Q86U42	Q86U42	>sp|Q86U42|PABP2_HUMAN Polyadenylate-binding protein 2 OS=Homo sapiens GN=PABPN1 PE=1 SV=3;>tr|H0YJH9|H0YJH9_HUMAN Polyadenylate-binding protein 2 (Fragment) OS=Homo sapiens GN=PABPN1 PE=1 SV=1;>tr|B4DEH8|B4DEH8_HUMAN Polyadenylate-binding protein 2 OS=Hom, Peptides 3 , Mol. Weight 32.749 kDa, SeqCov% 13.4	0	0	0	0	0	0	0	0	0	0	0	0	0	0	0	0	0	0	0	0	0	0	0	0	0	0.247488	0.479582	0.338906	0.766313	1	0.756517	0	0.31328	0.238952	0.339066	0	0	0	0	0
UniProt#P35637	P35637	>sp|P35637|FUS_HUMAN RNA-binding protein FUS OS=Homo sapiens GN=FUS PE=1 SV=1;>tr|H3BPE7|H3BPE7_HUMAN RNA-binding protein FUS OS=Homo sapiens GN=FUS PE=1 SV=1, Peptides 4 , Mol. Weight 53.425 kDa, SeqCov% 12.4	0	0	0	0	0	0	0	0	0	0	0	0	0	0	0	0	0	0.0374084	0	0	0.0893001	0	0	0.0892765	0.318734	0.309611	0.43106	0.582164	0.486434	0.888546	1	0.243724	0.233599	0	0	0	0	0	0	0
UniProt#E9PNW0	E9PNW0	>tr|E9PNW0|E9PNW0_HUMAN Nucleosome assembly protein 1-like 4 (Fragment) OS=Homo sapiens GN=NAP1L4 PE=1 SV=1;>tr|E9PJJ2|E9PJJ2_HUMAN Nucleosome assembly protein 1-like 4 (Fragment) OS=Homo sapiens GN=NAP1L4 PE=1 SV=1;>tr|E9PS34|E9PS34_HUMAN Nucleosome assem, Peptides 3 , Mol. Weight 12.25 kDa, SeqCov% 43	0	0	0	0	0	0	0	0	0	0	0	0	0	0	0	0	0	0	0	0	0	0	0	0	0	0.208019	0.573515	0.593463	0.740149	0.632365	1	0.745753	0.718279	0.614652	0	0	0	0	0	0
UniProt#P26641	P26641	>sp|P26641|EF1G_HUMAN Elongation factor 1-gamma OS=Homo sapiens GN=EEF1G PE=1 SV=3, Peptides 10 , Mol. Weight 50.118 kDa, SeqCov% 30.4	0	0	0	0	0	0	0.0244668	0.0283925	0.0258751	0.019013	0.0276681	0	0.0284517	0.0189709	0	0	0.0401944	0.0809605	0.0491689	0.0713442	0.193043	0	0	0.0664699	0.315938	0.347655	0.698409	0.968314	0.695683	0.858333	0.828782	1	0.887449	0.631206	0.393766	0	0	0	0	0
UniProt#P16989	P16989	>sp|P16989|YBOX3_HUMAN Y-box-binding protein 3 OS=Homo sapiens GN=YBX3 PE=1 SV=4, Peptides 7 , Mol. Weight 40.089 kDa, SeqCov% 34.4	0	0	0	0	0	0	0	0	0	0	0	0	0	0	0	0	0	0	0	0	0	0	0	0.0506784	0.214383	0.206514	1	0.927275	0.861571	0.238713	0.514864	0.64179	0.282697	0.297571	0.266236	0	0	0	0	0
UniProt#O14745	O14745	>sp|O14745|NHRF1_HUMAN Na(+)/H(+) exchange regulatory cofactor NHE-RF1 OS=Homo sapiens GN=SLC9A3R1 PE=1 SV=4;>tr|J3QRP6|J3QRP6_HUMAN Na(+)/H(+) exchange regulatory cofactor NHE-RF1 (Fragment) OS=Homo sapiens GN=SLC9A3R1 PE=1 SV=1, Peptides 4 , Mol. Weight 38.868 kDa, SeqCov% 18.4	0	0	0	0	0	0	0	0	0	0	0	0	0	0	0	0	0	0	0	0	0	0	0	0	0	0	0.814857	0.861322	0.83666	0.641824	0.995825	1	0	0	0.568853	0	0	0	0	0
UniProt#B2ZWH1	B2ZWH1	>tr|B2ZWH1|B2ZWH1_HUMAN Calcyclin-binding protein (Fragment) OS=Homo sapiens GN=CACYBP PE=1 SV=1;>sp|Q9HB71|CYBP_HUMAN Calcyclin-binding protein OS=Homo sapiens GN=CACYBP PE=1 SV=2, Peptides 2 , Mol. Weight 5.8587 kDa, SeqCov% 36	0	0	0	0	0	0	0	0	0	0	0	0	0	0	0	0	0	0	0	0	0.478466	0	0	0	0	0	1	0	0.682404	0.740941	0	0.88521	0	0	0	0	0	0	0	0
UniProt#O95870	O95870	>sp|O95870|ABHGA_HUMAN Abhydrolase domain-containing protein 16A OS=Homo sapiens GN=ABHD16A PE=1 SV=3;>tr|F2Z3G6|F2Z3G6_HUMAN Abhydrolase domain-containing protein 16A OS=Homo sapiens GN=ABHD16A PE=1 SV=1;>tr|F2Z3H2|F2Z3H2_HUMAN Abhydrolase domain-containi, Peptides 2 , Mol. Weight 63.243 kDa, SeqCov% 3.9	0	0	0	0	0	0	0	0	0	0	0	0	0	0	0	0	0	0	0	0	0	0	0	0	0	0	0	0	1	0.276488	0	0	0	0	0	0	0	0	0	0
UniProt#Q5JU69	Q5JU69	>sp|Q5JU69|TOR2A_HUMAN Torsin-2A OS=Homo sapiens GN=TOR2A PE=2 SV=1, Peptides 1 , Mol. Weight 35.714 kDa, SeqCov% 5	0	0	0	0	0	0	0	0	0	0	0	0	0	0	0	0	0	0	0	0	0	0	0	0	0	0	0	0	1	0	0	0	0	0	0	0	0	0	0	0
UniProt#K7ES31	K7ES31	>tr|K7ES31|K7ES31_HUMAN Eukaryotic translation initiation factor 3 subunit K OS=Homo sapiens GN=EIF3K PE=1 SV=1;>tr|K7EMQ9|K7EMQ9_HUMAN Eukaryotic translation initiation factor 3 subunit K (Fragment) OS=Homo sapiens GN=EIF3K PE=1 SV=1;>tr|K7ERF1|K7ERF1_HUM, Peptides 1 , Mol. Weight 15.875 kDa, SeqCov% 10.2	0	0	0	0	0	0	0	0	0	0	0	0	0	0	0	0	0	0	0	0	0	0	0	0	0	0	0	0	1	0	0	0	0	0	0	0	0	0	0	0
UniProt#P31153	P31153	>sp|P31153|METK2_HUMAN S-adenosylmethionine synthase isoform type-2 OS=Homo sapiens GN=MAT2A PE=1 SV=1, Peptides 2 , Mol. Weight 43.66 kDa, SeqCov% 7.6	0	0	0	0	0	0	0	0	0	0	0	0	0	0	0	0	0	0	0	0	0	0	0	0	0	0	0	0	1	0	0	0	0	0	0	0	0	0	0	0
UniProt#Q01581	Q01581	>sp|Q01581|HMCS1_HUMAN Hydroxymethylglutaryl-CoA synthase, cytoplasmic OS=Homo sapiens GN=HMGCS1 PE=1 SV=2, Peptides 2 , Mol. Weight 57.293 kDa, SeqCov% 6	0	0	0	0	0	0	0	0	0	0	0	0	0	0	0	0	0	0	0	0	0	0	0	0	0	0	0	0	1	0	0	0	0	0	0	0	0	0	0	0
UniProt#H0YEN6	H0YEN6	>tr|H0YEN6|H0YEN6_HUMAN Delta(14)-sterol reductase (Fragment) OS=Homo sapiens GN=TM7SF2 PE=1 SV=1;>tr|E9PS18|E9PS18_HUMAN Delta(14)-sterol reductase (Fragment) OS=Homo sapiens GN=TM7SF2 PE=1 SV=1;>tr|E9PLS9|E9PLS9_HUMAN Delta(14)-sterol reductase (Fragment, Peptides 1 , Mol. Weight 23.237 kDa, SeqCov% 6.2	0	0	0	0	0	0	0	0	0	0	0	0	0	0	0	0	0	0	0	0	0	0	0	0	0	0	0	0	1	0	0	0	0	0	0	0	0	0	0	0
UniProt#E9PLR7	E9PLR7	>tr|E9PLR7|E9PLR7_HUMAN RING finger protein 121 OS=Homo sapiens GN=RNF121 PE=1 SV=1;>tr|F8WDV7|F8WDV7_HUMAN RING finger protein 121 OS=Homo sapiens GN=RNF121 PE=1 SV=1;>sp|Q9H920|RN121_HUMAN RING finger protein 121 OS=Homo sapiens GN=RNF121 PE=1 SV=1;>tr|H, Peptides 2 , Mol. Weight 9.1644 kDa, SeqCov% 40.7	0	0	0	0	0	0	0	0	0	0	0	0	0	0	0	0	0	0	0	0	0	0	0	0	0	0	0	0	1	0	0	0	0	0	0	0	0	0	0	0
UniProt#F5GY55	F5GY55	>tr|F5GY55|F5GY55_HUMAN DNA damage-binding protein 1 OS=Homo sapiens GN=DDB1 PE=1 SV=1;>sp|Q16531|DDB1_HUMAN DNA damage-binding protein 1 OS=Homo sapiens GN=DDB1 PE=1 SV=1;>tr|F5H4N9|F5H4N9_HUMAN DNA damage-binding protein 1 (Fragment) OS=Homo sapiens GN=D, Peptides 4 , Mol. Weight 121.71 kDa, SeqCov% 5	0	0	0	0	0	0	0	0	0	0	0	0	0	0	0	0	0	0	0	0	0	0	0	0	0	0	0	0	1	0	0	0	0	0	0	0	0	0	0	0
UniProt#E5RI21	E5RI21	>tr|E5RI21|E5RI21_HUMAN Coiled-coil domain-containing protein 25 OS=Homo sapiens GN=CCDC25 PE=1 SV=1;>tr|Q0VGD4|Q0VGD4_HUMAN CCDC25 protein OS=Homo sapiens GN=CCDC25 PE=1 SV=1;>tr|G3V121|G3V121_HUMAN Coiled-coil domain containing 25, isoform CRA_b OS=Homo , Peptides 1 , Mol. Weight 3.0063 kDa, SeqCov% 76.9	0	0	0	0	0	0	0	0	0	0	0	0	0	0	0	0	0	0	0	0	0	0	0	0	0	0	0	0	1	0	0	0	0	0	0	0	0	0	0	0
UniProt#P17677	P17677	>sp|P17677|NEUM_HUMAN Neuromodulin OS=Homo sapiens GN=GAP43 PE=1 SV=1, Peptides 2 , Mol. Weight 24.802 kDa, SeqCov% 24.8	0	0	0	0	0	0	0	0	0	0	0	0	0	0	0	0	0	0	0	0	0	0	0	0	0	0	0.0367991	0	1	0	0	0	0	0	0	0	0	0	0	0
UniProt#B0QY89	B0QY89	>tr|B0QY89|B0QY89_HUMAN Eukaryotic translation initiation factor 3 subunit L OS=Homo sapiens GN=EIF3L PE=1 SV=1;>sp|Q9Y262|EIF3L_HUMAN Eukaryotic translation initiation factor 3 subunit L OS=Homo sapiens GN=EIF3L PE=1 SV=1;>tr|B0QY90|B0QY90_HUMAN Eukaryoti, Peptides 6 , Mol. Weight 70.901 kDa, SeqCov% 14.5	0.0170587	0	0.185959	0	0	0	0	0	0	0	0	0	0	0	0	0	0	0	0	0	0	0	0	0	0	0	0	0.450989	1	0	0	0	0	0	0	0	0	0	0	0
UniProt#Q9NUP9	Q9NUP9	>sp|Q9NUP9|LIN7C_HUMAN Protein lin-7 homolog C OS=Homo sapiens GN=LIN7C PE=1 SV=1;>tr|H0YI92|H0YI92_HUMAN Protein lin-7 homolog A (Fragment) OS=Homo sapiens GN=LIN7A PE=1 SV=1;>tr|G3V1D4|G3V1D4_HUMAN Lin-7 homolog C (C. elegans), isoform CRA_b OS=Homo sapi, Peptides 2 , Mol. Weight 21.834 kDa, SeqCov% 13.7	0	0	0	0	0	0	0	0	0	0	0	0	0	0.649654	0	0	0	0	0	0	0.558749	0	0	0.371984	0	0	0	1	0	0	0	0	0	0	0	0	0	0.308123	0	0
UniProt#Q86T03	Q86T03	>sp|Q86T03|TM55B_HUMAN Type 1 phosphatidylinositol 4,5-bisphosphate 4-phosphatase OS=Homo sapiens GN=TMEM55B PE=1 SV=1;>tr|G3V5T5|G3V5T5_HUMAN Type 1 phosphatidylinositol 4,5-bisphosphate 4-phosphatase (Fragment) OS=Homo sapiens GN=TMEM55B PE=1 SV=4;>tr|G3, Peptides 2 , Mol. Weight 29.469 kDa, SeqCov% 7.9	0	0	0	0	0	0	0	0	0	0	0	0	0	0	0	0.316307	0	0.875813	0	0	0	0	0	0	0	0	0	1	0	0	0	0	0	0	0	0	0	0	0	0
UniProt#P04899	P04899	>sp|P04899|GNAI2_HUMAN Guanine nucleotide-binding protein G(i) subunit alpha-2 OS=Homo sapiens GN=GNAI2 PE=1 SV=3, Peptides 11 , Mol. Weight 40.45 kDa, SeqCov% 38	0	0	0	0	0	0	0	0	0	0	0	0	0	0	0	0	0	0	0	0	0	0	0	0	0.020199	0.191004	0.201016	1	0.350283	0.249909	0.066713	0.151064	0.410718	0.409327	0.0178586	0.602193	0.276094	0.172628	0.297797	0.475409
UniProt#A6NNI4	A6NNI4	>tr|A6NNI4|A6NNI4_HUMAN Tetraspanin OS=Homo sapiens GN=CD9 PE=1 SV=1;>tr|G8JLH6|G8JLH6_HUMAN Tetraspanin (Fragment) OS=Homo sapiens GN=CD9 PE=1 SV=1;>sp|P21926|CD9_HUMAN CD9 antigen OS=Homo sapiens GN=CD9 PE=1 SV=4, Peptides 4 , Mol. Weight 17.764 kDa, SeqCov% 29.6	0	0	0	0	0	0	0	0	0	0	0	0	0	0	0	0	0	0	0	0	0	0	0	0	0	0	0	1	0.0601366	0	0.844662	0	0	0	0	0	0	0	0	0
UniProt#F8VVM2	F8VVM2	>tr|F8VVM2|F8VVM2_HUMAN Phosphate carrier protein, mitochondrial OS=Homo sapiens GN=SLC25A3 PE=1 SV=1;>sp|Q00325|MPCP_HUMAN Phosphate carrier protein, mitochondrial OS=Homo sapiens GN=SLC25A3 PE=1 SV=2, Peptides 4 , Mol. Weight 36.161 kDa, SeqCov% 13.6	0	0	0	0.00657714	0	0	0	0	0	0	0	0	0	0	0	0	0	0	0	0	0	0	0	0	0.0244822	0.088516	0.463298	1	0.353522	0	0.160099	0.134746	0.0180885	0.0233052	0	0	0	0	0	0
UniProt#Q99720	Q99720	>sp|Q99720|SGMR1_HUMAN Sigma non-opioid intracellular receptor 1 OS=Homo sapiens GN=SIGMAR1 PE=1 SV=1;>tr|Q5T1J1|Q5T1J1_HUMAN HCG20471, isoform CRA_c OS=Homo sapiens GN=SIGMAR1 PE=1 SV=1, Peptides 2 , Mol. Weight 25.127 kDa, SeqCov% 11.2	0	0	0	0	0	0	0	0	0	0	0	0	0	0	0	0	0	0	0	0	0	0	0	0	0	0	0.291197	1	0	0	0	0	0	0	0	0	0	0	0	0
UniProt#Q8TCZ2	Q8TCZ2	>sp|Q8TCZ2|C99L2_HUMAN CD99 antigen-like protein 2 OS=Homo sapiens GN=CD99L2 PE=1 SV=1, Peptides 2 , Mol. Weight 27.986 kDa, SeqCov% 13	0	0	0	0	0	0	0	0	0	0	0	0	0	0	0	0	0	0	0	0	0	0	0	0	0	0	0.239436	1	0	0	0	0	0	0	0	0	0	0	0	0
UniProt#E9PN66	E9PN66	>tr|E9PN66|E9PN66_HUMAN Tumor protein p53-inducible protein 11 (Fragment) OS=Homo sapiens GN=TP53I11 PE=1 SV=1;>tr|E9PKN9|E9PKN9_HUMAN Tumor protein p53-inducible protein 11 (Fragment) OS=Homo sapiens GN=TP53I11 PE=1 SV=1;>tr|E9PS55|E9PS55_HUMAN Tumor prot, Peptides 3 , Mol. Weight 6.8649 kDa, SeqCov% 41.9	0	0	0	0	0	0	0	0	0	0	0	0	0	0	0	0	0	0	0	0	0	0	0	0	0	0	0.23607	1	0.131429	0	0	0	0	0	0	0	0	0	0	0
UniProt#Q8IXB1	Q8IXB1	>sp|Q8IXB1|DJC10_HUMAN DnaJ homolog subfamily C member 10 OS=Homo sapiens GN=DNAJC10 PE=1 SV=2;>tr|A0A087WXH7|A0A087WXH7_HUMAN DnaJ homolog subfamily C member 10 OS=Homo sapiens GN=DNAJC10 PE=1 SV=1;>tr|E7EP04|E7EP04_HUMAN DnaJ homolog subfamily C member 1, Peptides 7 , Mol. Weight 91.079 kDa, SeqCov% 9.8	0	0	0	0.0400667	0	0.028829	0	0.0126779	0.0186963	0	0.0135117	0	0	0	0	0	0	0	0	0	0	0	0	0	0.0541918	0.0698821	0.301019	1	0.127702	0	0	0	0	0	0	0	0	0	0	0
UniProt#Q9Y394	Q9Y394	>sp|Q9Y394|DHRS7_HUMAN Dehydrogenase/reductase SDR family member 7 OS=Homo sapiens GN=DHRS7 PE=1 SV=1;>tr|A0A087X0Z7|A0A087X0Z7_HUMAN Dehydrogenase/reductase SDR family member 7 OS=Homo sapiens GN=DHRS7 PE=1 SV=1;>tr|H0YJ66|H0YJ66_HUMAN Dehydrogenase/reduc, Peptides 7 , Mol. Weight 38.298 kDa, SeqCov% 30.4	0	0	0	0	0	0	0	0	0	0	0	0	0	0	0	0	0	0	0	0	0	0	0	0	0	0.0124388	0.353916	1	0.105183	0	0	0	0	0	0	0	0	0	0	0
UniProt#Q06136	Q06136	>sp|Q06136|KDSR_HUMAN 3-ketodihydrosphingosine reductase OS=Homo sapiens GN=KDSR PE=1 SV=1;>tr|K7ERC8|K7ERC8_HUMAN 3-ketodihydrosphingosine reductase (Fragment) OS=Homo sapiens GN=KDSR PE=1 SV=1, Peptides 3 , Mol. Weight 36.187 kDa, SeqCov% 11.1	0	0	0	0	0	0	0	0	0	0	0	0	0	0	0	0	0	0	0	0	0	0	0	0	0	0	0.431999	1	0.178822	0	0	0	0	0	0	0	0	0	0	0
UniProt#Q12931	Q12931	>sp|Q12931|TRAP1_HUMAN Heat shock protein 75 kDa, mitochondrial OS=Homo sapiens GN=TRAP1 PE=1 SV=3;>tr|I3L0K7|I3L0K7_HUMAN Heat shock protein 75 kDa, mitochondrial OS=Homo sapiens GN=TRAP1 PE=1 SV=1, Peptides 3 , Mol. Weight 80.109 kDa, SeqCov% 5.1	0	0	0	0	0	0	0	0	0	0	0	0	0	0	0	0	0	0	0	0	0	0	0	0	0	0.204152	0.347204	1	0.222531	0	0	0	0	0	0	0	0	0	0	0
UniProt#Q96AC1	Q96AC1	>sp|Q96AC1|FERM2_HUMAN Fermitin family homolog 2 OS=Homo sapiens GN=FERMT2 PE=1 SV=1;>tr|H0YJ34|H0YJ34_HUMAN Fermitin family homolog 2 (Fragment) OS=Homo sapiens GN=FERMT2 PE=1 SV=1, Peptides 5 , Mol. Weight 77.86 kDa, SeqCov% 13.8	0	0	0	0	0	0	0	0	0	0	0	0	0	0	0	0	0	0	0	0	0	0	0	0	0	0.0834892	0.369336	1	0.259527	0	0	0	0	0	0	0	0	0	0	0
UniProt#Q13724	Q13724	>sp|Q13724|MOGS_HUMAN Mannosyl-oligosaccharide glucosidase OS=Homo sapiens GN=MOGS PE=1 SV=5;>tr|C9J8D4|C9J8D4_HUMAN Mannosyl-oligosaccharide glucosidase (Fragment) OS=Homo sapiens GN=MOGS PE=1 SV=4, Peptides 4 , Mol. Weight 91.916 kDa, SeqCov% 5.7	0	0	0	0	0	0	0	0	0	0	0	0	0	0	0.0539325	0	0.103576	0.124878	0.0610058	0	0	0	0	0.0418682	0.0569232	0.0705192	0.277703	1	0.240453	0	0	0	0	0	0	0	0	0	0	0
UniProt#Q9H1E5	Q9H1E5	>sp|Q9H1E5|TMX4_HUMAN Thioredoxin-related transmembrane protein 4 OS=Homo sapiens GN=TMX4 PE=1 SV=1, Peptides 2 , Mol. Weight 38.952 kDa, SeqCov% 7.7	0	0	0	0	0	0	0	0	0	0	0	0	0	0	0	0	0	0	0	0	0	0	0	0	0	0	0.252556	1	0.414946	0	0	0	0	0	0	0	0	0	0	0
UniProt#P10253	P10253	>sp|P10253|LYAG_HUMAN Lysosomal alpha-glucosidase OS=Homo sapiens GN=GAA PE=1 SV=4, Peptides 4 , Mol. Weight 105.32 kDa, SeqCov% 6.8	0	0	0	0	0	0	0	0	0	0	0	0	0	0	0	0	0	0	0	0	0	0	0	0	0	0	0.263436	1	0.273502	0	0.0909129	0	0	0	0	0	0	0	0	0
UniProt#P16435	P16435	>sp|P16435|NCPR_HUMAN NADPH--cytochrome P450 reductase OS=Homo sapiens GN=POR PE=1 SV=2;>tr|H0Y4R2|H0Y4R2_HUMAN NADPH--cytochrome P450 reductase (Fragment) OS=Homo sapiens GN=POR PE=1 SV=1;>tr|E7EMD0|E7EMD0_HUMAN NADPH--cytochrome P450 reductase OS=Homo sa, Peptides 19 , Mol. Weight 76.689 kDa, SeqCov% 36.2	0	0	0	0	0	0	0	0	0	0	0	0	0	0	0	0	0	0	0	0	0	0.00344613	0	0.0249641	0.00558705	0.0108408	0.240374	1	0.237636	0.0063876	0	0	0	0	0	0	0	0	0	0
UniProt#O15121	O15121	>sp|O15121|DEGS1_HUMAN Sphingolipid delta(4)-desaturase DES1 OS=Homo sapiens GN=DEGS1 PE=1 SV=1, Peptides 3 , Mol. Weight 37.866 kDa, SeqCov% 10.5	0	0	0	0	0	0	0	0	0	0	0	0	0	0	0	0	0	0	0	0	0	0	0	0	0	0	0.189236	1	0.264182	0	0	0	0	0	0	0	0	0	0	0
UniProt#Q9BTV4	Q9BTV4	>sp|Q9BTV4|TMM43_HUMAN Transmembrane protein 43 OS=Homo sapiens GN=TMEM43 PE=1 SV=1, Peptides 11 , Mol. Weight 44.875 kDa, SeqCov% 46.2	0	0	0	0	0	0	0	0	0	0	0	0	0	0	0	0	0	0	0	0	0	0	0	0	0	0	0.152092	1	0.319872	0	0	0	0	0	0	0	0	0	0	0
UniProt#P40926	P40926	>sp|P40926|MDHM_HUMAN Malate dehydrogenase, mitochondrial OS=Homo sapiens GN=MDH2 PE=1 SV=3;>tr|G3XAL0|G3XAL0_HUMAN Malate dehydrogenase OS=Homo sapiens GN=MDH2 PE=1 SV=1, Peptides 14 , Mol. Weight 35.503 kDa, SeqCov% 53	0	0	0	0	0	0	0	0	0	0	0	0	0	0	0	0	0	0	0	0	0	0	0.00511219	0.00497832	0.0144786	0.0259335	0.155386	1	0.22332	0.0919537	0.0116941	0.00449836	0	0	0	0	0	0	0	0
UniProt#Q9BTU6	Q9BTU6	>sp|Q9BTU6|P4K2A_HUMAN Phosphatidylinositol 4-kinase type 2-alpha OS=Homo sapiens GN=PI4K2A PE=1 SV=1;>tr|E9PAM4|E9PAM4_HUMAN Uncharacterized protein OS=Homo sapiens PE=4 SV=1, Peptides 7 , Mol. Weight 54.022 kDa, SeqCov% 16.1	0	0	0	0	0	0	0	0	0	0	0	0	0	0	0	0	0	0	0	0	0	0	0	0	0	0	0.0909616	1	0.383818	0.100829	0	0	0	0	0	0	0	0	0	0
UniProt#Q5SZE1	Q5SZE1	>tr|Q5SZE1|Q5SZE1_HUMAN Ceramide synthase 2 (Fragment) OS=Homo sapiens GN=CERS2 PE=1 SV=2;>sp|Q96G23|CERS2_HUMAN Ceramide synthase 2 OS=Homo sapiens GN=CERS2 PE=1 SV=1;>tr|Q5SZE2|Q5SZE2_HUMAN Ceramide synthase 2 (Fragment) OS=Homo sapiens GN=CERS2 PE=1 SV=, Peptides 3 , Mol. Weight 36.373 kDa, SeqCov% 14.8	0	0	0	0	0	0	0	0	0	0	0	0	0	0	0	0	0	0	0	0	0	0	0	0	0.0917901	0.0772807	0.023856	1	0.233816	0.0391814	0	0	0	0	0	0	0	0	0	0
UniProt#P38117	P38117	>sp|P38117|ETFB_HUMAN Electron transfer flavoprotein subunit beta OS=Homo sapiens GN=ETFB PE=1 SV=3, Peptides 3 , Mol. Weight 27.843 kDa, SeqCov% 15.3	0	0	0	0	0	0	0	0	0	0	0	0	0	0	0	0	0	0	0	0	0	0	0	0	0	0	0	1	0.174723	0	0	0	0	0	0	0	0	0	0	0
UniProt#Q6ZMG9	Q6ZMG9	>sp|Q6ZMG9|CERS6_HUMAN Ceramide synthase 6 OS=Homo sapiens GN=CERS6 PE=1 SV=1, Peptides 2 , Mol. Weight 44.889 kDa, SeqCov% 8.1	0	0	0	0	0	0	0	0	0	0	0	0	0	0	0	0	0	0	0	0	0	0	0	0	0	0	0	1	0.0829554	0	0	0	0	0	0	0	0	0	0	0
UniProt#H7C5I5	H7C5I5	>tr|H7C5I5|H7C5I5_HUMAN Phospholipid scramblase 1 (Fragment) OS=Homo sapiens GN=PLSCR1 PE=1 SV=1;>tr|C9J7K9|C9J7K9_HUMAN Phospholipid scramblase 1 OS=Homo sapiens GN=PLSCR1 PE=1 SV=1;>sp|O15162|PLS1_HUMAN Phospholipid scramblase 1 OS=Homo sapiens GN=PLSCR1, Peptides 1 , Mol. Weight 18.91 kDa, SeqCov% 11.7	0	0	0	0	0	0	0	0	0	0	0	0	0	0	0	0	0	0	0	0	0	0	0	0	0	0	0	1	0	0	0	0	0	0	0	0	0	0	0	0
UniProt#R9WNI0	R9WNI0	>tr|R9WNI0|R9WNI0_HUMAN Fragile X mental retardation 1 OS=Homo sapiens GN=FMR1 PE=1 SV=1;>tr|A8MQB8|A8MQB8_HUMAN Fragile X mental retardation protein 1 OS=Homo sapiens GN=FMR1 PE=1 SV=1;>tr|G3V0J0|G3V0J0_HUMAN Fragile X mental retardation 1, isoform CRA_e , Peptides 3 , Mol. Weight 61.515 kDa, SeqCov% 6.6	0	0	0	0	0	0	0	0	0	0	0	0	0	0	0	0	0	0	0	0	0	0	0	0	0	0	0	1	0	0	0	0	0	0	0	0	0	0	0	0
UniProt#C9J2I0	C9J2I0	>tr|C9J2I0|C9J2I0_HUMAN Arf-GAP domain and FG repeat-containing protein 1 (Fragment) OS=Homo sapiens GN=AGFG1 PE=1 SV=4;>tr|B8ZZY2|B8ZZY2_HUMAN Arf-GAP domain and FG repeat-containing protein 1 OS=Homo sapiens GN=AGFG1 PE=1 SV=1;>sp|P52594|AGFG1_HUMAN Arf-, Peptides 2 , Mol. Weight 25.396 kDa, SeqCov% 13.9	0	0	0	0	0	0	0	0	0	0	0	0	0	0	0	0	0	0	0	0	0	0	0	0	0	0	0	1	0	0	0	0	0	0	0	0	0	0	0	0
UniProt#H0Y3E8	H0Y3E8	>tr|H0Y3E8|H0Y3E8_HUMAN Dystrophin (Fragment) OS=Homo sapiens GN=DMD PE=1 SV=1;>tr|E7EQR9|E7EQR9_HUMAN Dystrophin OS=Homo sapiens GN=DMD PE=1 SV=2;>tr|F5GZY3|F5GZY3_HUMAN Dystrophin OS=Homo sapiens GN=DMD PE=1 SV=1;>tr|E7EQS5|E7EQS5_HUMAN Dystrophin OS=Hom, Peptides 1 , Mol. Weight 27.39 kDa, SeqCov% 7.6	0	0	0	0	0	0	0	0	0	0	0	0	0	0	0	0	0	0	0	0	0	0	0	0	0	0	0	1	0	0	0	0	0	0	0	0	0	0	0	0
UniProt#A0A087WV98	A0A087WV98	>tr|A0A087WV98|A0A087WV98_HUMAN Zinc finger protein 429 OS=Homo sapiens GN=ZNF429 PE=4 SV=1;>sp|Q86V71|ZN429_HUMAN Zinc finger protein 429 OS=Homo sapiens GN=ZNF429 PE=2 SV=2, Peptides 1 , Mol. Weight 67.995 kDa, SeqCov% 1.7	0	0	0	0	0	0	0	0	0	0	0	0	0	0	0	0	0	0	0	0	0	0	0	0	0	0	0	1	0	0	0	0	0	0	0	0	0	0	0	0
UniProt#A0A0C4DFS8	A0A0C4DFS8	>tr|A0A0C4DFS8|A0A0C4DFS8_HUMAN Nicotinamide phosphoribosyltransferase OS=Homo sapiens GN=NAMPT PE=4 SV=1;>sp|P43490|NAMPT_HUMAN Nicotinamide phosphoribosyltransferase OS=Homo sapiens GN=NAMPT PE=1 SV=1, Peptides 1 , Mol. Weight 41.864 kDa, SeqCov% 4.1	0	0	0	0	0	0	0	0	0	0	0	0	0	0	0	0	0	0	0	0	0	0	0	0	0	0	0	1	0	0	0	0	0	0	0	0	0	0	0	0
UniProt#Q96QC0	Q96QC0	>sp|Q96QC0|PP1RA_HUMAN Serine/threonine-protein phosphatase 1 regulatory subunit 10 OS=Homo sapiens GN=PPP1R10 PE=1 SV=1, Peptides 1 , Mol. Weight 99.057 kDa, SeqCov% 1.7	0	0	0	0	0	0	0	0	0	0	0	0	0	0	0	0	0	0	0	0	0	0	0	0	0	0	0	1	0	0	0	0	0	0	0	0	0	0	0	0
UniProt#Q8NC54	Q8NC54	>sp|Q8NC54|KCT2_HUMAN Keratinocyte-associated transmembrane protein 2 OS=Homo sapiens GN=KCT2 PE=2 SV=2, Peptides 2 , Mol. Weight 29.234 kDa, SeqCov% 7.9	0	0	0	0	0	0	0	0	0	0	0	0	0	0	0	0	0	0	0	0	0	0	0	0	0	0	0	1	0	0	0	0	0	0	0	0	0	0	0	0
UniProt#Q7L2Z9	Q7L2Z9	>sp|Q7L2Z9|CENPQ_HUMAN Centromere protein Q OS=Homo sapiens GN=CENPQ PE=1 SV=1, Peptides 1 , Mol. Weight 30.595 kDa, SeqCov% 5.2	0	0	0	0	0	0	0	0	0	0	0	0	0	0	0	0	0	0	0	0	0	0	0	0	0	0	0	1	0	0	0	0	0	0	0	0	0	0	0	0
UniProt#O15067	O15067	>sp|O15067|PUR4_HUMAN Phosphoribosylformylglycinamidine synthase OS=Homo sapiens GN=PFAS PE=1 SV=4, Peptides 3 , Mol. Weight 144.73 kDa, SeqCov% 3.7	0	0	0	0	0	0	0	0	0	0	0	0	0	0	0	0	0	0	0	0	0	0	0	0	0	0	0	1	0	0	0	0	0	0	0	0	0	0	0	0
UniProt#D6RE58	D6RE58	>tr|D6RE58|D6RE58_HUMAN Solute carrier family 35 member B1 (Fragment) OS=Homo sapiens GN=SLC35B1 PE=1 SV=1;>tr|D6RB73|D6RB73_HUMAN Solute carrier family 35 member B1 (Fragment) OS=Homo sapiens GN=SLC35B1 PE=1 SV=1;>tr|D6RHG0|D6RHG0_HUMAN Solute carrier fam, Peptides 1 , Mol. Weight 20.803 kDa, SeqCov% 5.3	0	0	0	0	0	0	0	0	0	0	0	0	0	0	0	0	0	0	0	0	0	0	0	0	0	0	0	1	0	0	0	0	0	0	0	0	0	0	0	0
UniProt#H0YLU7	H0YLU7	>tr|H0YLU7|H0YLU7_HUMAN Electron transfer flavoprotein subunit alpha, mitochondrial (Fragment) OS=Homo sapiens GN=ETFA PE=1 SV=1;>sp|P13804|ETFA_HUMAN Electron transfer flavoprotein subunit alpha, mitochondrial OS=Homo sapiens GN=ETFA PE=1 SV=1;>tr|H0YK49|, Peptides 4 , Mol. Weight 31.739 kDa, SeqCov% 18.8	0	0	0	0	0	0	0	0	0	0	0	0	0	0	0	0	0	0	0	0	0	0	0	0	0	0	0	1	0	0	0	0	0	0	0	0	0	0	0	0
UniProt#K7ESE6	K7ESE6	>tr|K7ESE6|K7ESE6_HUMAN Glucose-6-phosphatase 3 (Fragment) OS=Homo sapiens GN=G6PC3 PE=1 SV=1;>sp|Q9BUM1|G6PC3_HUMAN Glucose-6-phosphatase 3 OS=Homo sapiens GN=G6PC3 PE=1 SV=2, Peptides 1 , Mol. Weight 27.607 kDa, SeqCov% 8.6	0	0	0	0	0	0	0	0	0	0	0	0	0	0	0	0	0	0	0	0	0	0	0	0	0	0	0	1	0	0	0	0	0	0	0	0	0	0	0	0
UniProt#Q12893	Q12893	>sp|Q12893|TM115_HUMAN Transmembrane protein 115 OS=Homo sapiens GN=TMEM115 PE=1 SV=1, Peptides 1 , Mol. Weight 38.197 kDa, SeqCov% 6.6	0	0	0	0	0	0	0	0	0	0	0	0	0	0	0	0	0	0	0	0	0	0	0	0	0	0	0	1	0	0	0	0	0	0	0	0	0	0	0	0
UniProt#P30405	P30405	>sp|P30405|PPIF_HUMAN Peptidyl-prolyl cis-trans isomerase F, mitochondrial OS=Homo sapiens GN=PPIF PE=1 SV=1;>tr|R4GN99|R4GN99_HUMAN Peptidyl-prolyl cis-trans isomerase OS=Homo sapiens GN=PPIF PE=1 SV=1, Peptides 2 , Mol. Weight 22.04 kDa, SeqCov% 19.3	0	0	0	0	0	0	0	0	0	0	0	0	0	0	0	0	0	0	0	0	0	0	0	0	0	0	0	1	0	0	0	0	0	0	0	0	0	0	0	0
UniProt#Q5H928	Q5H928	>tr|Q5H928|Q5H928_HUMAN 3-hydroxyacyl-CoA dehydrogenase type-2 OS=Homo sapiens GN=HSD17B10 PE=1 SV=1;>sp|Q99714|HCD2_HUMAN 3-hydroxyacyl-CoA dehydrogenase type-2 OS=Homo sapiens GN=HSD17B10 PE=1 SV=3, Peptides 2 , Mol. Weight 17.224 kDa, SeqCov% 16	0	0	0	0	0	0	0	0	0	0	0	0	0	0	0	0	0	0	0	0	0	0	0	0	0	0	0	1	0	0	0	0	0	0	0	0	0	0	0	0
UniProt#Q7L5N7	Q7L5N7	>sp|Q7L5N7|PCAT2_HUMAN Lysophosphatidylcholine acyltransferase 2 OS=Homo sapiens GN=LPCAT2 PE=1 SV=1;>tr|H3BU68|H3BU68_HUMAN Lysophosphatidylcholine acyltransferase 2 (Fragment) OS=Homo sapiens GN=LPCAT2 PE=1 SV=2;>tr|A0A087X0A3|A0A087X0A3_HUMAN Lysophosph, Peptides 2 , Mol. Weight 60.207 kDa, SeqCov% 4.6	0	0	0	0	0	0	0	0	0	0	0	0	0	0	0	0	0	0	0	0	0	0	0	0	0	0	0	1	0	0	0	0	0	0	0	0	0	0	0	0
UniProt#Q96ES6	Q96ES6	>sp|Q96ES6|MFSD3_HUMAN Major facilitator superfamily domain-containing protein 3 OS=Homo sapiens GN=MFSD3 PE=2 SV=1, Peptides 1 , Mol. Weight 42.695 kDa, SeqCov% 3.4	0	0	0	0	0	0	0	0	0	0	0	0	0	0	0	0	0	0	0	0	0	0	0	0	0	0	0	1	0	0	0	0	0	0	0	0	0	0	0	0
UniProt#Q9UJ14	Q9UJ14	>sp|Q9UJ14|GGT7_HUMAN Gamma-glutamyltransferase 7 OS=Homo sapiens GN=GGT7 PE=1 SV=2, Peptides 1 , Mol. Weight 70.466 kDa, SeqCov% 2.9	0	0	0	0	0	0	0	0	0	0	0	0	0	0	0	0	0	0	0	0	0	0	0	0	0	0	0	1	0	0	0	0	0	0	0	0	0	0	0	0
UniProt#Q96SQ9	Q96SQ9	>sp|Q96SQ9|CP2S1_HUMAN Cytochrome P450 2S1 OS=Homo sapiens GN=CYP2S1 PE=2 SV=2, Peptides 2 , Mol. Weight 55.816 kDa, SeqCov% 4.4	0	0	0	0	0	0	0	0	0	0	0	0	0	0	0	0	0	0	0	0	0	0	0	0	0	0.0802473	0	1	0	0.139094	0	0	0	0	0	0	0	0	0	0
UniProt#Q9UMX0	Q9UMX0	>sp|Q9UMX0|UBQL1_HUMAN Ubiquilin-1 OS=Homo sapiens GN=UBQLN1 PE=1 SV=2;>sp|Q9UHD9|UBQL2_HUMAN Ubiquilin-2 OS=Homo sapiens GN=UBQLN2 PE=1 SV=2, Peptides 3 , Mol. Weight 62.518 kDa, SeqCov% 12.1	0	0	0	0	0	0	0	0	0	0	0	0	0	0	0	0	0	0	0	0	0	0	0	0	0	0.437854	0	1	0	0	0	0	0	0	0	0	0	0	0	0
UniProt#J3KQJ1	J3KQJ1	>tr|J3KQJ1|J3KQJ1_HUMAN Sulfatase-modifying factor 2 OS=Homo sapiens GN=SUMF2 PE=1 SV=1;>tr|C9JL30|C9JL30_HUMAN Sulfatase-modifying factor 2 (Fragment) OS=Homo sapiens GN=SUMF2 PE=1 SV=5;>tr|A8MXB9|A8MXB9_HUMAN Sulfatase-modifying factor 2 OS=Homo sapiens , Peptides 5 , Mol. Weight 35.922 kDa, SeqCov% 20.3	0	0	0	0	0	0	0	0	0	0	0	0	0	0	0	0	0	0	0	0	0	0	0	0	0	0.378674	0.20715	1	0.228591	0	0	0	0	0	0	0	0	0.0476738	0.0440028	0.0589218
UniProt#C9JSL4	C9JSL4	>tr|C9JSL4|C9JSL4_HUMAN Prolyl 3-hydroxylase 2 (Fragment) OS=Homo sapiens GN=LEPREL1 PE=1 SV=1;>tr|C9J313|C9J313_HUMAN Prolyl 3-hydroxylase 2 (Fragment) OS=Homo sapiens GN=LEPREL1 PE=1 SV=1;>sp|Q8IVL5|P3H2_HUMAN Prolyl 3-hydroxylase 2 OS=Homo sapiens GN=LE, Peptides 1 , Mol. Weight 15.838 kDa, SeqCov% 9.7	0	0	0	0	0	0	0	0	0	0	0	0	0	0	0	0	0	0	0	0	0	0	0	0	0	0.479721	0	1	0.460346	0	0	0	0	0	0	0	0	0	0	0
UniProt#Q9P0L0	Q9P0L0	>sp|Q9P0L0|VAPA_HUMAN Vesicle-associated membrane protein-associated protein A OS=Homo sapiens GN=VAPA PE=1 SV=3, Peptides 5 , Mol. Weight 27.893 kDa, SeqCov% 26.5	0	0	0.0334237	0	0	0	0	0	0	0	0	0	0	0	0	0	0	0	0	0	0.259106	0	0.100222	0.133232	0.16082	0.331344	0.214384	1	0.276486	0.108552	0	0	0	0	0	0	0	0	0	0
UniProt#Q9P035	Q9P035	>sp|Q9P035|HACD3_HUMAN Very-long-chain (3R)-3-hydroxyacyl-CoA dehydratase 3 OS=Homo sapiens GN=PTPLAD1 PE=1 SV=2;>tr|H3BS72|H3BS72_HUMAN Very-long-chain (3R)-3-hydroxyacyl-CoA dehydratase 3 OS=Homo sapiens GN=HACD3 PE=1 SV=1;>tr|H3BPZ1|H3BPZ1_HUMAN Very-lo, Peptides 10 , Mol. Weight 43.159 kDa, SeqCov% 28.5	0.0109552	0.00520622	0.010411	0.0246919	0.0247642	0.0346882	0.0119677	0.0294033	0.0181224	0.0169272	0.033397	0.0235436	0.0636377	0.108441	0.0870103	0.0633017	0.234992	0.136547	0.088214	0.23555	0.296651	0.204099	0.270332	0.197497	0.144493	0.111136	0.499538	1	0.516929	0.293125	0.134206	0.0297308	0	0	0	0	0	0	0	0
UniProt#P11142	P11142	>sp|P11142|HSP7C_HUMAN Heat shock cognate 71 kDa protein OS=Homo sapiens GN=HSPA8 PE=1 SV=1;>tr|E9PKE3|E9PKE3_HUMAN Heat shock cognate 71 kDa protein OS=Homo sapiens GN=HSPA8 PE=1 SV=1;>tr|E9PN89|E9PN89_HUMAN Heat shock cognate 71 kDa protein (Fragment) OS, Peptides 17 , Mol. Weight 70.897 kDa, SeqCov% 31.4	0.0283446	0.027422	0.0568506	0.0721725	0.0660983	0.143382	0.0352488	0.0339628	0.0876225	0.0838308	0.075735	0.0353332	0.0584419	0.0931177	0.091987	0.0903287	0.112943	0.152194	0.100814	0.256897	0.254606	0.121823	0.206159	0.264428	0.352578	0.250648	0.533424	1	0.474077	0.571529	0.254485	0.0750445	0	0.0106724	0	0	0	0	0	0
UniProt#P08107	P08107	>sp|P08107|HSP71_HUMAN Heat shock 70 kDa protein 1A/1B OS=Homo sapiens GN=HSPA1A PE=1 SV=5;>tr|V9GZ37|V9GZ37_HUMAN Heat shock 70 kDa protein 1A/1B OS=Homo sapiens GN=HSPA1A PE=1 SV=1, Peptides 22 , Mol. Weight 70.051 kDa, SeqCov% 40.9	0.0217312	0.0141065	0.0358557	0.0528004	0.0367945	0.0832672	0.0400107	0.0530472	0.0407752	0.0423525	0.0593106	0.0366309	0.0707028	0.0716363	0.069662	0.053581	0.104415	0.124777	0.106736	0.227782	0.272076	0.118594	0.23426	0.213055	0.380928	0.401046	0.614565	1	0.551797	0.583289	0.215587	0.0801341	0.015757	0.00571245	0.00639512	0.005772	0	0	0	0
UniProt#P08238	P08238	>sp|P08238|HS90B_HUMAN Heat shock protein HSP 90-beta OS=Homo sapiens GN=HSP90AB1 PE=1 SV=4, Peptides 23 , Mol. Weight 83.263 kDa, SeqCov% 32.2	0.000857526	0.0014802	0.0014718	0	0	0	0	0	0	0	0	0	0	0.00766576	0.0223601	0.0122338	0.0251444	0.00725454	0.0151431	0.350132	0.292249	0.00823414	0.0282819	0.0882663	0.169804	0.295955	0.562665	1	0.90079	0.861321	0.0840961	0	0	0	0	0	0	0	0	0
UniProt#Q8NBJ5	Q8NBJ5	>sp|Q8NBJ5|GT251_HUMAN Procollagen galactosyltransferase 1 OS=Homo sapiens GN=COLGALT1 PE=1 SV=1, Peptides 3 , Mol. Weight 71.635 kDa, SeqCov% 5.9	0	0	0	0	0	0	0	0	0	0	0	0	0	0	0	0	0	0.105716	0.18391	0.3267	0.185262	0	0.104858	0.148889	0.179672	0.260455	0.499841	1	0.999711	0.766706	0.328979	0	0	0	0	0	0	0	0	0
UniProt#O95292	O95292	>sp|O95292|VAPB_HUMAN Vesicle-associated membrane protein-associated protein B/C OS=Homo sapiens GN=VAPB PE=1 SV=3, Peptides 7 , Mol. Weight 27.228 kDa, SeqCov% 31.3	0.00848473	0	0.0113934	0	0.0159826	0	0	0.0152943	0.0187983	0	0.0181779	0.0126014	0.0167498	0	0.0236793	0	0.0533426	0.0650178	0.0582699	0.124617	0.0784366	0.00766159	0.0303314	0.0522445	0.11443	0.143512	0.488151	1	0.793854	0.663616	0.323663	0.199875	0.0553559	0	0	0.0258477	0	0	0	0.0212407
UniProt#P04066	P04066	>sp|P04066|FUCO_HUMAN Tissue alpha-L-fucosidase OS=Homo sapiens GN=FUCA1 PE=1 SV=4, Peptides 4 , Mol. Weight 53.688 kDa, SeqCov% 11.2	0	0	0	0	0	0	0	0	0	0	0	0	0	0	0	0	0	0	0	0	0	0	0	0	0.100461	0.274982	0.495636	1	0.968391	0.565136	0.095799	0.0867852	0.0278395	0	0	0	0	0	0	0
UniProt#Q6P1M0	Q6P1M0	>sp|Q6P1M0|S27A4_HUMAN Long-chain fatty acid transport protein 4 OS=Homo sapiens GN=SLC27A4 PE=1 SV=1, Peptides 5 , Mol. Weight 72.063 kDa, SeqCov% 10.3	0	0	0	0	0	0	0	0	0	0	0	0	0	0	0	0	0	0	0	0	0	0	0	0	0	0.0631738	0.345239	1	0.654839	0.534922	0.0743373	0	0	0	0	0	0	0	0	0
UniProt#Q8WUD6	Q8WUD6	>sp|Q8WUD6|CHPT1_HUMAN Cholinephosphotransferase 1 OS=Homo sapiens GN=CHPT1 PE=1 SV=1;>tr|F8W1B3|F8W1B3_HUMAN Cholinephosphotransferase 1 OS=Homo sapiens GN=CHPT1 PE=1 SV=1, Peptides 2 , Mol. Weight 45.096 kDa, SeqCov% 6.9	0	0	0	0	0	0	0	0	0	0	0	0	0	0	0	0	0	0	0	0	0	0	0	0	0	0	0.568576	1	0.478278	0.626385	0	0	0	0	0	0	0	0	0	0
UniProt#A0A0C4DFL7	A0A0C4DFL7	>tr|A0A0C4DFL7|A0A0C4DFL7_HUMAN Lanosterol 14-alpha demethylase OS=Homo sapiens GN=CYP51A1 PE=4 SV=1;>sp|Q16850|CP51A_HUMAN Lanosterol 14-alpha demethylase OS=Homo sapiens GN=CYP51A1 PE=1 SV=3, Peptides 7 , Mol. Weight 57.278 kDa, SeqCov% 18.5	0	0	0	0	0	0	0	0	0	0	0	0	0	0	0	0	0	0	0	0	0	0	0	0	0.0242011	0.0599749	0.697508	1	0.369619	0.437734	0.108376	0.100093	0	0	0	0	0	0	0	0
UniProt#V9GY93	V9GY93	>tr|V9GY93|V9GY93_HUMAN Transmembrane protein 165 (Fragment) OS=Homo sapiens GN=TMEM165 PE=1 SV=1;>sp|Q9HC07|TM165_HUMAN Transmembrane protein 165 OS=Homo sapiens GN=TMEM165 PE=1 SV=1, Peptides 4 , Mol. Weight 17.25 kDa, SeqCov% 33.5	0	0	0	0	0	0	0	0	0	0	0	0	0	0	0	0	0	0	0	0	0	0	0	0	0	0	0.360391	1	0.271368	0.473272	0.385896	0	0	0	0	0	0	0	0	0
UniProt#O95857	O95857	>sp|O95857|TSN13_HUMAN Tetraspanin-13 OS=Homo sapiens GN=TSPAN13 PE=2 SV=1, Peptides 2 , Mol. Weight 22.147 kDa, SeqCov% 17.2	0	0	0	0	0	0	0	0	0	0	0	0	0	0	0	0	0	0	0	0	0	0	0	0	0	0	0	1	0.369629	0.349393	0	0	0	0	0	0	0	0	0	0
UniProt#P04062	P04062	>sp|P04062|GLCM_HUMAN Glucosylceramidase OS=Homo sapiens GN=GBA PE=1 SV=3, Peptides 1 , Mol. Weight 59.716 kDa, SeqCov% 2.6	0	0	0	0	0	0	0	0	0	0	0	0	0	0	0	0	0	0	0	0	0	0	0	0	0	0	0	1	0.628299	0.596013	0.328683	0	0	0	0	0	0	0	0	0
UniProt#Q9H9B4	Q9H9B4	>sp|Q9H9B4|SFXN1_HUMAN Sideroflexin-1 OS=Homo sapiens GN=SFXN1 PE=1 SV=4;>tr|D6RDG7|D6RDG7_HUMAN Sideroflexin-1 (Fragment) OS=Homo sapiens GN=SFXN1 PE=1 SV=1;>tr|S4R2X2|S4R2X2_HUMAN Sideroflexin-1 OS=Homo sapiens GN=SFXN1 PE=1 SV=1;>tr|D6RFI0|D6RFI0_HUMAN , Peptides 7 , Mol. Weight 35.619 kDa, SeqCov% 25.8	0	0	0	0	0	0	0	0	0	0	0	0	0	0	0	0	0	0	0	0	0	0	0	0	0	0	0.139876	1	0.878661	0.625451	0.36626	0.0380276	0	0	0	0	0	0	0	0
UniProt#Q2TAA5	Q2TAA5	>sp|Q2TAA5|ALG11_HUMAN GDP-Man:Man(3)GlcNAc(2)-PP-Dol alpha-1,2-mannosyltransferase OS=Homo sapiens GN=ALG11 PE=1 SV=2, Peptides 1 , Mol. Weight 55.65 kDa, SeqCov% 3.3	0	0	0	0	0	0	0	0	0	0	0	0	0	0	0	0	0	0	0	0	0	0	0	0.179289	0	0	0.387369	1	0.931878	0.393815	0	0	0	0	0	0	0	0	0	0
UniProt#O60427	O60427	>sp|O60427|FADS1_HUMAN Fatty acid desaturase 1 OS=Homo sapiens GN=FADS1 PE=1 SV=3;>tr|A0A0A0MR51|A0A0A0MR51_HUMAN Fatty acid desaturase 1 OS=Homo sapiens GN=FADS1 PE=1 SV=1, Peptides 5 , Mol. Weight 51.964 kDa, SeqCov% 11.7	0	0	0	0	0	0	0	0	0	0	0	0	0	0	0	0	0	0	0	0	0	0	0	0	0	0.0227782	0.269698	1	0.687127	0.0484858	0	0	0	0	0	0	0	0	0	0
UniProt#Q8NFQ8	Q8NFQ8	>sp|Q8NFQ8|TOIP2_HUMAN Torsin-1A-interacting protein 2 OS=Homo sapiens GN=TOR1AIP2 PE=1 SV=1, Peptides 7 , Mol. Weight 51.263 kDa, SeqCov% 24.7	0	0	0	0	0	0	0	0	0	0	0	0	0	0	0	0	0	0	0	0	0	0	0	0	0.0212955	0.0608731	0.378488	1	0.555606	0.133853	0	0	0	0	0	0	0	0	0	0
UniProt#Q8WXF1	Q8WXF1	>sp|Q8WXF1|PSPC1_HUMAN Paraspeckle component 1 OS=Homo sapiens GN=PSPC1 PE=1 SV=1;>tr|X6RDA4|X6RDA4_HUMAN Paraspeckle component 1 (Fragment) OS=Homo sapiens GN=PSPC1 PE=1 SV=1, Peptides 2 , Mol. Weight 58.743 kDa, SeqCov% 4.8	0	0	0	0	0	0	0	0	0	0	0	0	0	0	0	0	0	0	0	0	0	0	0	0	0	0	0.294015	1	0.707522	0.307265	0	0	0	0	0	0	0	0	0	0
UniProt#P38646	P38646	>sp|P38646|GRP75_HUMAN Stress-70 protein, mitochondrial OS=Homo sapiens GN=HSPA9 PE=1 SV=2, Peptides 7 , Mol. Weight 73.68 kDa, SeqCov% 14.9	0	0	0	0	0	0	0	0	0	0	0	0	0	0	0	0	0	0	0	0	0	0	0	0	0	0	0.0937314	1	0.605896	0.249444	0	0	0	0	0	0	0	0	0	0
UniProt#Q6PI78	Q6PI78	>sp|Q6PI78|TMM65_HUMAN Transmembrane protein 65 OS=Homo sapiens GN=TMEM65 PE=1 SV=2, Peptides 3 , Mol. Weight 25.498 kDa, SeqCov% 13.8	0	0	0	0	0	0	0	0	0	0	0	0	0	0	0	0	0	0	0	0	0	0	0	0	0	0	0	1	0.585027	0	0	0	0	0	0	0	0	0	0	0
UniProt#P48509	P48509	>sp|P48509|CD151_HUMAN CD151 antigen OS=Homo sapiens GN=CD151 PE=1 SV=3, Peptides 1 , Mol. Weight 28.295 kDa, SeqCov% 6.3	0	0	0	0	0	0	0	0	0	0	0	0	0	0	0	0	0	0	0	0	0	0	0	0	0	0	0	1	0.592121	0	0	0	0	0	0	0	0	0	0	0
UniProt#F8WES2	F8WES2	>tr|F8WES2|F8WES2_HUMAN S-methyl-5-thioadenosine phosphorylase OS=Homo sapiens GN=MTAP PE=4 SV=1;>tr|F2Z2F3|F2Z2F3_HUMAN Uncharacterized protein OS=Homo sapiens PE=4 SV=1;>tr|J3QSB7|J3QSB7_HUMAN Purine nucleoside phosphorylase OS=Homo sapiens GN=MTAP PE=1, Peptides 1 , Mol. Weight 5.2379 kDa, SeqCov% 36	0	0	0	0	0	0	0	0	0	0	0	0	0	0	0	0	0	0	0	0	0	0	0	0	0	0	0	1	0.654048	0	0	0	0	0	0	0	0	0	0	0
UniProt#Q96HR9	Q96HR9	>sp|Q96HR9|REEP6_HUMAN Receptor expression-enhancing protein 6 OS=Homo sapiens GN=REEP6 PE=1 SV=1, Peptides 1 , Mol. Weight 20.733 kDa, SeqCov% 7.1	0	0	0	0	0	0	0	0	0	0	0	0	0	0	0	0	0	0	0	0	0	0	0	0	0	0	0	1	0.665127	0	0.165137	0.229666	0	0	0	0	0	0	0	0
UniProt#P09874	P09874	>sp|P09874|PARP1_HUMAN Poly [ADP-ribose] polymerase 1 OS=Homo sapiens GN=PARP1 PE=1 SV=4, Peptides 2 , Mol. Weight 113.08 kDa, SeqCov% 2.8	0	0	0	0	0	0	0	0	0	0	0	0	0	0	0	0	0	0	0	0	0	0	0	0	0	0	0	1	0.702485	0	0.287491	0	0	0	0	0	0	0	0	0
UniProt#Q9Y624	Q9Y624	>sp|Q9Y624|JAM1_HUMAN Junctional adhesion molecule A OS=Homo sapiens GN=F11R PE=1 SV=1;>tr|A0A087WY82|A0A087WY82_HUMAN Junctional adhesion molecule A OS=Homo sapiens GN=F11R PE=1 SV=1, Peptides 4 , Mol. Weight 32.583 kDa, SeqCov% 23.4	0	0	0	0	0	0	0	0	0	0	0	0	0	0	0	0	0	0	0	0	0	0	0	0	0	0	0	0.794977	1	0	0	0	0	0	0	0	0	0	0	0
UniProt#A2A274	A2A274	>tr|A2A274|A2A274_HUMAN Aconitate hydratase, mitochondrial OS=Homo sapiens GN=ACO2 PE=1 SV=1;>sp|Q99798|ACON_HUMAN Aconitate hydratase, mitochondrial OS=Homo sapiens GN=ACO2 PE=1 SV=2, Peptides 4 , Mol. Weight 87.819 kDa, SeqCov% 7.5	0	0	0	0	0	0	0	0	0	0	0	0	0	0	0	0	0	0	0	0	0	0	0	0	0	0	0	0.890314	1	0	0	0	0	0	0	0	0	0	0	0
UniProt#Q9NW68	Q9NW68	>sp|Q9NW68|BSDC1_HUMAN BSD domain-containing protein 1 OS=Homo sapiens GN=BSDC1 PE=1 SV=1;>tr|F8W6C6|F8W6C6_HUMAN BSD domain-containing protein 1 OS=Homo sapiens GN=BSDC1 PE=1 SV=1;>tr|E9PNA9|E9PNA9_HUMAN BSD domain-containing protein 1 OS=Homo sapiens GN=, Peptides 2 , Mol. Weight 47.163 kDa, SeqCov% 5.3	0	0	0	0	0	0	0	0	0	0	0	0	0	0	0	0	0	0	0	0	0	0	0	0	0	0	0	0.894436	1	0	0	0	0	0	0	0	0	0	0	0
UniProt#Q13247	Q13247	>sp|Q13247|SRSF6_HUMAN Serine/arginine-rich splicing factor 6 OS=Homo sapiens GN=SRSF6 PE=1 SV=2, Peptides 3 , Mol. Weight 39.586 kDa, SeqCov% 9	0	0	0	0	0	0	0	0	0	0	0	0	0	0	0	0	0	0	0	0	0	0	0	0	0	0	0	1	0.993405	0	0	0	0	0	0	0	0	0	0	0
UniProt#K7ELQ9	K7ELQ9	>tr|K7ELQ9|K7ELQ9_HUMAN Transmembrane protein 205 (Fragment) OS=Homo sapiens GN=TMEM205 PE=1 SV=1;>sp|Q6UW68|TM205_HUMAN Transmembrane protein 205 OS=Homo sapiens GN=TMEM205 PE=1 SV=1;>tr|K7EM09|K7EM09_HUMAN Transmembrane protein 205 (Fragment) OS=Homo sap, Peptides 3 , Mol. Weight 19.27 kDa, SeqCov% 24.7	0	0	0	0	0	0	0	0	0	0	0	0	0	0	0	0	0.0517742	0.0535403	0.0200607	0	0	0	0	0.0634084	0.0438265	0.0454995	0.134421	1	0.88597	0.171154	0.126181	0.0961626	0	0	0	0	0	0	0	0
UniProt#P22314	P22314	>sp|P22314|UBA1_HUMAN Ubiquitin-like modifier-activating enzyme 1 OS=Homo sapiens GN=UBA1 PE=1 SV=3, Peptides 13 , Mol. Weight 117.85 kDa, SeqCov% 18.8	0	0	0	0	0	0	0	0	0	0	0	0	0	0	0	0	0	0	0	0	0	0	0	0.0219951	0.0933271	0.0757254	0.313766	1	0.98344	0.0944544	0	0	0	0	0	0	0	0	0	0
UniProt#O60488	O60488	>sp|O60488|ACSL4_HUMAN Long-chain-fatty-acid--CoA ligase 4 OS=Homo sapiens GN=ACSL4 PE=1 SV=2, Peptides 6 , Mol. Weight 79.187 kDa, SeqCov% 12.7	0	0	0	0	0	0	0	0	0	0	0	0	0	0	0	0	0	0	0	0	0	0	0	0	0	0	0.314818	0.746064	1	0	0	0.0678444	0	0	0	0	0	0	0	0
UniProt#K7EQ34	K7EQ34	>tr|K7EQ34|K7EQ34_HUMAN Transmembrane protein 161A (Fragment) OS=Homo sapiens GN=TMEM161A PE=1 SV=1;>tr|U3KQT6|U3KQT6_HUMAN Transmembrane protein 161A OS=Homo sapiens GN=TMEM161A PE=1 SV=1;>tr|K7EPA3|K7EPA3_HUMAN Transmembrane protein 161A OS=Homo sapiens , Peptides 1 , Mol. Weight 35.944 kDa, SeqCov% 3.8	0	0	0	0	0	0	0	0	0	0	0	0	0	0	0.331094	0	0	0.301173	0	0	0	0	0	0	0	0	0	0.9599	1	0	0	0	0	0	0	0	0	0	0	0
UniProt#X6R3N0	X6R3N0	>tr|X6R3N0|X6R3N0_HUMAN Long-chain fatty acid transport protein 3 OS=Homo sapiens GN=SLC27A3 PE=1 SV=1;>sp|Q5K4L6|S27A3_HUMAN Long-chain fatty acid transport protein 3 OS=Homo sapiens GN=SLC27A3 PE=2 SV=3, Peptides 1 , Mol. Weight 87.323 kDa, SeqCov% 3	0	0	0	0	0	0	0	0	0	0	0	0.250267	0	0.347405	0.47931	0	0.223879	0	0	0	0	0	0	0	0	0	0.812017	0.938448	1	0	0	0	0	0	0	0	0	0	0	0
UniProt#O43505	O43505	>sp|O43505|B4GA1_HUMAN Beta-1,4-glucuronyltransferase 1 OS=Homo sapiens GN=B4GAT1 PE=1 SV=1, Peptides 1 , Mol. Weight 47.119 kDa, SeqCov% 3.9	0	0	0	0	0	0	0	0	0	0	0	0	0	0	0	0	0	0	0	0	1	0	0	0	0	0	0	0.924218	0.967587	0.665579	0	0	0	0	0	0	0	0	0	0
UniProt#P34931	P34931	>sp|P34931|HS71L_HUMAN Heat shock 70 kDa protein 1-like OS=Homo sapiens GN=HSPA1L PE=1 SV=2, Peptides 8 , Mol. Weight 70.374 kDa, SeqCov% 18.9	0	0	0	0	0	0	0	0	0	0	0	0	0	0	0	0	0	0	0	0	0	0	0	0	0	0	0.726971	1	0	0.650083	0	0	0	0	0.826833	0	0	0	0	0
UniProt#Q6WKZ4	Q6WKZ4	>sp|Q6WKZ4|RFIP1_HUMAN Rab11 family-interacting protein 1 OS=Homo sapiens GN=RAB11FIP1 PE=1 SV=3;>tr|E7EX40|E7EX40_HUMAN Rab11 family-interacting protein 1 OS=Homo sapiens GN=RAB11FIP1 PE=1 SV=1;>sp|Q7L804|RFIP2_HUMAN Rab11 family-interacting protein 2 OS=, Peptides 2 , Mol. Weight 137.17 kDa, SeqCov% 2.4	0	0	0	0	0	0	0	0	0	0.465151	0	0	0	0.50061	0	0	0	0	0	0	0	0	0	0.665307	0.861692	0	0.710123	1	0.706885	0.643686	0.651846	0	0	0	0	0	0	0	0	0
UniProt#K7ENE5	K7ENE5	>tr|K7ENE5|K7ENE5_HUMAN Deoxyribonuclease-2-alpha (Fragment) OS=Homo sapiens GN=DNASE2 PE=1 SV=1;>sp|O00115|DNS2A_HUMAN Deoxyribonuclease-2-alpha OS=Homo sapiens GN=DNASE2 PE=1 SV=2, Peptides 1 , Mol. Weight 24.085 kDa, SeqCov% 5.5	0	0	0	0	0	0	0	0	0	0.190772	0.419522	0.524614	0	0.662407	0.369954	0	0	0	0	0.810823	0	0	0.542093	0.996912	1	0.38	0.50252	0.627043	0.956219	0.574573	0.504573	0	0	0	0	0	0	0	0	0
UniProt#P11021	P11021	>sp|P11021|GRP78_HUMAN 78 kDa glucose-regulated protein OS=Homo sapiens GN=HSPA5 PE=1 SV=2, Peptides 40 , Mol. Weight 72.332 kDa, SeqCov% 55.2	0.0327044	0.02094	0.0497387	0.0686758	0.0504645	0.0943052	0.0373938	0.0478941	0.0647464	0.0601494	0.0642107	0.0437879	0.061482	0.0770465	0.0755397	0.0580197	0.131147	0.162685	0.130279	0.263788	0.337125	0.13847	0.355333	0.316435	0.470365	0.516256	0.733282	0.936375	0.432153	0.409326	0.245514	0.265082	0.477622	1	0.113525	0.00456194	0.000206925	0	0	0
UniProt#P61764	P61764	>sp|P61764|STXB1_HUMAN Syntaxin-binding protein 1 OS=Homo sapiens GN=STXBP1 PE=1 SV=1, Peptides 1 , Mol. Weight 67.568 kDa, SeqCov% 1.7	0	0	0	0	0	0	0	0	0	0	0	0	0	0	0	0	0	0	0	0	0	0	0	0	0	0	1	0.823035	0.799256	0.680274	0	0	0	0	0	0	0	0	0	0
UniProt#B1ANR0	B1ANR0	>tr|B1ANR0|B1ANR0_HUMAN Poly(A) binding protein, cytoplasmic 4 (Inducible form), isoform CRA_e OS=Homo sapiens GN=PABPC4 PE=1 SV=1;>sp|Q13310|PABP4_HUMAN Polyadenylate-binding protein 4 OS=Homo sapiens GN=PABPC4 PE=1 SV=1;>tr|H0Y5F5|H0Y5F5_HUMAN Polyadenyl, Peptides 6 , Mol. Weight 67.97 kDa, SeqCov% 14.8	0	0	0	0	0	0	0	0	0	0	0	0	0	0	0	0	0	0	0	0	0	0	0	0	0	0	1	0.834211	0.483762	0.355603	0.225297	0	0	0	0	0	0	0	0	0
UniProt#Q15691	Q15691	>sp|Q15691|MARE1_HUMAN Microtubule-associated protein RP/EB family member 1 OS=Homo sapiens GN=MAPRE1 PE=1 SV=3, Peptides 3 , Mol. Weight 29.999 kDa, SeqCov% 19.4	0	0	0	0	0	0	0	0	0	0	0	0	0	0	0	0	0	0	0	0	0	0	0	0	0	0.24204	1	0.776429	0.510658	0.267786	0.223963	0	0	0	0	0	0	0	0	0
UniProt#Q02809	Q02809	>sp|Q02809|PLOD1_HUMAN Procollagen-lysine,2-oxoglutarate 5-dioxygenase 1 OS=Homo sapiens GN=PLOD1 PE=1 SV=2, Peptides 14 , Mol. Weight 83.549 kDa, SeqCov% 25.4	0	0	0	0	0	0	0	0	0	0	0	0	0	0	0	0	0	0	0	0	0	0	0	0.0295167	0.180081	0.449479	1	0.947936	0.500763	0	0	0	0	0	0	0	0	0	0	0
UniProt#O95831	O95831	>sp|O95831|AIFM1_HUMAN Apoptosis-inducing factor 1, mitochondrial OS=Homo sapiens GN=AIFM1 PE=1 SV=1;>tr|E9PMA0|E9PMA0_HUMAN Apoptosis-inducing factor 1, mitochondrial OS=Homo sapiens GN=AIFM1 PE=1 SV=1, Peptides 9 , Mol. Weight 66.9 kDa, SeqCov% 21.9	0	0	0	0	0	0	0	0	0	0	0	0	0	0	0	0	0	0	0	0	0	0	0	0.0508222	0.201512	0.348512	0.794892	1	0.527629	0.33228	0.132764	0	0	0	0	0	0	0	0	0
UniProt#Q92575	Q92575	>sp|Q92575|UBXN4_HUMAN UBX domain-containing protein 4 OS=Homo sapiens GN=UBXN4 PE=1 SV=2, Peptides 3 , Mol. Weight 56.777 kDa, SeqCov% 13.6	0	0	0	0	0	0	0	0	0	0	0	0	0	0	0	0	0	0	0	0	0	0	0	0	0	0.232165	0.59327	1	0.52651	0.178792	0	0	0	0	0	0	0	0	0	0
UniProt#O95864	O95864	>sp|O95864|FADS2_HUMAN Fatty acid desaturase 2 OS=Homo sapiens GN=FADS2 PE=1 SV=1, Peptides 3 , Mol. Weight 52.259 kDa, SeqCov% 9.2	0	0	0	0	0	0	0	0	0	0	0	0	0	0	0	0	0	0	0	0	0	0	0	0	0	0.0790209	0.752752	1	0.623152	0.144715	0	0	0	0	0	0	0	0	0	0
UniProt#Q8N1G4	Q8N1G4	>sp|Q8N1G4|LRC47_HUMAN Leucine-rich repeat-containing protein 47 OS=Homo sapiens GN=LRRC47 PE=1 SV=1, Peptides 1 , Mol. Weight 63.472 kDa, SeqCov% 2.1	0	0	0	0	0	0	0	0	0	0	0	0	0	0	0	0	0	0	0	0	0	0	0	0	0	0	0.851428	1	0.574312	0	0	0	0	0	0	0	0	0	0	0
UniProt#A0A087WTT1	A0A087WTT1	>tr|A0A087WTT1|A0A087WTT1_HUMAN Polyadenylate-binding protein OS=Homo sapiens GN=PABPC1 PE=1 SV=1;>tr|E7EQV3|E7EQV3_HUMAN Polyadenylate-binding protein OS=Homo sapiens GN=PABPC1 PE=1 SV=1;>sp|P11940|PABP1_HUMAN Polyadenylate-binding protein 1 OS=Homo sapie, Peptides 9 , Mol. Weight 58.535 kDa, SeqCov% 23.2	0	0	0.00806486	0.0175356	0.0350534	0.0620912	0.0427121	0.0169689	0.038274	0.0312849	0	0.0155603	0	0	0	0	0	0	0	0	0	0	0	0.03253	0.168602	0.277959	0.609042	1	0.243429	0.128266	0.0583753	0.193586	0.201458	0.0716396	0.0976758	0	0	0	0	0
UniProt#H0YKJ9	H0YKJ9	>tr|H0YKJ9|H0YKJ9_HUMAN Tetraspanin-3 OS=Homo sapiens GN=TSPAN3 PE=1 SV=1;>sp|O60637|TSN3_HUMAN Tetraspanin-3 OS=Homo sapiens GN=TSPAN3 PE=2 SV=1;>tr|H0YMH8|H0YMH8_HUMAN Tetraspanin-3 OS=Homo sapiens GN=TSPAN3 PE=1 SV=1, Peptides 3 , Mol. Weight 18.349 kDa, SeqCov% 26.2	0	0	0	0	0	0	0	0	0	0	0	0	0	0	0	0	0	0	0	0	0	0.028334	0.0570904	0	0	0.367218	0.90429	1	0.215676	0	0	0	0	0	0	0	0	0	0	0
UniProt#D6RCD0	D6RCD0	>tr|D6RCD0|D6RCD0_HUMAN Estradiol 17-beta-dehydrogenase 11 OS=Homo sapiens GN=HSD17B11 PE=1 SV=2;>sp|Q8NBQ5|DHB11_HUMAN Estradiol 17-beta-dehydrogenase 11 OS=Homo sapiens GN=HSD17B11 PE=1 SV=3, Peptides 4 , Mol. Weight 28.102 kDa, SeqCov% 19.1	0	0	0	0	0	0	0	0	0	0	0	0	0	0	0	0	0	0	0	0	0	0	0	0	0	0.200863	0.846981	1	0.200073	0	0	0	0	0	0	0	0	0	0	0
UniProt#B8ZZG1	B8ZZG1	>tr|B8ZZG1|B8ZZG1_HUMAN MAGUK p55 subfamily member 6 OS=Homo sapiens GN=MPP6 PE=1 SV=1;>sp|Q9NZW5|MPP6_HUMAN MAGUK p55 subfamily member 6 OS=Homo sapiens GN=MPP6 PE=1 SV=2, Peptides 8 , Mol. Weight 48.757 kDa, SeqCov% 22.4	0	0	0	0	0	0	0	0	0	0	0	0	0	0	0	0	0	0	0	0	0	0	0	0	0	0.180473	0.770445	1	0.0545066	0	0	0	0	0	0	0	0	0	0	0
UniProt#O60568	O60568	>sp|O60568|PLOD3_HUMAN Procollagen-lysine,2-oxoglutarate 5-dioxygenase 3 OS=Homo sapiens GN=PLOD3 PE=1 SV=1;>tr|H7C2V1|H7C2V1_HUMAN Procollagen-lysine,2-oxoglutarate 5-dioxygenase 3 (Fragment) OS=Homo sapiens GN=PLOD3 PE=1 SV=1, Peptides 5 , Mol. Weight 84.784 kDa, SeqCov% 8.5	0	0	0	0	0	0	0	0	0	0	0	0	0	0	0	0	0	0	0	0	0	0	0	0	0	0	0.571108	1	0.232833	0	0	0	0	0	0	0	0	0	0	0
UniProt#P29992	P29992	>sp|P29992|GNA11_HUMAN Guanine nucleotide-binding protein subunit alpha-11 OS=Homo sapiens GN=GNA11 PE=1 SV=2, Peptides 5 , Mol. Weight 42.123 kDa, SeqCov% 15.3	0	0	0	0	0	0	0	0	0	0	0	0	0	0	0	0	0	0	0	0	0	0	0	0	0	0.0492822	0.599344	1	0.115356	0.0414089	0	0	0	0	0	0	0	0	0	0
UniProt#P50148	P50148	>sp|P50148|GNAQ_HUMAN Guanine nucleotide-binding protein G(q) subunit alpha OS=Homo sapiens GN=GNAQ PE=1 SV=4;>tr|B1AM21|B1AM21_HUMAN Guanine nucleotide-binding protein G(q) subunit alpha (Fragment) OS=Homo sapiens GN=GNAQ PE=1 SV=1, Peptides 5 , Mol. Weight 42.142 kDa, SeqCov% 17.3	0	0	0	0	0	0	0	0	0	0	0	0	0	0	0	0	0	0	0	0	0	0	0	0	0	0.0754229	0.646429	1	0.0613308	0.0676391	0	0	0	0	0	0	0	0	0	0
UniProt#O00767	O00767	>sp|O00767|ACOD_HUMAN Acyl-CoA desaturase OS=Homo sapiens GN=SCD PE=1 SV=2, Peptides 2 , Mol. Weight 41.522 kDa, SeqCov% 5.3	0	0	0	0	0	0	0	0	0	0	0	0	0	0	0	0	0	0	0	0	0	0	0	0	0	0	0.631613	1	0	0	0	0	0	0	0	0	0	0	0	0
UniProt#Q9BX67	Q9BX67	>sp|Q9BX67|JAM3_HUMAN Junctional adhesion molecule C OS=Homo sapiens GN=JAM3 PE=1 SV=1, Peptides 2 , Mol. Weight 35.02 kDa, SeqCov% 10.6	0	0	0	0	0	0	0	0	0	0	0	0	0	0	0	0	0	0	0	0	0	0	0	0	0	0	0.630118	1	0	0	0	0	0	0	0	0	0	0	0	0
UniProt#Q9BQG2	Q9BQG2	>sp|Q9BQG2|NUD12_HUMAN Peroxisomal NADH pyrophosphatase NUDT12 OS=Homo sapiens GN=NUDT12 PE=1 SV=1, Peptides 1 , Mol. Weight 52.075 kDa, SeqCov% 2.8	0	0	0	0	0	0	0	0	0	0	0	0	0	0	0	0	0	0	0	0	0	0	0	0	0	0	0.549137	1	0	0	0	0	0	0	0	0	0	0	0	0
UniProt#E9PI56	E9PI56	>tr|E9PI56|E9PI56_HUMAN Phosphatidylinositol-binding clathrin assembly protein (Fragment) OS=Homo sapiens GN=PICALM PE=1 SV=4;>tr|E9PKP6|E9PKP6_HUMAN Phosphatidylinositol-binding clathrin assembly protein (Fragment) OS=Homo sapiens GN=PICALM PE=1 SV=1;>tr|, Peptides 3 , Mol. Weight 16.936 kDa, SeqCov% 21.1	0	0	0	0	0	0	0	0	0	0	0	0	0	0	0	0	0	0	0	0	0	0	0	0	0.146257	0.118124	0.487621	1	0	0	0	0	0	0	0	0	0	0	0	0
UniProt#K7EMD6	K7EMD6	>tr|K7EMD6|K7EMD6_HUMAN Small glutamine-rich tetratricopeptide repeat-containing protein alpha (Fragment) OS=Homo sapiens GN=SGTA PE=1 SV=1;>sp|O43765|SGTA_HUMAN Small glutamine-rich tetratricopeptide repeat-containing protein alpha OS=Homo sapiens GN=SGTA, Peptides 1 , Mol. Weight 17.792 kDa, SeqCov% 8	0	0	0	0	0	0	0	0	0	0	0	0	0	0	0	0	0	0	0	0	0	0	0	0	0.235752	0	0.644963	1	0	0	0	0	0	0	0	0	0	0	0	0
UniProt#P52209	P52209	>sp|P52209|6PGD_HUMAN 6-phosphogluconate dehydrogenase, decarboxylating OS=Homo sapiens GN=PGD PE=1 SV=3;>tr|K7EM49|K7EM49_HUMAN 6-phosphogluconate dehydrogenase, decarboxylating (Fragment) OS=Homo sapiens GN=PGD PE=1 SV=1;>tr|K7EMN2|K7EMN2_HUMAN 6-phospho, Peptides 11 , Mol. Weight 53.139 kDa, SeqCov% 29	0	0	0	0	0	0	0	0	0	0	0	0	0	0	0	0	0	0	0	0	0	0	0	0	0	0.1799	1	0.893003	0.14823	0	0	0	0	0	0	0	0	0	0	0
UniProt#P17252	P17252	>sp|P17252|KPCA_HUMAN Protein kinase C alpha type OS=Homo sapiens GN=PRKCA PE=1 SV=4;>tr|J3KRN5|J3KRN5_HUMAN Protein kinase C alpha type OS=Homo sapiens GN=PRKCA PE=1 SV=1, Peptides 3 , Mol. Weight 76.749 kDa, SeqCov% 6.2	0	0	0	0	0	0	0	0	0	0	0	0	0	0	0	0	0	0	0	0	0	0	0	0	0	0	1	0.903414	0	0	0	0	0	0	0	0	0	0	0	0
UniProt#Q9H3Z4	Q9H3Z4	>sp|Q9H3Z4|DNJC5_HUMAN DnaJ homolog subfamily C member 5 OS=Homo sapiens GN=DNAJC5 PE=1 SV=1, Peptides 2 , Mol. Weight 22.149 kDa, SeqCov% 29.8	0	0	0	0	0	0	0	0	0	0	0	0	0	0	0	0	0	0	0	0	0	0	0	0	0	0	1	0.935558	0	0	0	0	0	0	0	0	0	0	0	0
UniProt#Q9UHV9	Q9UHV9	>sp|Q9UHV9|PFD2_HUMAN Prefoldin subunit 2 OS=Homo sapiens GN=PFDN2 PE=1 SV=1, Peptides 1 , Mol. Weight 16.648 kDa, SeqCov% 9.1	0	0	0	0	0	0	0	0	0	0	0	0	0	0	0	0	0	0	0	0	0	0	0	0	0	0	1	0.965273	0	0	0	0	0	0	0	0	0	0	0	0
UniProt#U3KPU7	U3KPU7	>tr|U3KPU7|U3KPU7_HUMAN Glucose-6-phosphate translocase OS=Homo sapiens GN=SLC37A4 PE=1 SV=2;>tr|U3KQS2|U3KQS2_HUMAN Glucose-6-phosphate translocase OS=Homo sapiens GN=SLC37A4 PE=1 SV=2;>sp|O43826|G6PT1_HUMAN Glucose-6-phosphate translocase OS=Homo sapiens, Peptides 3 , Mol. Weight 46.443 kDa, SeqCov% 8.6	0	0	0	0	0	0	0	0	0	0	0	0	0	0	0	0	0	0	0	0	0	0	0	0	0	0.0552569	1	0.938769	0	0	0	0	0	0	0	0	0	0	0	0
UniProt#E7EMB1	E7EMB1	>tr|E7EMB1|E7EMB1_HUMAN Switch-associated protein 70 OS=Homo sapiens GN=SWAP70 PE=1 SV=1;>sp|Q9UH65|SWP70_HUMAN Switch-associated protein 70 OS=Homo sapiens GN=SWAP70 PE=1 SV=1, Peptides 2 , Mol. Weight 62.032 kDa, SeqCov% 3.8	0	0	0	0	0	0	0	0	0	0	0	0	0	0	0	0	0	0	0	0	0	0	0	0	0	0	0.939056	1	0	0	0	0	0	0	0	0	0	0	0	0
UniProt#O43143	O43143	>sp|O43143|DHX15_HUMAN Putative pre-mRNA-splicing factor ATP-dependent RNA helicase DHX15 OS=Homo sapiens GN=DHX15 PE=1 SV=2, Peptides 2 , Mol. Weight 90.932 kDa, SeqCov% 3.1	0	0	0	0	0	0	0	0	0	0	0	0	0	0	0	0	0	0	0	0	0	0	0	0	0	0	0.935853	1	0	0	0	0	0	0	0	0	0	0	0	0
UniProt#P24534	P24534	>sp|P24534|EF1B_HUMAN Elongation factor 1-beta OS=Homo sapiens GN=EEF1B2 PE=1 SV=3;>tr|F8WF65|F8WF65_HUMAN Elongation factor 1-beta OS=Homo sapiens GN=EEF1B2 PE=1 SV=1;>tr|F2Z2G2|F2Z2G2_HUMAN Elongation factor 1-beta OS=Homo sapiens GN=EEF1B2 PE=1 SV=1;>tr, Peptides 2 , Mol. Weight 24.763 kDa, SeqCov% 12.4	0	0	0	0	0	0	0	0	0	0	0	0	0	0	0	0	0	0	0	0	0	0	0	0	0.157915	0	1	0.732576	0	0	0	0	0	0	0	0	0	0	0	0
UniProt#Q96K37	Q96K37	>sp|Q96K37|S35E1_HUMAN Solute carrier family 35 member E1 OS=Homo sapiens GN=SLC35E1 PE=1 SV=2, Peptides 1 , Mol. Weight 44.772 kDa, SeqCov% 5.9	0	0	0	0	0	0	0	0	0	0	0	0	0	0	0	0	0	0	0	0	0	0	0	0	0	0	1	0.797646	0	0	0	0	0	0	0	0	0	0	0	0
UniProt#E9PQY2	E9PQY2	>tr|E9PQY2|E9PQY2_HUMAN Prefoldin subunit 4 OS=Homo sapiens GN=PFDN4 PE=1 SV=1;>sp|Q9NQP4|PFD4_HUMAN Prefoldin subunit 4 OS=Homo sapiens GN=PFDN4 PE=1 SV=1, Peptides 1 , Mol. Weight 15.598 kDa, SeqCov% 11	0	0	0	0	0	0	0	0	0	0	0	0	0	0	0	0	0	0	0	0	0	0	0	0	0	0	1	0.76782	0	0	0	0	0	0	0	0	0	0	0	0
UniProt#Q8TB61	Q8TB61	>sp|Q8TB61|S35B2_HUMAN Adenosine 3-phospho 5-phosphosulfate transporter 1 OS=Homo sapiens GN=SLC35B2 PE=1 SV=1, Peptides 2 , Mol. Weight 47.514 kDa, SeqCov% 5.8	0	0	0	0	0	0	0	0	0	0	0	0	0	0	0	0	0	0	0	0	0	0	0	0	0	0	1	0.735834	0	0	0	0	0	0	0	0	0	0	0	0
UniProt#I3L3N5	I3L3N5	>tr|I3L3N5|I3L3N5_HUMAN Platelet-activating factor acetylhydrolase IB subunit alpha (Fragment) OS=Homo sapiens GN=PAFAH1B1 PE=1 SV=1;>sp|P43034|LIS1_HUMAN Platelet-activating factor acetylhydrolase IB subunit alpha OS=Homo sapiens GN=PAFAH1B1 PE=1 SV=2, Peptides 1 , Mol. Weight 23.691 kDa, SeqCov% 7.2	0	0	0	0	0	0	0	0	0	0	0	0	0	0	0	0	0	0	0	0	0	0	0	0	0	0	1	0.655449	0	0	0	0	0	0	0	0	0	0	0	0
UniProt#E5RGS4	E5RGS4	>tr|E5RGS4|E5RGS4_HUMAN Prefoldin subunit 1 OS=Homo sapiens GN=PFDN1 PE=1 SV=1;>sp|O60925|PFD1_HUMAN Prefoldin subunit 1 OS=Homo sapiens GN=PFDN1 PE=1 SV=2, Peptides 1 , Mol. Weight 13.466 kDa, SeqCov% 9.4	0	0	0	0	0	0	0	0	0	0	0	0	0	0	0	0	0	0	0	0	0	0	0	0	0	0	1	0.623108	0	0	0	0	0	0	0	0	0	0	0	0
UniProt#E9PFW2	E9PFW2	>tr|E9PFW2|E9PFW2_HUMAN Beta-mannosidase OS=Homo sapiens GN=MANBA PE=1 SV=1;>sp|O00462|MANBA_HUMAN Beta-mannosidase OS=Homo sapiens GN=MANBA PE=1 SV=3, Peptides 1 , Mol. Weight 94.411 kDa, SeqCov% 1.6	0	0	0	0	0	0	0	0	0	0	0	0	0	0	0	0	0	0	0	0	0	0	0	0	0	0	1	0.579288	0	0	0	0	0	0	0	0	0	0	0	0
UniProt#Q9BX95	Q9BX95	>sp|Q9BX95|SGPP1_HUMAN Sphingosine-1-phosphate phosphatase 1 OS=Homo sapiens GN=SGPP1 PE=1 SV=2, Peptides 1 , Mol. Weight 49.107 kDa, SeqCov% 2.9	0	0	0	0	0	0	0	0	0	0	0	0	0	0	0	0	0	0	0	0	0	0	0	0	0	0	1	0.528269	0	0	0	0	0	0	0	0	0	0	0	0
UniProt#Q99735	Q99735	>sp|Q99735|MGST2_HUMAN Microsomal glutathione S-transferase 2 OS=Homo sapiens GN=MGST2 PE=1 SV=1, Peptides 1 , Mol. Weight 16.62 kDa, SeqCov% 9.5	0	0	0	0	0	0	0	0	0	0	0	0	0	0	0	0	0.0345009	0.035484	0.0394327	0	0	0	0	0	0	0.168832	1	0.524538	0	0	0	0	0	0	0	0	0	0	0	0
UniProt#J3KT68	J3KT68	>tr|J3KT68|J3KT68_HUMAN Transmembrane protein 97 OS=Homo sapiens GN=TMEM97 PE=1 SV=1;>sp|Q5BJF2|TMM97_HUMAN Transmembrane protein 97 OS=Homo sapiens GN=TMEM97 PE=1 SV=1, Peptides 2 , Mol. Weight 10.976 kDa, SeqCov% 25	0.0173787	0	0	0.0226663	0	0	0.0243789	0	0	0.103417	0.0521258	0	0	0	0.120993	0.0841725	0.178694	0.193946	0	0	0.0505147	0.140823	0.152809	0	0.108783	0	1	0.695215	0	0	0	0	0	0	0	0	0	0	0	0
UniProt#G3XAN4	G3XAN4	>tr|G3XAN4|G3XAN4_HUMAN Translocating chain-associated membrane protein 1 OS=Homo sapiens GN=TRAM1 PE=1 SV=1;>sp|Q15629|TRAM1_HUMAN Translocating chain-associated membrane protein 1 OS=Homo sapiens GN=TRAM1 PE=1 SV=3, Peptides 3 , Mol. Weight 33.435 kDa, SeqCov% 9.4	0	0	0	0	0	0	0	0	0	0	0	0	0	0	0	0	0	0	0	0	0.315883	0.274448	0	0	0	0.237578	1	0.531799	0	0	0	0	0	0	0	0	0	0	0	0
UniProt#P06280	P06280	>sp|P06280|AGAL_HUMAN Alpha-galactosidase A OS=Homo sapiens GN=GLA PE=1 SV=1, Peptides 4 , Mol. Weight 48.766 kDa, SeqCov% 13.5	0	0	0	0	0	0	0	0	0	0	0	0	0	0	0	0	0	0	0	0	0	0	0	0.283204	0.747923	1	0.771659	0.866629	0	0	0	0	0	0	0	0	0	0	0	0
UniProt#O94826	O94826	>sp|O94826|TOM70_HUMAN Mitochondrial import receptor subunit TOM70 OS=Homo sapiens GN=TOMM70A PE=1 SV=1, Peptides 2 , Mol. Weight 67.454 kDa, SeqCov% 4.8	0	0	0	0	0	0	0	0	0	0	0	0	0	0	0	0	0	0	0	0	0	0	0	0.36669	1	0.887344	0.738998	0.633043	0	0.028329	0	0	0	0	0	0	0	0	0	0
UniProt#O00571	O00571	>sp|O00571|DDX3X_HUMAN ATP-dependent RNA helicase DDX3X OS=Homo sapiens GN=DDX3X PE=1 SV=3;>tr|A0A087WVZ1|A0A087WVZ1_HUMAN ATP-dependent RNA helicase DDX3X (Fragment) OS=Homo sapiens GN=DDX3X PE=1 SV=1;>sp|O15523|DDX3Y_HUMAN ATP-dependent RNA helicase DDX3, Peptides 3 , Mol. Weight 73.243 kDa, SeqCov% 5.4	0	0	0	0	0	0	0	0	0	0	0	0	0	0	0	0	0	0	0	0.117985	0	0	0	0.61703	1	0.683888	0.595646	0.610067	0	0	0	0	0	0	0	0	0	0	0	0
UniProt#F8W1N5	F8W1N5	>tr|F8W1N5|F8W1N5_HUMAN Nascent polypeptide-associated complex subunit alpha (Fragment) OS=Homo sapiens GN=NACA PE=1 SV=1;>tr|F8VZJ2|F8VZJ2_HUMAN Nascent polypeptide-associated complex subunit alpha OS=Homo sapiens GN=NACA PE=1 SV=1;>tr|F8VNW4|F8VNW4_HUMAN, Peptides 2 , Mol. Weight 7.813 kDa, SeqCov% 40.8	0	0	0	0	0	0	0	0	0	0	0	0	0	0	0	0	0	0	0	0	0	0	0.344889	0.468978	1	0.677509	0.633989	0.849472	0	0	0	0	0	0	0	0	0	0	0	0
UniProt#C9JYN0	C9JYN0	>tr|C9JYN0|C9JYN0_HUMAN Synaptophysin-like protein 1 OS=Homo sapiens GN=SYPL1 PE=1 SV=1;>sp|Q16563|SYPL1_HUMAN Synaptophysin-like protein 1 OS=Homo sapiens GN=SYPL1 PE=1 SV=1;>tr|H7C4J8|H7C4J8_HUMAN Synaptophysin-like protein 1 (Fragment) OS=Homo sapiens G, Peptides 2 , Mol. Weight 24.784 kDa, SeqCov% 11.6	0	0	0	0	0	0	0	0	0	0	0	0	0	0	0	0	0	0	0	0	0	0	0	0	0.608689	0	0.725921	1	0	0.2549	0	0	0	0	0	0	0	0	0	0
UniProt#A6NKF9	A6NKF9	>sp|A6NKF9|GPHRC_HUMAN Putative Golgi pH regulator C OS=Homo sapiens GN=GPR89C PE=5 SV=2;>sp|P0CG08|GPHRB_HUMAN Golgi pH regulator B OS=Homo sapiens GN=GPR89B PE=1 SV=1;>sp|B7ZAQ6|GPHRA_HUMAN Golgi pH regulator A OS=Homo sapiens GN=GPR89A PE=1 SV=2, Peptides 3 , Mol. Weight 36.67 kDa, SeqCov% 16.2	0	0	0	0	0	0	0	0	0	0	0	0	0	0	0	0	0	0	0	0.0408573	0	0	0.0353269	0.269338	1	0.202932	0.733688	0.960863	0.0596579	0	0	0	0	0	0	0	0	0	0	0
UniProt#B3KQV6	B3KQV6	>tr|B3KQV6|B3KQV6_HUMAN Serine/threonine-protein phosphatase 2A 65 kDa regulatory subunit A alpha isoform OS=Homo sapiens GN=PPP2R1A PE=1 SV=1;>sp|P30153|2AAA_HUMAN Serine/threonine-protein phosphatase 2A 65 kDa regulatory subunit A alpha isoform OS=Homo s, Peptides 3 , Mol. Weight 45.604 kDa, SeqCov% 12.4	0	0	0	0	0	0	0	0	0	0	0	0	0	0	0	0	0	0	0	0	0	0	0	0.129364	0.721939	0.585062	0.816425	1	0.225297	0.25313	0	0	0.237833	0	0.439359	0	0	0	0	0
UniProt#H7C3M2	H7C3M2	>tr|H7C3M2|H7C3M2_HUMAN 60S ribosomal protein L3 (Fragment) OS=Homo sapiens GN=RPL3 PE=1 SV=1;>tr|H7C422|H7C422_HUMAN 60S ribosomal protein L3 (Fragment) OS=Homo sapiens GN=RPL3 PE=1 SV=1;>sp|P39023|RL3_HUMAN 60S ribosomal protein L3 OS=Homo sapiens GN=RPL, Peptides 4 , Mol. Weight 29.528 kDa, SeqCov% 18.4	0	0	0	0	0	0.0829254	0	0	0	0.040469	0.0435133	0	0.138839	0.073972	0.0907676	0	0.0426669	0.0420056	0	0.143783	0.125069	0	0.134183	0.287894	0.751958	0.659389	1	0.849227	0.12455	0.564813	0.104318	0.119586	0	0	0	0	0	0	0	0
UniProt#H3BLZ8	H3BLZ8	>tr|H3BLZ8|H3BLZ8_HUMAN Probable ATP-dependent RNA helicase DDX17 OS=Homo sapiens GN=DDX17 PE=1 SV=1;>sp|Q92841|DDX17_HUMAN Probable ATP-dependent RNA helicase DDX17 OS=Homo sapiens GN=DDX17 PE=1 SV=2, Peptides 13 , Mol. Weight 80.439 kDa, SeqCov% 20.4	0	0	0	0	0	0	0	0	0	0	0	0	0	0	0	0	0	0	0.0161722	0	0	0.0363579	0.0473844	0.252463	0.451435	0.561975	0.883118	1	0.437674	0.383381	0.198135	0.156448	0	0	0	0	0	0	0	0
UniProt#P19338	P19338	>sp|P19338|NUCL_HUMAN Nucleolin OS=Homo sapiens GN=NCL PE=1 SV=3;>tr|H7BY16|H7BY16_HUMAN Nucleolin (Fragment) OS=Homo sapiens GN=NCL PE=1 SV=4, Peptides 15 , Mol. Weight 76.613 kDa, SeqCov% 28.7	0	0	0	0	0	0	0	0	0	0	0	0	0	0	0	0.00387931	0.0066598	0.0228448	0.0574305	0.045479	0.083365	0.0835692	0.180648	0.31525	0.581092	0.676837	1	0.919133	0.591611	0.424858	0.266984	0.242023	0.0931131	0.0213169	0	0	0	0	0	0
UniProt#Q96JB5	Q96JB5	>sp|Q96JB5|CK5P3_HUMAN CDK5 regulatory subunit-associated protein 3 OS=Homo sapiens GN=CDK5RAP3 PE=1 SV=2;>tr|J3KRI2|J3KRI2_HUMAN CDK5 regulatory subunit-associated protein 3 OS=Homo sapiens GN=CDK5RAP3 PE=1 SV=1;>tr|J3KRK4|J3KRK4_HUMAN CDK5 regulatory sub, Peptides 6 , Mol. Weight 56.92 kDa, SeqCov% 15.2	0	0	0	0	0	0	0	0	0	0	0.0174396	0	0.0169111	0	0	0	0	0	0	0	0	0	0.0802686	0.329622	0.527139	0.521383	0.788761	1	0.266372	0.0729075	0.033282	0	0	0	0	0	0	0	0	0
UniProt#O95573	O95573	>sp|O95573|ACSL3_HUMAN Long-chain-fatty-acid--CoA ligase 3 OS=Homo sapiens GN=ACSL3 PE=1 SV=3, Peptides 16 , Mol. Weight 80.419 kDa, SeqCov% 31.1	0	0	0.00166473	0.00854174	0	0	0.00966225	0.0064792	0.013767	0.00327203	0.0164896	0.0184907	0.0279663	0.0311099	0.0177053	0	0.0476381	0.0456862	0.0327829	0.0720483	0.208248	0.0529363	0.217669	0.244697	0.478334	0.465301	0.881745	1	0.0839198	0.113001	0.00953536	0	0	0	0	0	0	0	0	0
UniProt#I3L0N3	I3L0N3	>tr|I3L0N3|I3L0N3_HUMAN Vesicle-fusing ATPase OS=Homo sapiens GN=NSF PE=1 SV=1;>sp|P46459|NSF_HUMAN Vesicle-fusing ATPase OS=Homo sapiens GN=NSF PE=1 SV=3, Peptides 15 , Mol. Weight 82.091 kDa, SeqCov% 27.2	0	0	0	0	0.00645509	0.0106946	0.00699141	0	0	0	0.00938411	0	0	0.0149396	0	0.00976663	0.0261496	0.021076	0	0	0	0.038123	0.213445	0.183993	0.395555	0.399941	0.824765	1	0.118	0.0109529	0	0	0	0	0	0	0	0	0	0
UniProt#Q53GQ0	Q53GQ0	>sp|Q53GQ0|DHB12_HUMAN Very-long-chain 3-oxoacyl-CoA reductase OS=Homo sapiens GN=HSD17B12 PE=1 SV=2, Peptides 13 , Mol. Weight 34.324 kDa, SeqCov% 44.6	0	0	0	0.00141869	0	0	0	0	0.00745021	0	0	0.00191558	0	0	0.00814251	0.00336111	0.0115411	0	0.00237585	0.0562027	0.0535204	0.0240008	0.124877	0.145782	0.584916	0.239527	0.869323	1	0.204007	0.0557512	0.00908263	0	0	0	0	0	0	0	0	0
UniProt#Q9BVC6	Q9BVC6	>sp|Q9BVC6|TM109_HUMAN Transmembrane protein 109 OS=Homo sapiens GN=TMEM109 PE=1 SV=1, Peptides 2 , Mol. Weight 26.21 kDa, SeqCov% 5.3	0.010465	0.00616908	0.0131048	0.0211873	0.0244692	0.0333121	0.0188133	0.0280612	0.0442648	0.0627101	0.0500853	0.0319574	0.0598941	0.0781851	0.106978	0.112178	0.165537	0.091675	0.0792668	0.130321	0	0.123543	0.15972	0.249217	0.218371	0.261235	0.787593	1	0.276621	0.0528836	0.0298966	0	0	0	0	0	0	0	0	0
UniProt#Q9UHB9	Q9UHB9	>sp|Q9UHB9|SRP68_HUMAN Signal recognition particle subunit SRP68 OS=Homo sapiens GN=SRP68 PE=1 SV=2, Peptides 1 , Mol. Weight 70.729 kDa, SeqCov% 3.8	0	0	0	0	0	0	0	0	0	0	0	0	0	0	0	0.187654	0	0.508068	0	0	0	0	0	0.558429	0.74631	0	0.763844	1	0.386683	0	0	0	0	0	0	0	0	0	0	0
UniProt#Q9BPW8	Q9BPW8	>sp|Q9BPW8|NIPS1_HUMAN Protein NipSnap homolog 1 OS=Homo sapiens GN=NIPSNAP1 PE=1 SV=1, Peptides 1 , Mol. Weight 33.31 kDa, SeqCov% 4.9	0	0	0	0	0	0	0	0	0	0	0	0	0	0	0	0	0	0	0	0	0	0	0	0	0.590909	0.551432	1	0.837642	0	0	0	0	0	0	0	0	0	0	0	0
UniProt#P13639	P13639	>sp|P13639|EF2_HUMAN Elongation factor 2 OS=Homo sapiens GN=EEF2 PE=1 SV=4, Peptides 31 , Mol. Weight 95.337 kDa, SeqCov% 41.6	0	0	0	0	0	0	0	0	0	0	0	0	0	0	0.00329168	0.00380704	0.00347763	0.0037216	0.00253432	0.0130746	0.024297	0.00997802	0.0243199	0.091009	0.244367	0.428511	1	0.921721	0.123333	0.00949872	0.003206	0	0.00189431	0	0	0	0	0	0	0
UniProt#Q10471	Q10471	>sp|Q10471|GALT2_HUMAN Polypeptide N-acetylgalactosaminyltransferase 2 OS=Homo sapiens GN=GALNT2 PE=1 SV=1, Peptides 3 , Mol. Weight 64.732 kDa, SeqCov% 6	0	0	0	0	0	0	0	0	0	0	0	0	0	0	0	0	0	0	0.0410355	0	0	0	0	0	0.185967	0.460694	1	0.644401	0	0	0	0	0	0	0	0	0	0	0	0
UniProt#B4DDK6	B4DDK6	>tr|B4DDK6|B4DDK6_HUMAN Putative mitochondrial import inner membrane translocase subunit Tim23B OS=Homo sapiens GN=TIMM23B PE=2 SV=1;>sp|O14925|TIM23_HUMAN Mitochondrial import inner membrane translocase subunit Tim23 OS=Homo sapiens GN=TIMM23 PE=1 SV=1;>s, Peptides 1 , Mol. Weight 14.6 kDa, SeqCov% 12.1	0	0	0	0	0	0	0	0	0	0	0	0	0	0	0	0	0	0	0	0	0	0	0	0	0.280652	0.664492	1	0.877412	0	0	0	0	0	0	0	0	0	0	0	0
UniProt#I3L1P8	I3L1P8	>tr|I3L1P8|I3L1P8_HUMAN Mitochondrial 2-oxoglutarate/malate carrier protein (Fragment) OS=Homo sapiens GN=SLC25A11 PE=1 SV=1;>sp|Q02978|M2OM_HUMAN Mitochondrial 2-oxoglutarate/malate carrier protein OS=Homo sapiens GN=SLC25A11 PE=1 SV=3, Peptides 9 , Mol. Weight 32.182 kDa, SeqCov% 31.4	0	0	0	0	0	0	0	0	0	0	0	0	0	0	0	0	0	0	0	0	0	0	0	0	0.155737	0.744661	1	0.877724	0.0863832	0.0729137	0	0	0	0	0	0	0	0	0	0
UniProt#P49588	P49588	>sp|P49588|SYAC_HUMAN Alanine--tRNA ligase, cytoplasmic OS=Homo sapiens GN=AARS PE=1 SV=2;>tr|H3BPK7|H3BPK7_HUMAN Alanine--tRNA ligase, cytoplasmic (Fragment) OS=Homo sapiens GN=AARS PE=1 SV=3, Peptides 2 , Mol. Weight 106.81 kDa, SeqCov% 2.8	0	0	0	0	0	0	0	0	0	0	0	0	0	0	0	0	0	0	0	0	0	0	0	0	0	0.771496	1	0.783153	0	0	0	0	0	0	0	0	0	0	0	0
UniProt#H7BXZ6	H7BXZ6	>tr|H7BXZ6|H7BXZ6_HUMAN Mitochondrial Rho GTPase 1 OS=Homo sapiens GN=RHOT1 PE=1 SV=2;>sp|Q8IXI2|MIRO1_HUMAN Mitochondrial Rho GTPase 1 OS=Homo sapiens GN=RHOT1 PE=1 SV=2;>tr|K7EIQ7|K7EIQ7_HUMAN Mitochondrial Rho GTPase 1 (Fragment) OS=Homo sapiens GN=RHOT, Peptides 3 , Mol. Weight 68.449 kDa, SeqCov% 4.7	0	0	0	0	0	0	0	0	0	0	0	0	0	0	0	0	0	0	0	0	0	0	0	0	0	0.79924	1	0.69011	0	0	0	0	0	0	0	0	0	0	0	0
UniProt#E5RI56	E5RI56	>tr|E5RI56|E5RI56_HUMAN Uncharacterized protein (Fragment) OS=Homo sapiens PE=1 SV=1;>sp|P67775|PP2AA_HUMAN Serine/threonine-protein phosphatase 2A catalytic subunit alpha isoform OS=Homo sapiens GN=PPP2CA PE=1 SV=1, Peptides 1 , Mol. Weight 10.271 kDa, SeqCov% 14.3	0	0	0	0	0	0	0	0	0	0	0	0	0	0	0	0	0	0	0	0	0	0	0	0	0	0.748616	1	0.672457	0	0	0	0	0	0	0	0	0	0	0	0
UniProt#P98172	P98172	>sp|P98172|EFNB1_HUMAN Ephrin-B1 OS=Homo sapiens GN=EFNB1 PE=1 SV=1, Peptides 2 , Mol. Weight 38.006 kDa, SeqCov% 9.5	0	0	0	0	0	0	0	0	0	0	0	0	0	0	0	0	0	0	0	0	0	0	0	0	0	0.714616	1	0.462162	0	0	0	0	0	0	0	0	0	0	0	0
UniProt#A0A087WWL9	A0A087WWL9	>tr|A0A087WWL9|A0A087WWL9_HUMAN HLA class I histocompatibility antigen, Cw-6 alpha chain OS=Homo sapiens GN=HLA-C PE=1 SV=1, Peptides 6 , Mol. Weight 36.534 kDa, SeqCov% 30.2	0	0	0	0	0.0192571	0.0350213	0.0252509	0.0402121	0.0540311	0.0735511	0.12878	0.0971779	0.142502	0.0573401	0	0	0	0.0304949	0.0361455	0	0	0	0	0	0.133488	0.554246	1	0.432324	0.0771347	0.076728	0.125603	0.163845	0.0763356	0	0.018989	0	0	0	0	0
UniProt#A0A087WW58	A0A087WW58	>tr|A0A087WW58|A0A087WW58_HUMAN Ethanolaminephosphotransferase 1 OS=Homo sapiens GN=EPT1 PE=1 SV=1;>sp|Q9C0D9|EPT1_HUMAN Ethanolaminephosphotransferase 1 OS=Homo sapiens GN=EPT1 PE=1 SV=3;>tr|C9JAG1|C9JAG1_HUMAN Ethanolaminephosphotransferase 1 (Fragment) , Peptides 3 , Mol. Weight 45.078 kDa, SeqCov% 8.1	0	0	0	0	0	0	0	0	0	0	0	0	0	0	0	0	0	0	0	0	0	0	0	0	0	0.467716	1	0.354593	0	0	0	0	0	0	0	0	0	0	0	0
UniProt#P01889	P01889	>sp|P01889|1B07_HUMAN HLA class I histocompatibility antigen, B-7 alpha chain OS=Homo sapiens GN=HLA-B PE=1 SV=3;>tr|F6U0H7|F6U0H7_HUMAN HLA class I histocompatibility antigen, B-46 alpha chain (Fragment) OS=Homo sapiens GN=HLA-B PE=1 SV=1;>sp|Q04826|1B40_, Peptides 5 , Mol. Weight 40.46 kDa, SeqCov% 20.4	0	0	0	0	0	0	0	0	0	0	0	0	0	0	0	0	0	0	0	0	0	0	0	0	0.0779757	0.396717	1	0.292256	0.0553754	0.0371008	0.0355462	0	0	0	0	0	0	0	0	0
UniProt#O75534	O75534	>sp|O75534|CSDE1_HUMAN Cold shock domain-containing protein E1 OS=Homo sapiens GN=CSDE1 PE=1 SV=2;>tr|E9PLT0|E9PLT0_HUMAN Cold shock domain-containing protein E1 OS=Homo sapiens GN=CSDE1 PE=1 SV=1, Peptides 5 , Mol. Weight 88.884 kDa, SeqCov% 9.4	0	0	0	0	0	0	0	0	0	0	0	0	0	0	0	0	0	0	0	0	0	0	0	0	0.238679	0.295476	1	0.225167	0	0	0	0	0	0	0	0	0	0	0	0
UniProt#Q14974	Q14974	>sp|Q14974|IMB1_HUMAN Importin subunit beta-1 OS=Homo sapiens GN=KPNB1 PE=1 SV=2;>tr|J3KTM9|J3KTM9_HUMAN Importin subunit beta-1 (Fragment) OS=Homo sapiens GN=KPNB1 PE=1 SV=1, Peptides 13 , Mol. Weight 97.169 kDa, SeqCov% 21.8	0	0	0	0	0	0	0	0	0	0	0	0	0	0	0	0	0	0	0	0	0	0.00311263	0.00634657	0.019253	0.318339	0.500316	1	0.333527	0.110371	0	0	0	0	0	0	0	0	0	0	0
UniProt#P27694	P27694	>sp|P27694|RFA1_HUMAN Replication protein A 70 kDa DNA-binding subunit OS=Homo sapiens GN=RPA1 PE=1 SV=2;>tr|I3L4R8|I3L4R8_HUMAN Replication protein A 70 kDa DNA-binding subunit (Fragment) OS=Homo sapiens GN=RPA1 PE=1 SV=1, Peptides 2 , Mol. Weight 68.137 kDa, SeqCov% 4.1	0	0	0	0	0	0	0	0	0	0	0	0	0	0	0	0	0	0	0	0	0	0	0	0	0.421774	0.799846	1	0.289222	0.211252	0	0	0	0	0	0	0	0	0	0	0
UniProt#Q05655	Q05655	>sp|Q05655|KPCD_HUMAN Protein kinase C delta type OS=Homo sapiens GN=PRKCD PE=1 SV=2, Peptides 2 , Mol. Weight 77.504 kDa, SeqCov% 3.7	0	0	0	0	0	0	0	0	0	0	0	0	0	0	0	0	0	0	0	0	0	0	0	0	0.57098	0.70141	1	0.462994	0	0	0	0	0	0	0	0	0	0	0	0
UniProt#Q9H3G5	Q9H3G5	>sp|Q9H3G5|CPVL_HUMAN Probable serine carboxypeptidase CPVL OS=Homo sapiens GN=CPVL PE=1 SV=2;>tr|H7C0X5|H7C0X5_HUMAN Probable serine carboxypeptidase CPVL (Fragment) OS=Homo sapiens GN=CPVL PE=1 SV=1;>tr|H7C218|H7C218_HUMAN Probable serine carboxypeptidas, Peptides 6 , Mol. Weight 54.163 kDa, SeqCov% 12.6	0	0	0	0	0	0	0	0	0	0	0	0	0	0	0	0	0	0	0	0	0	0	0	0	0.600928	0.870956	1	0.662028	0.0333724	0	0	0	0	0	0	0	0	0	0	0
UniProt#F8VNT9	F8VNT9	>tr|F8VNT9|F8VNT9_HUMAN CD63 antigen (Fragment) OS=Homo sapiens GN=CD63 PE=1 SV=1;>tr|F8VV56|F8VV56_HUMAN CD63 antigen OS=Homo sapiens GN=CD63 PE=1 SV=1;>tr|F8W022|F8W022_HUMAN Tetraspanin (Fragment) OS=Homo sapiens GN=CD63 PE=1 SV=1;>tr|F8VWK8|F8VWK8_HUMA, Peptides 1 , Mol. Weight 14.265 kDa, SeqCov% 7.5	0	0	0	0	0	0	0	0	0	0	0	0	0	0	0	0	0	0	0	0	0	0	0	0	1	0.984283	0.924214	0.7036	0	0	0	0	0	0	0	0	0	0	0	0
UniProt#O14828	O14828	>sp|O14828|SCAM3_HUMAN Secretory carrier-associated membrane protein 3 OS=Homo sapiens GN=SCAMP3 PE=1 SV=3, Peptides 5 , Mol. Weight 38.287 kDa, SeqCov% 19.6	0	0	0	0	0	0	0	0	0	0	0	0	0	0	0	0	0	0.0295584	0	0.459915	0.356043	0	0	0	0.401275	0.830333	1	0.396028	0.0405029	0	0	0	0	0	0	0	0	0	0	0
UniProt#Q99536	Q99536	>sp|Q99536|VAT1_HUMAN Synaptic vesicle membrane protein VAT-1 homolog OS=Homo sapiens GN=VAT1 PE=1 SV=2, Peptides 6 , Mol. Weight 41.92 kDa, SeqCov% 20.4	0	0	0	0	0	0	0	0	0	0	0	0	0	0	0	0	0	0	0	0	0.215882	0	0.0566059	0.149015	0.5081	0.657072	1	0.0629222	0	0	0	0	0	0	0	0	0	0	0	0
UniProt#K7EPQ7	K7EPQ7	>tr|K7EPQ7|K7EPQ7_HUMAN Protein YIF1B OS=Homo sapiens GN=YIF1B PE=1 SV=1;>tr|K7EJQ6|K7EJQ6_HUMAN Protein YIF1B (Fragment) OS=Homo sapiens GN=YIF1B PE=1 SV=1, Peptides 2 , Mol. Weight 26.924 kDa, SeqCov% 11.7	0	0	0	0	0	0	0	0	0	0	0	0	0	0	0	0	0	0	0	0	0	0	0.238891	0.361588	0.237929	0.538814	1	0.142938	0	0	0	0	0	0	0	0	0	0	0	0
UniProt#K7EMR1	K7EMR1	>tr|K7EMR1|K7EMR1_HUMAN Granulins (Fragment) OS=Homo sapiens GN=GRN PE=1 SV=1;>tr|K7EKL3|K7EKL3_HUMAN Granulins (Fragment) OS=Homo sapiens GN=GRN PE=1 SV=1;>sp|P28799|GRN_HUMAN Granulins OS=Homo sapiens GN=GRN PE=1 SV=2, Peptides 1 , Mol. Weight 18.07 kDa, SeqCov% 8.1	0	0	0	0	0	0	0	0	0	0	0	0	0	0	0	0	0	0	0	0	0	0	0	0	0	0.526485	1	0	0	0	0	0	0	0	0	0	0	0	0	0
UniProt#P07384	P07384	>sp|P07384|CAN1_HUMAN Calpain-1 catalytic subunit OS=Homo sapiens GN=CAPN1 PE=1 SV=1;>tr|E9PIA9|E9PIA9_HUMAN Calpain-1 catalytic subunit (Fragment) OS=Homo sapiens GN=CAPN1 PE=1 SV=1;>tr|E9PLX0|E9PLX0_HUMAN Calpain-1 catalytic subunit (Fragment) OS=Homo sa, Peptides 2 , Mol. Weight 81.889 kDa, SeqCov% 2.7	0	0	0	0	0	0	0	0	0	0	0	0	0	0	0	0	0	0	0	0	0	0	0	0	0	0.528352	1	0	0	0	0	0	0	0	0	0	0	0	0	0
UniProt#Q9NR45	Q9NR45	>sp|Q9NR45|SIAS_HUMAN Sialic acid synthase OS=Homo sapiens GN=NANS PE=1 SV=2, Peptides 1 , Mol. Weight 40.307 kDa, SeqCov% 2.8	0	0	0	0	0	0	0	0	0	0	0	0	0	0	0	0	0	0	0	0	0	0	0	0	0	0.566201	1	0	0	0	0	0	0	0	0	0	0	0	0	0
UniProt#H3BP66	H3BP66	>tr|H3BP66|H3BP66_HUMAN N-acetylgalactosamine-6-sulfatase (Fragment) OS=Homo sapiens GN=GALNS PE=1 SV=1;>sp|P34059|GALNS_HUMAN N-acetylgalactosamine-6-sulfatase OS=Homo sapiens GN=GALNS PE=1 SV=1, Peptides 1 , Mol. Weight 19.382 kDa, SeqCov% 5.9	0	0	0	0	0	0	0	0	0	0	0	0	0	0	0	0	0	0	0	0	0	0	0	0	0	0.639048	1	0	0	0	0	0	0	0	0	0	0	0	0	0
UniProt#B4DE15	B4DE15	>tr|B4DE15|B4DE15_HUMAN UDP-galactose translocator OS=Homo sapiens GN=SLC35A2 PE=1 SV=1;>sp|P78381|S35A2_HUMAN UDP-galactose translocator OS=Homo sapiens GN=SLC35A2 PE=1 SV=1, Peptides 1 , Mol. Weight 42.226 kDa, SeqCov% 2.7	0	0	0	0	0	0	0	0	0	0	0	0	0	0	0	0	0	0	0	0	0	0	0	0	0.185016	0.79038	1	0	0	0	0	0	0	0	0	0	0	0	0	0
UniProt#Q96AY3	Q96AY3	>sp|Q96AY3|FKB10_HUMAN Peptidyl-prolyl cis-trans isomerase FKBP10 OS=Homo sapiens GN=FKBP10 PE=1 SV=1;>tr|H0Y827|H0Y827_HUMAN Peptidyl-prolyl cis-trans isomerase FKBP10 (Fragment) OS=Homo sapiens GN=FKBP10 PE=1 SV=1, Peptides 10 , Mol. Weight 64.244 kDa, SeqCov% 22.9	0	0	0	0	0	0	0	0	0	0	0	0	0	0	0	0	0	0	0	0	0	0	0	0.00587166	0.136637	0.933623	1	0.0976859	0	0	0	0	0	0	0	0	0	0	0	0
UniProt#Q9P000	Q9P000	>sp|Q9P000|COMD9_HUMAN COMM domain-containing protein 9 OS=Homo sapiens GN=COMMD9 PE=1 SV=2, Peptides 1 , Mol. Weight 21.819 kDa, SeqCov% 6.1	0	0	0	0	0	0	0	0	0	0	0	0	0	0	0	0	0	0	0	0	0	0	0	0	0	1	0.999338	0	0	0	0	0	0	0	0	0	0	0	0	0
UniProt#A0A075B7D9	A0A075B7D9	>tr|A0A075B7D9|A0A075B7D9_HUMAN TATA-binding protein-associated factor 2N OS=Homo sapiens GN=TAF15 PE=1 SV=1;>sp|Q92804|RBP56_HUMAN TATA-binding protein-associated factor 2N OS=Homo sapiens GN=TAF15 PE=1 SV=1, Peptides 2 , Mol. Weight 48.839 kDa, SeqCov% 10.7	0	0	0	0	0	0	0	0	0	0	0	0	0	0	0	0	0	0	0	0	0	0	0	0	0	1	0.968265	0	0	0	0	0	0	0	0	0	0	0	0	0
UniProt#D6RC04	D6RC04	>tr|D6RC04|D6RC04_HUMAN COMM domain-containing protein 10 OS=Homo sapiens GN=COMMD10 PE=1 SV=1;>sp|Q9Y6G5|COMDA_HUMAN COMM domain-containing protein 10 OS=Homo sapiens GN=COMMD10 PE=1 SV=1, Peptides 1 , Mol. Weight 15.911 kDa, SeqCov% 6.5	0	0	0	0	0	0	0	0	0	0	0	0	0	0	0	0	0	0	0	0	0	0	0	0	0	1	0.970333	0.317038	0	0	0	0	0	0	0	0	0	0	0	0
UniProt#B4DXZ6	B4DXZ6	>tr|B4DXZ6|B4DXZ6_HUMAN Fragile X mental retardation syndrome-related protein 1 OS=Homo sapiens GN=FXR1 PE=1 SV=1;>sp|P51114|FXR1_HUMAN Fragile X mental retardation syndrome-related protein 1 OS=Homo sapiens GN=FXR1 PE=1 SV=3;>tr|E7EU85|E7EU85_HUMAN Fragil, Peptides 3 , Mol. Weight 68.326 kDa, SeqCov% 6.4	0	0	0	0	0	0	0	0	0	0	0	0	0	0	0	0	0	0	0	0	0	0	0	0.424032	0	0.624273	1	0	0.346885	0	0	0	0	0	0	0	0	0	0	0
UniProt#P19367	P19367	>sp|P19367|HXK1_HUMAN Hexokinase-1 OS=Homo sapiens GN=HK1 PE=1 SV=3, Peptides 7 , Mol. Weight 102.48 kDa, SeqCov% 8.3	0	0	0	0	0	0.295742	0	0	0	0.491456	0.234139	0.0424631	0	0	0	0	0	0	0	0	0	0	0	0	0	0.375285	1	0.175939	0	0	0	0	0	0	0	0	0	0	0	0
UniProt#P15170	P15170	>sp|P15170|ERF3A_HUMAN Eukaryotic peptide chain release factor GTP-binding subunit ERF3A OS=Homo sapiens GN=GSPT1 PE=1 SV=1;>tr|H3BR35|H3BR35_HUMAN Eukaryotic peptide chain release factor GTP-binding subunit ERF3A (Fragment) OS=Homo sapiens GN=GSPT1 PE=1 S, Peptides 2 , Mol. Weight 55.755 kDa, SeqCov% 4.6	0	0	0	0	0	0	0	0	0	0	0	0	0	0	0	0	0	0	0	0	0	0	0	0	0	0.262308	1	0	0	0	0	0	0	0	0	0	0	0	0	0
UniProt#P01892	P01892	>sp|P01892|1A02_HUMAN HLA class I histocompatibility antigen, A-2 alpha chain OS=Homo sapiens GN=HLA-A PE=1 SV=1, Peptides 5 , Mol. Weight 40.921 kDa, SeqCov% 25.5	0	0	0	0	0	0	0	0	0	0	0	0	0	0	0	0	0	0	0	0	0	0	0	0	0	0.274285	1	0	0	0	0	0	0	0	0	0	0	0	0	0
UniProt#P07099	P07099	>sp|P07099|HYEP_HUMAN Epoxide hydrolase 1 OS=Homo sapiens GN=EPHX1 PE=1 SV=1, Peptides 17 , Mol. Weight 52.948 kDa, SeqCov% 42.9	0.000846535	0.000498764	0	0.00173978	0	0	0	0	0	0	0	0	0	0	0	0	0	0	0	0	0	0.0013495	0	0.0083305	0.0713522	0.294433	1	0.118976	0.00338117	0	0	0	0	0	0	0	0	0	0	0
UniProt#A6NGW1	A6NGW1	>tr|A6NGW1|A6NGW1_HUMAN Protein YIF1A OS=Homo sapiens GN=YIF1A PE=1 SV=1;>sp|O95070|YIF1A_HUMAN Protein YIF1A OS=Homo sapiens GN=YIF1A PE=1 SV=2;>tr|E9PS11|E9PS11_HUMAN Protein YIF1A OS=Homo sapiens GN=YIF1A PE=1 SV=1;>tr|E9PIZ0|E9PIZ0_HUMAN Protein YIF1A , Peptides 2 , Mol. Weight 26.377 kDa, SeqCov% 11.2	0	0	0	0	0	0	0	0	0	0	0	0	0	0	0	0	0	0	0	0	0	0	0	0.18483	0	0.241275	1	0.167497	0	0	0	0	0	0	0	0	0	0	0	0
UniProt#Q5VV89	Q5VV89	>tr|Q5VV89|Q5VV89_HUMAN Microsomal glutathione S-transferase 3 OS=Homo sapiens GN=MGST3 PE=1 SV=1;>sp|O14880|MGST3_HUMAN Microsomal glutathione S-transferase 3 OS=Homo sapiens GN=MGST3 PE=1 SV=1;>tr|Q5VV87|Q5VV87_HUMAN Microsomal glutathione S-transferase , Peptides 2 , Mol. Weight 18.416 kDa, SeqCov% 16.3	0	0	0	0	0	0	0	0	0	0	0	0	0	0	0	0	0	0	0	0	0	0	0	0	0	0	1	0.255965	0	0	0	0	0	0	0	0	0	0	0	0
UniProt#Q09161	Q09161	>sp|Q09161|NCBP1_HUMAN Nuclear cap-binding protein subunit 1 OS=Homo sapiens GN=NCBP1 PE=1 SV=1;>tr|F2Z2T1|F2Z2T1_HUMAN Nuclear cap-binding protein subunit 1 OS=Homo sapiens GN=NCBP1 PE=1 SV=1, Peptides 2 , Mol. Weight 91.838 kDa, SeqCov% 3.5	0	0	0	0	0	0	0	0	0	0	0	0	0	0	0	0	0	0	0	0	0	0	0	0	0	0	1	0.230996	0	0	0	0	0	0	0	0	0	0	0	0
UniProt#Q14728	Q14728	>sp|Q14728|MFS10_HUMAN Major facilitator superfamily domain-containing protein 10 OS=Homo sapiens GN=MFSD10 PE=2 SV=1;>tr|D6RIZ4|D6RIZ4_HUMAN Major facilitator superfamily domain-containing protein 10 OS=Homo sapiens GN=MFSD10 PE=1 SV=1;>tr|D6RA47|D6RA47_H, Peptides 4 , Mol. Weight 48.339 kDa, SeqCov% 8.8	0	0	0	0	0	0	0	0	0	0	0	0	0	0	0	0	0	0	0	0	0	0	0	0	0	0	1	0.222673	0	0	0	0	0	0	0	0	0	0	0	0
UniProt#P54727	P54727	>sp|P54727|RD23B_HUMAN UV excision repair protein RAD23 homolog B OS=Homo sapiens GN=RAD23B PE=1 SV=1;>tr|Q5W0S5|Q5W0S5_HUMAN UV excision repair protein RAD23 homolog B (Fragment) OS=Homo sapiens GN=RAD23B PE=1 SV=1, Peptides 5 , Mol. Weight 43.171 kDa, SeqCov% 18.6	0	0	0	0	0	0	0	0	0	0	0	0	0	0	0	0	0	0	0	0	0	0	0	0	0	0.0862407	1	0	0	0	0	0	0	0	0	0	0	0	0	0
UniProt#P30459	P30459	>sp|P30459|1A74_HUMAN HLA class I histocompatibility antigen, A-74 alpha chain OS=Homo sapiens GN=HLA-A PE=1 SV=1;>sp|P10314|1A32_HUMAN HLA class I histocompatibility antigen, A-32 alpha chain OS=Homo sapiens GN=HLA-A PE=1 SV=2, Peptides 4 , Mol. Weight 40.89 kDa, SeqCov% 18.4	0	0	0	0	0	0	0	0	0	0	0	0	0	0	0	0	0	0	0	0	0	0	0	0	0	0	1	0	0	0	0	0	0	0	0	0	0	0	0	0
UniProt#B4DWR3	B4DWR3	>tr|B4DWR3|B4DWR3_HUMAN Prefoldin subunit 3 OS=Homo sapiens GN=VBP1 PE=1 SV=1;>sp|P61758|PFD3_HUMAN Prefoldin subunit 3 OS=Homo sapiens GN=VBP1 PE=1 SV=3, Peptides 2 , Mol. Weight 22.254 kDa, SeqCov% 8.9	0	0	0	0	0	0	0	0	0	0	0	0	0	0	0	0	0	0	0	0	0	0	0	0	0	0	1	0	0	0	0	0	0	0	0	0	0	0	0	0
UniProt#O95478	O95478	>sp|O95478|NSA2_HUMAN Ribosome biogenesis protein NSA2 homolog OS=Homo sapiens GN=NSA2 PE=1 SV=1, Peptides 1 , Mol. Weight 30.065 kDa, SeqCov% 3.5	0	0	0	0	0	0	0	0	0	0	0	0	0	0	0	0	0	0	0	0	0	0	0	0	0	0	1	0	0	0	0	0	0	0	0	0	0	0	0	0
UniProt#H3BNJ6	H3BNJ6	>tr|H3BNJ6|H3BNJ6_HUMAN Uncharacterized protein KIAA0556 (Fragment) OS=Homo sapiens GN=KIAA0556 PE=1 SV=1;>sp|O60303|K0556_HUMAN Uncharacterized protein KIAA0556 OS=Homo sapiens GN=KIAA0556 PE=1 SV=4, Peptides 1 , Mol. Weight 28.523 kDa, SeqCov% 4.4	0	0	0	0	0	0	0	0	0	0	0	0	0	0	0	0	0	0	0	0	0	0	0	0	0	0	1	0	0	0	0	0	0	0	0	0	0	0	0	0
UniProt#E5RJT5	E5RJT5	>tr|E5RJT5|E5RJT5_HUMAN Centrosomal protein of 170 kDa (Fragment) OS=Homo sapiens GN=CEP170 PE=1 SV=1;>tr|E5RFU8|E5RFU8_HUMAN Centrosomal protein of 170 kDa (Fragment) OS=Homo sapiens GN=CEP170 PE=1 SV=1;>sp|Q5SW79|CE170_HUMAN Centrosomal protein of 170 kD, Peptides 1 , Mol. Weight 12.721 kDa, SeqCov% 14.4	0	0	0	0	0	0	0	0	0	0	0	0	0	0	0	0	0	0	0	0	0	0	0	0	0	0	1	0	0	0	0	0	0	0	0	0	0	0	0	0
UniProt#P04181	P04181	>sp|P04181|OAT_HUMAN Ornithine aminotransferase, mitochondrial OS=Homo sapiens GN=OAT PE=1 SV=1, Peptides 2 , Mol. Weight 48.534 kDa, SeqCov% 5.9	0	0	0	0	0	0	0	0	0	0	0	0	0	0	0	0	0	0	0	0	0	0	0	0	0	0	1	0	0	0	0	0	0	0	0	0	0	0	0	0
UniProt#Q86SF2	Q86SF2	>sp|Q86SF2|GALT7_HUMAN N-acetylgalactosaminyltransferase 7 OS=Homo sapiens GN=GALNT7 PE=1 SV=1;>tr|H0YAK0|H0YAK0_HUMAN N-acetylgalactosaminyltransferase 7 (Fragment) OS=Homo sapiens GN=GALNT7 PE=1 SV=1;>tr|E9PBY3|E9PBY3_HUMAN N-acetylgalactosaminyltransfer, Peptides 2 , Mol. Weight 75.388 kDa, SeqCov% 4.1	0	0	0	0	0	0	0	0	0	0	0	0	0	0	0	0	0	0	0	0	0	0	0	0	0	0	1	0	0	0	0	0	0	0	0	0	0	0	0	0
UniProt#P48637	P48637	>sp|P48637|GSHB_HUMAN Glutathione synthetase OS=Homo sapiens GN=GSS PE=1 SV=1, Peptides 1 , Mol. Weight 52.384 kDa, SeqCov% 1.9	0	0	0	0	0	0	0	0	0	0	0	0	0	0	0	0	0	0	0	0	0	0	0	0	0	0	1	0	0	0	0	0	0	0	0	0	0	0	0	0
UniProt#V9GYH4	V9GYH4	>tr|V9GYH4|V9GYH4_HUMAN ADP-ribosylation factor-related protein 1 OS=Homo sapiens GN=ARFRP1 PE=1 SV=1;>sp|Q13795|ARFRP_HUMAN ADP-ribosylation factor-related protein 1 OS=Homo sapiens GN=ARFRP1 PE=1 SV=1, Peptides 1 , Mol. Weight 17.082 kDa, SeqCov% 8.4	0	0	0	0	0	0	0	0	0	0	0	0	0	0	0	0	0	0	0	0	0	0	0	0	0	0	1	0	0	0	0	0	0	0	0	0	0	0	0	0
UniProt#Q9H8Y8	Q9H8Y8	>sp|Q9H8Y8|GORS2_HUMAN Golgi reassembly-stacking protein 2 OS=Homo sapiens GN=GORASP2 PE=1 SV=3, Peptides 1 , Mol. Weight 47.145 kDa, SeqCov% 2.7	0	0	0	0	0	0	0	0	0	0	0	0	0	0	0	0	0	0	0	0	0	0	0	0	0	0	1	0	0	0	0	0	0	0	0	0	0	0	0	0
UniProt#H0Y2W2	H0Y2W2	>tr|H0Y2W2|H0Y2W2_HUMAN ATPase family AAA domain-containing protein 3A (Fragment) OS=Homo sapiens GN=ATAD3A PE=1 SV=1;>sp|Q5T9A4|ATD3B_HUMAN ATPase family AAA domain-containing protein 3B OS=Homo sapiens GN=ATAD3B PE=1 SV=1;>sp|Q9NVI7|ATD3A_HUMAN ATPase fa, Peptides 2 , Mol. Weight 64.243 kDa, SeqCov% 3.7	0	0	0	0	0	0	0	0	0	0	0	0	0	0	0	0	0	0	0	0	0	0	0	0	0	0	1	0	0.213079	0	0	0	0	0	0	0	0	0	0	0
UniProt#P30508	P30508	>sp|P30508|1C12_HUMAN HLA class I histocompatibility antigen, Cw-12 alpha chain OS=Homo sapiens GN=HLA-C PE=1 SV=2;>sp|P30510|1C14_HUMAN HLA class I histocompatibility antigen, Cw-14 alpha chain OS=Homo sapiens GN=HLA-C PE=1 SV=2;>sp|Q29960|1C16_HUMAN HLA , Peptides 6 , Mol. Weight 40.885 kDa, SeqCov% 27.9	0	0	0	0	0	0	0	0	0	0	0	0.262667	0	0	0	0	0	0	0	0	0	0	0	0	0	0	1	0	0	0	0	0	0	0	0	0	0	0	0	0
UniProt#Q5JPU0	Q5JPU0	>tr|Q5JPU0|Q5JPU0_HUMAN Pyruvate dehydrogenase E1 component subunit alpha, somatic form, mitochondrial OS=Homo sapiens GN=PDHA1 PE=1 SV=1;>tr|Q5JPT9|Q5JPT9_HUMAN Pyruvate dehydrogenase E1 component subunit alpha, somatic form, mitochondrial (Fragment) OS=H, Peptides 2 , Mol. Weight 19.845 kDa, SeqCov% 12.2	0	0	0	0	0	0	0	0	0	0	0	0	0	0	0	0	0	0	0	0	0	0	0	0	0	0	1	0	0	0	0	0	0	0	0.816465	0.644956	0.245014	0	0	0
UniProt#P63096	P63096	>sp|P63096|GNAI1_HUMAN Guanine nucleotide-binding protein G(i) subunit alpha-1 OS=Homo sapiens GN=GNAI1 PE=1 SV=2;>tr|C9JPP4|C9JPP4_HUMAN Guanine nucleotide-binding protein G(i) subunit alpha-1 (Fragment) OS=Homo sapiens GN=GNAI1 PE=1 SV=1, Peptides 8 , Mol. Weight 40.361 kDa, SeqCov% 30.5	0	0	0	0	0	0	0	0	0	0	0	0	0	0	0	0	0	0	0	0	0	0	0	0	0	0	0.966666	0	0	0	0	0	0	0	0	1	0.335688	0	0	0
UniProt#P08754	P08754	>sp|P08754|GNAI3_HUMAN Guanine nucleotide-binding protein G(k) subunit alpha OS=Homo sapiens GN=GNAI3 PE=1 SV=3, Peptides 9 , Mol. Weight 40.532 kDa, SeqCov% 31.1	0	0	0	0	0	0	0	0	0	0	0	0	0	0	0	0	0	0	0	0	0	0	0	0	0.0431477	0.353566	1	0.592796	0	0	0	0.216903	0.357308	0	0.342237	0.680261	0.380043	0.208343	0.127425	0.516411
UniProt#Q6IAA8	Q6IAA8	>sp|Q6IAA8|LTOR1_HUMAN Ragulator complex protein LAMTOR1 OS=Homo sapiens GN=LAMTOR1 PE=1 SV=2;>tr|H0YFI1|H0YFI1_HUMAN Ragulator complex protein LAMTOR1 (Fragment) OS=Homo sapiens GN=LAMTOR1 PE=1 SV=1;>tr|F5H479|F5H479_HUMAN Ragulator complex protein LAMTOR, Peptides 4 , Mol. Weight 17.745 kDa, SeqCov% 32.9	0	0	0	0.0841996	0	0	0	0	0	0.0603524	0	0	0.057136	0.0493081	0.0455648	0.0289215	0	0.0595437	0	0	0	0	0	0	0	0.708403	1	0.241265	0	0.219258	0.237908	0.312944	0.178575	0.19829	0.414988	0.417288	0	0.417362	0.130443	0.839436
UniProt#H0YLA2	H0YLA2	>tr|H0YLA2|H0YLA2_HUMAN Signal recognition particle 14 kDa protein OS=Homo sapiens GN=SRP14 PE=1 SV=1;>sp|P37108|SRP14_HUMAN Signal recognition particle 14 kDa protein OS=Homo sapiens GN=SRP14 PE=1 SV=2, Peptides 1 , Mol. Weight 13.058 kDa, SeqCov% 12.2	0	0	0	0	0	0	0	0	0	0	0	0	0	0	0	0	0	0	0	0	0.496004	0.219266	0.754594	0.319818	0	0	0	0.553012	0	0	0	0	0	0	0.832438	0	0	0.549214	0.59256	1
UniProt#X1WI28	X1WI28	>tr|X1WI28|X1WI28_HUMAN 60S ribosomal protein L10 (Fragment) OS=Homo sapiens GN=RPL10 PE=1 SV=3;>sp|P27635|RL10_HUMAN 60S ribosomal protein L10 OS=Homo sapiens GN=RPL10 PE=1 SV=4;>tr|B8A6G2|B8A6G2_HUMAN 60S ribosomal protein L10 (Fragment) OS=Homo sapiens , Peptides 2 , Mol. Weight 22.975 kDa, SeqCov% 20	0	0	0	0	0.124353	0	0.211934	0	0.248611	0.352141	0	0	0	0	0	0	0	0.298547	0	0	0	0	0	0	0	0	0	0	0	0	0	0	0	0	0.764369	0	1	0.263719	0.590104	0.820951
UniProt#Q8N335	Q8N335	>sp|Q8N335|GPD1L_HUMAN Glycerol-3-phosphate dehydrogenase 1-like protein OS=Homo sapiens GN=GPD1L PE=1 SV=1;>tr|C9JM46|C9JM46_HUMAN Glycerol-3-phosphate dehydrogenase [NAD(+)] (Fragment) OS=Homo sapiens GN=GPD1L PE=1 SV=1, Peptides 2 , Mol. Weight 38.418 kDa, SeqCov% 8.3	0	0	0	0	0	0	0	0	0	0	0	0	0	0	0	0	0	0	0	0	0	0	0	0	0	0	0	0	0	0	0	0	0	0	0.831023	0	0.813673	0.393934	0.394657	1
UniProt#P98179	P98179	>sp|P98179|RBM3_HUMAN RNA-binding protein 3 OS=Homo sapiens GN=RBM3 PE=1 SV=1, Peptides 1 , Mol. Weight 17.17 kDa, SeqCov% 9.6	0	0	0	0	0	0	0	0	0	0	0	0	0	0	0	0	0	0	0	0	0	0	0	0	0	0	0	0	0	0	0	0	0	0	1	0	0.649521	0	0.505968	0.923273
UniProt#P39019	P39019	>sp|P39019|RS19_HUMAN 40S ribosomal protein S19 OS=Homo sapiens GN=RPS19 PE=1 SV=2;>tr|M0R2L9|M0R2L9_HUMAN 40S ribosomal protein S19 (Fragment) OS=Homo sapiens GN=RPS19 PE=1 SV=1;>tr|M0QXK4|M0QXK4_HUMAN 40S ribosomal protein S19 (Fragment) OS=Homo sapiens , Peptides 3 , Mol. Weight 16.06 kDa, SeqCov% 25.5	0	0	0	0	0	0	0	0	0	0	0	0	0	0	0	0	0	0	0	0	0	0	0	0	0	0	0	0	0	0	0	0	0	0	0.829372	0	0.329235	0.348848	0.860805	1
UniProt#H0YJN9	H0YJN9	>tr|H0YJN9|H0YJN9_HUMAN Legumain (Fragment) OS=Homo sapiens GN=LGMN PE=1 SV=1;>tr|G3V2T4|G3V2T4_HUMAN Legumain (Fragment) OS=Homo sapiens GN=LGMN PE=1 SV=1;>tr|G3V4E4|G3V4E4_HUMAN Legumain OS=Homo sapiens GN=LGMN PE=1 SV=1;>sp|Q99538|LGMN_HUMAN Legumain OS, Peptides 1 , Mol. Weight 9.658 kDa, SeqCov% 18.7	0	0	0	0	0	0	0	0	0	0	0	0	0	0	0	0	0	0	0	0	0	0	0	0	0	0	0	0	0	0	0	0.187092	0.231602	0.263609	0.723874	0	0.262062	0	0.258757	1
UniProt#Q9UHA4	Q9UHA4	>sp|Q9UHA4|LTOR3_HUMAN Ragulator complex protein LAMTOR3 OS=Homo sapiens GN=LAMTOR3 PE=1 SV=1, Peptides 1 , Mol. Weight 13.623 kDa, SeqCov% 8.1	0	0	0	0	0	0	0	0	0	0	0	0	0	0	0	0	0	0	0	0	0	0	0	0	0	0.426617	0.574269	0.356789	0.282699	0	0.407791	0.624538	0.385468	0.422202	0.379191	0	0.38186	0	0.687256	1
UniProt#Q9Y2Q5	Q9Y2Q5	>sp|Q9Y2Q5|LTOR2_HUMAN Ragulator complex protein LAMTOR2 OS=Homo sapiens GN=LAMTOR2 PE=1 SV=1, Peptides 2 , Mol. Weight 13.507 kDa, SeqCov% 26.4	0	0	0	0	0	0	0	0	0	0	0	0	0	0	0	0	0	0	0	0	0	0	0	0	0	0.345245	0	0	0.183349	0	0	0.477152	0.244217	0.22312	0	0	0	0	0.193842	1
UniProt#A0A0C4DFV9	A0A0C4DFV9	>tr|A0A0C4DFV9|A0A0C4DFV9_HUMAN Protein SET OS=Homo sapiens GN=SET PE=4 SV=1;>tr|A0A087X027|A0A087X027_HUMAN Protein SETSIP OS=Homo sapiens GN=SETSIP PE=3 SV=1;>sp|Q01105|SET_HUMAN Protein SET OS=Homo sapiens GN=SET PE=1 SV=3;>sp|P0DME0|SETLP_HUMAN Protein, Peptides 1 , Mol. Weight 31.124 kDa, SeqCov% 3.8	0	0	0	0	0	0	0	0	0	0	0	0	0	0	0	0	0	0	0	0	0	0	0	0	0	0	0	0	0	0	0	0.264022	0.533787	0.608403	0	0	0.240586	0	0.46795	1
UniProt#P62937	P62937	>sp|P62937|PPIA_HUMAN Peptidyl-prolyl cis-trans isomerase A OS=Homo sapiens GN=PPIA PE=1 SV=2;>tr|F8WE65|F8WE65_HUMAN Peptidyl-prolyl cis-trans isomerase OS=Homo sapiens GN=PPIA PE=1 SV=1;>tr|C9J5S7|C9J5S7_HUMAN Peptidyl-prolyl cis-trans isomerase OS=Homo , Peptides 11 , Mol. Weight 18.012 kDa, SeqCov% 67.3	0	0	0	0	0	0	0	0	0	0	0	0	0	0	0	0	0	0	0	0	0	0	0	0	0	0	0	0	0.00994397	0	0.0619343	0.538659	0.643013	0.215446	0.218838	0.495088	0.365857	0.386135	0.758374	1
UniProt#Q07812	Q07812	>sp|Q07812|BAX_HUMAN Apoptosis regulator BAX OS=Homo sapiens GN=BAX PE=1 SV=1, Peptides 5 , Mol. Weight 21.184 kDa, SeqCov% 29.7	0	0	0	0	0	0	0	0	0	0	0	0	0	0	0	0	0	0	0	0	0	0	0	0	0	0	0	0	0	0	0	0.5506	0.200196	0	0	0	0	0.462339	0.840291	1
UniProt#Q01469	Q01469	>sp|Q01469|FABP5_HUMAN Fatty acid-binding protein, epidermal OS=Homo sapiens GN=FABP5 PE=1 SV=3, Peptides 1 , Mol. Weight 15.164 kDa, SeqCov% 6.7	0	0	0	0	0	0	0	0	0	0	0	0	0	0	0	0	0	0	0	0	0	0	0	0	0	0	0	0	0	0	0	0	0	0	0	0	0	1	0	0.698908
UniProt#P62330	P62330	>sp|P62330|ARF6_HUMAN ADP-ribosylation factor 6 OS=Homo sapiens GN=ARF6 PE=1 SV=2, Peptides 2 , Mol. Weight 20.082 kDa, SeqCov% 12.6	0	0	0	0	0	0	0	0	0	0	0	0	0	0	0	0	0	0	0	0	0	0	0	0	0	0	0	0	0	0	0	0	0	0	0	0	0	0.866569	0	1
UniProt#Q6P587	Q6P587	>sp|Q6P587|FAHD1_HUMAN Acylpyruvase FAHD1, mitochondrial OS=Homo sapiens GN=FAHD1 PE=1 SV=2, Peptides 1 , Mol. Weight 24.843 kDa, SeqCov% 7.1	0	0	0	0	0	0	0	0	0	0	0	0	0	0	0	0	0	0	0	0	0	0	0	0	0	0	0	0	0	0	0	0	0	0	0	0	0	0.558245	0	1
UniProt#Q8NDC0	Q8NDC0	>sp|Q8NDC0|MISSL_HUMAN MAPK-interacting and spindle-stabilizing protein-like OS=Homo sapiens GN=MAPK1IP1L PE=1 SV=4, Peptides 1 , Mol. Weight 24.269 kDa, SeqCov% 6.9	0	0	0	0	0	0	0	0	0	0	0	0	0	0	0	0	0	0	0	0	0	0	0	0	0	0	0	0	0	0	0	0	0	0	0	0	0.309594	0.399243	0	1
UniProt#Q9H8S9	Q9H8S9	>sp|Q9H8S9|MOB1A_HUMAN MOB kinase activator 1A OS=Homo sapiens GN=MOB1A PE=1 SV=4;>sp|Q7L9L4|MOB1B_HUMAN MOB kinase activator 1B OS=Homo sapiens GN=MOB1B PE=1 SV=3, Peptides 1 , Mol. Weight 25.079 kDa, SeqCov% 5.1	0	0	0	0	0	0	0	0	0	0	0	0	0	0	0	0	0	0	0	0	0	0	0	0	0	0	0	0	0	0	0	0	0	0	0	0	0.450902	0.48083	0	1
UniProt#P62081	P62081	>sp|P62081|RS7_HUMAN 40S ribosomal protein S7 OS=Homo sapiens GN=RPS7 PE=1 SV=1, Peptides 1 , Mol. Weight 22.127 kDa, SeqCov% 5.7	0	0	0	0	0	0	0	0	0	0	0	0	0	0	0	0	0	0	0	0	0	0	0	0	0	0	0	0	0	0	0	0	0	0	0	0	0.571212	0.436805	0	1
UniProt#Q8N4Q0	Q8N4Q0	>sp|Q8N4Q0|ZADH2_HUMAN Zinc-binding alcohol dehydrogenase domain-containing protein 2 OS=Homo sapiens GN=ZADH2 PE=1 SV=1, Peptides 2 , Mol. Weight 40.14 kDa, SeqCov% 6.4	0	0	0	0	0	0	0	0	0	0	0	0	0	0	0	0	0	0	0	0	0	0	0	0	0	0	0	0	0	0	0	0	0	0	0	0	0.679676	0.894673	0	1
UniProt#Q15388	Q15388	>sp|Q15388|TOM20_HUMAN Mitochondrial import receptor subunit TOM20 homolog OS=Homo sapiens GN=TOMM20 PE=1 SV=1, Peptides 2 , Mol. Weight 16.298 kDa, SeqCov% 22.8	0	0	0	0	0	0	0	0	0	0	0	0	0	0	0	0	0	0	0	0	0	0	0	0	0	0	0	0	0	0	0	0	0	0	0	0.412269	0.669299	0	0.633007	1
UniProt#E9PQH6	E9PQH6	>tr|E9PQH6|E9PQH6_HUMAN Rho-related GTP-binding protein RhoC (Fragment) OS=Homo sapiens GN=RHOC PE=1 SV=1;>tr|Q5JR08|Q5JR08_HUMAN Rho-related GTP-binding protein RhoC (Fragment) OS=Homo sapiens GN=RHOC PE=1 SV=4;>sp|P08134|RHOC_HUMAN Rho-related GTP-bindin, Peptides 2 , Mol. Weight 19.224 kDa, SeqCov% 17.2	0	0	0	0	0	0	0	0	0	0	0	0	0	0	0	0	0	0	0	0	0	0	0	0	0	0	0	0	0	0	0	0	0	0	0	0	0.566487	0	0.772086	1
UniProt#P20339	P20339	>sp|P20339|RAB5A_HUMAN Ras-related protein Rab-5A OS=Homo sapiens GN=RAB5A PE=1 SV=2, Peptides 4 , Mol. Weight 23.658 kDa, SeqCov% 24.7	0	0	0	0	0	0	0	0	0	0	0	0	0	0	0	0	0	0	0	0	0	0	0	0	0	0	0	0	0	0	0	0	0	0	0	0	0.387627	0.192374	0.591075	1
UniProt#P01112	P01112	>sp|P01112|RASH_HUMAN GTPase HRas OS=Homo sapiens GN=HRAS PE=1 SV=1;>sp|P01116|RASK_HUMAN GTPase KRas OS=Homo sapiens GN=KRAS PE=1 SV=1;>sp|P01111|RASN_HUMAN GTPase NRas OS=Homo sapiens GN=NRAS PE=1 SV=1, Peptides 4 , Mol. Weight 21.298 kDa, SeqCov% 26.5	0	0	0	0	0	0	0	0	0	0	0	0	0	0	0	0	0	0	0	0	0	0	0	0	0	0	0	0	0	0	0	0	0.172013	0	0.240624	0	0.245648	0.580323	0.709523	1
UniProt#A0A0B4J222	A0A0B4J222	>tr|A0A0B4J222|A0A0B4J222_HUMAN ADP-ribosylation factor-like protein 15 OS=Homo sapiens GN=ARL15 PE=1 SV=1;>tr|A0A087WUW9|A0A087WUW9_HUMAN ADP-ribosylation factor-like protein 15 OS=Homo sapiens GN=ARL15 PE=1 SV=1;>sp|Q9NXU5|ARL15_HUMAN ADP-ribosylation fa, Peptides 1 , Mol. Weight 17.444 kDa, SeqCov% 11.4	0	0	0	0	0	0	0	0	0	0	0	0	0	0	0	0	0	0	0	0	0	0	0	0	0	0	0	0	0	0	0	0	0	0	0	0	0	0.802392	0.802073	1
UniProt#F8VR82	F8VR82	>tr|F8VR82|F8VR82_HUMAN Serine/threonine-protein phosphatase OS=Homo sapiens GN=PPP1CC PE=1 SV=1;>tr|F8VYE8|F8VYE8_HUMAN Serine/threonine-protein phosphatase OS=Homo sapiens GN=PPP1CC PE=1 SV=1;>tr|F8W0W8|F8W0W8_HUMAN Serine/threonine-protein phosphatase O, Peptides 5 , Mol. Weight 30.987 kDa, SeqCov% 25.2	0	0	0	0	0	0	0	0	0	0	0	0	0	0	0	0	0	0	0	0	0	0	0	0	0	0	0	0	0	0	0	0	0	0	0	0	0	0.787362	0.622127	1
UniProt#H7C1N3	H7C1N3	>tr|H7C1N3|H7C1N3_HUMAN BET1 homolog (Fragment) OS=Homo sapiens GN=BET1 PE=1 SV=1;>sp|O15155|BET1_HUMAN BET1 homolog OS=Homo sapiens GN=BET1 PE=1 SV=1;>tr|C9JTT8|C9JTT8_HUMAN BET1 homolog OS=Homo sapiens GN=BET1 PE=1 SV=1;>tr|Q68DU7|Q68DU7_HUMAN BET1 homol, Peptides 2 , Mol. Weight 14.872 kDa, SeqCov% 21.8	0	0	0	0	0	0	0	0	0	0	0	0	0	0	0	0	0	0	0	0	0	0	0	0	0	0	0	0	0	0	0	0	0	0	0	0	0.372387	1	0.76715	0.863606
UniProt#P60602	P60602	>sp|P60602|ROMO1_HUMAN Reactive oxygen species modulator 1 OS=Homo sapiens GN=ROMO1 PE=1 SV=1, Peptides 1 , Mol. Weight 8.1828 kDa, SeqCov% 21.5	0	0	0	0	0	0	0	0	0	0	0	0	0	0	0	0	0	0	0	0	0	0	0	0	0	0	0	0	0	0	0	0	0	0	0	0	0.446359	0.778551	0.685277	1
UniProt#P62633	P62633	>sp|P62633|CNBP_HUMAN Cellular nucleic acid-binding protein OS=Homo sapiens GN=CNBP PE=1 SV=1, Peptides 2 , Mol. Weight 19.463 kDa, SeqCov% 14.7	0	0	0	0	0	0	0	0	0	0	0	0	0	0	0	0	0	0	0	0	0	0	0	0	0	0	0	0	0	0	0	0	0	0	0	0	0.546043	0.543956	0.927441	1
UniProt#F8W7Q4	F8W7Q4	>tr|F8W7Q4|F8W7Q4_HUMAN Protein FAM162A OS=Homo sapiens GN=FAM162A PE=1 SV=1;>sp|Q96A26|F162A_HUMAN Protein FAM162A OS=Homo sapiens GN=FAM162A PE=1 SV=2, Peptides 2 , Mol. Weight 16.515 kDa, SeqCov% 8.3	0	0	0	0	0	0	0	0	0	0	0	0	0	0	0	0	0	0	0	0	0	0	0	0	0	0	0	0	0	0	0	0	0	0	0	0	0.369367	0.529514	0.75739	1
UniProt#E9PFN5	E9PFN5	>tr|E9PFN5|E9PFN5_HUMAN Glutathione S-transferase kappa 1 OS=Homo sapiens GN=GSTK1 PE=1 SV=1;>sp|Q9Y2Q3|GSTK1_HUMAN Glutathione S-transferase kappa 1 OS=Homo sapiens GN=GSTK1 PE=1 SV=3, Peptides 3 , Mol. Weight 21.707 kDa, SeqCov% 23.7	0	0	0	0	0	0	0	0	0	0	0	0	0	0	0	0	0	0	0	0	0	0	0	0	0	0	0	0	0	0	0	0	0	0	0	0	0.305824	0.461801	0.545695	1
UniProt#P62820	P62820	>sp|P62820|RAB1A_HUMAN Ras-related protein Rab-1A OS=Homo sapiens GN=RAB1A PE=1 SV=3;>tr|E7END7|E7END7_HUMAN Ras-related protein Rab-1A OS=Homo sapiens GN=RAB1A PE=1 SV=1, Peptides 7 , Mol. Weight 22.677 kDa, SeqCov% 54.6	0	0	0	0	0	0	0	0	0	0	0	0	0	0	0	0	0	0	0	0	0	0	0	0	0	0	0	0	0	0	0	0	0	0	0	0	0.394795	0.552505	0.517834	1
UniProt#Q14964	Q14964	>sp|Q14964|RB39A_HUMAN Ras-related protein Rab-39A OS=Homo sapiens GN=RAB39A PE=2 SV=2, Peptides 2 , Mol. Weight 25.006 kDa, SeqCov% 6	0	0	0	0	0	0	0	0	0	0	0	0	0	0	0	0	0	0	0	0	0	0	0	0	0	0	0	0	0	0	0	0	0	0	0	0	0.459843	0.530011	0.641992	1
UniProt#Q9H4A6	Q9H4A6	>sp|Q9H4A6|GOLP3_HUMAN Golgi phosphoprotein 3 OS=Homo sapiens GN=GOLPH3 PE=1 SV=1, Peptides 4 , Mol. Weight 33.81 kDa, SeqCov% 19.8	0	0	0	0	0	0	0	0	0	0	0	0	0	0.0499517	0	0	0	0.0258201	0	0	0	0	0	0	0	0	0	0	0	0	0	0	0	0	0	0	0.55694	0.57066	0.582448	1
UniProt#P18669	P18669	>sp|P18669|PGAM1_HUMAN Phosphoglycerate mutase 1 OS=Homo sapiens GN=PGAM1 PE=1 SV=2, Peptides 4 , Mol. Weight 28.804 kDa, SeqCov% 27.2	0	0	0	0	0	0	0	0	0	0	0	0	0	0	0	0	0	0	0	0	0	0	0	0	0	0	0	0	0	0	0	0	0	0	0	0	0.504658	0.425309	0.484616	1
UniProt#Q15181	Q15181	>sp|Q15181|IPYR_HUMAN Inorganic pyrophosphatase OS=Homo sapiens GN=PPA1 PE=1 SV=2, Peptides 1 , Mol. Weight 32.66 kDa, SeqCov% 7.6	0	0	0	0	0	0	0	0	0	0	0	0	0	0	0	0	0	0	0	0	0	0	0	0	0	0	0	0	0	0	0	0	0	0	0	0	0.577681	0.584562	0.470253	1
UniProt#H0Y4T6	H0Y4T6	>tr|H0Y4T6|H0Y4T6_HUMAN Peptidyl-prolyl cis-trans isomerase NIMA-interacting 4 (Fragment) OS=Homo sapiens GN=PIN4 PE=1 SV=1;>tr|J3KMW3|J3KMW3_HUMAN Peptidyl-prolyl cis-trans isomerase NIMA-interacting 4 OS=Homo sapiens GN=PIN4 PE=1 SV=1;>tr|H0Y8P6|H0Y8P6_H, Peptides 2 , Mol. Weight 9.5428 kDa, SeqCov% 15.4	0	0	0	0	0	0	0	0	0	0	0	0	0	0	0	0	0	0	0	0	0	0	0	0	0	0	0	0	0	0	0	0	0	0	0	0	0.524323	0.606508	0.360836	1
UniProt#P63000	P63000	>sp|P63000|RAC1_HUMAN Ras-related C3 botulinum toxin substrate 1 OS=Homo sapiens GN=RAC1 PE=1 SV=1;>tr|B1AH77|B1AH77_HUMAN Ras-related C3 botulinum toxin substrate 2 OS=Homo sapiens GN=RAC2 PE=1 SV=1;>tr|B1AH80|B1AH80_HUMAN Ras-related C3 botulinum toxin s, Peptides 4 , Mol. Weight 21.45 kDa, SeqCov% 20.3	0	0	0	0	0	0	0	0	0	0	0	0	0	0	0	0	0	0	0	0	0	0	0	0	0	0	0.0416545	0	0.043334	0	0	0.0887532	0	0	0	0.357112	0.482361	0.556178	0.544749	1
UniProt#P61019	P61019	>sp|P61019|RAB2A_HUMAN Ras-related protein Rab-2A OS=Homo sapiens GN=RAB2A PE=1 SV=1;>tr|E9PKL7|E9PKL7_HUMAN Ras-related protein Rab-2A OS=Homo sapiens GN=RAB2A PE=1 SV=1, Peptides 10 , Mol. Weight 23.545 kDa, SeqCov% 56.6	0	0	0	0	0	0	0	0	0	0	0	0	0	0	0	0	0	0	0	0	0	0	0	0	0	0	0	0	0	0	0	0	0	0	0.0461395	0.313347	0.25768	0.510929	0.541493	1
UniProt#P61106	P61106	>sp|P61106|RAB14_HUMAN Ras-related protein Rab-14 OS=Homo sapiens GN=RAB14 PE=1 SV=4;>tr|X6RFL8|X6RFL8_HUMAN Ras-related protein Rab-14 (Fragment) OS=Homo sapiens GN=RAB14 PE=1 SV=1, Peptides 10 , Mol. Weight 23.897 kDa, SeqCov% 65.6	0	0	0	0	0	0	0	0	0	0	0	0	0	0	0	0	0	0	0	0	0	0	0	0	0	0	0.0290949	0	0	0	0.0414502	0	0.0426268	0.0523872	0.167871	0.311669	0.354881	0.437794	0.496041	1
UniProt#Q9H6E4	Q9H6E4	>sp|Q9H6E4|CC134_HUMAN Coiled-coil domain-containing protein 134 OS=Homo sapiens GN=CCDC134 PE=1 SV=1, Peptides 6 , Mol. Weight 26.56 kDa, SeqCov% 29.7	0	0	0	0	0	0	0	0	0	0	0	0	0	0	0	0	0	0	0	0	0	0	0	0	0	0	0	0	0	0	0	0	0	0	0.26028	0.297609	0.220404	0.529807	0.436555	1
UniProt#P22307	P22307	>sp|P22307|NLTP_HUMAN Non-specific lipid-transfer protein OS=Homo sapiens GN=SCP2 PE=1 SV=2, Peptides 11 , Mol. Weight 58.993 kDa, SeqCov% 19	0	0	0	0	0	0	0	0	0	0	0	0	0	0	0	0	0	0	0	0	0	0	0	0	0	0	0	0	0	0	0	0.00872452	0	0.0929865	0.226557	0.467014	0.401996	0.629437	0.494396	1
UniProt#Q13637	Q13637	>sp|Q13637|RAB32_HUMAN Ras-related protein Rab-32 OS=Homo sapiens GN=RAB32 PE=1 SV=3, Peptides 7 , Mol. Weight 24.997 kDa, SeqCov% 40	0	0	0	0	0	0	0	0	0	0	0	0	0	0	0	0	0	0	0	0	0	0	0	0	0	0	0	0	0	0	0	0	0.0834963	0	0	0.541484	0.296631	0.789031	0.429197	1
UniProt#P84095	P84095	>sp|P84095|RHOG_HUMAN Rho-related GTP-binding protein RhoG OS=Homo sapiens GN=RHOG PE=1 SV=1, Peptides 7 , Mol. Weight 21.308 kDa, SeqCov% 40.8	0	0	0	0	0	0	0	0	0	0	0	0	0	0	0	0	0	0	0	0	0	0	0	0	0	0	0	0	0	0	0	0	0	0	0	0.469626	0.202295	0.337186	0.31666	1
UniProt#Q9H0U4	Q9H0U4	>sp|Q9H0U4|RAB1B_HUMAN Ras-related protein Rab-1B OS=Homo sapiens GN=RAB1B PE=1 SV=1;>tr|E9PLD0|E9PLD0_HUMAN Ras-related protein Rab-1B OS=Homo sapiens GN=RAB1B PE=1 SV=1;>tr|A0A087WTI1|A0A087WTI1_HUMAN Ras-related protein Rab-1B OS=Homo sapiens GN=RAB1B P, Peptides 8 , Mol. Weight 22.171 kDa, SeqCov% 58.7	0	0	0.00449127	0	0	0	0	0	0	0	0	0	0	0	0	0	0	0	0	0.016509	0	0	0	0	0	0	0	0	0	0.0195567	0	0.126518	0.0291674	0.0487062	0.0711758	0.526555	0.367492	0.429944	0.469105	1
UniProt#J3KMX5	J3KMX5	>tr|J3KMX5|J3KMX5_HUMAN 40S ribosomal protein S13 OS=Homo sapiens GN=RPS13 PE=1 SV=1;>sp|P62277|RS13_HUMAN 40S ribosomal protein S13 OS=Homo sapiens GN=RPS13 PE=1 SV=2;>tr|E9PS50|E9PS50_HUMAN 40S ribosomal protein S13 (Fragment) OS=Homo sapiens GN=RPS13 PE, Peptides 4 , Mol. Weight 16.733 kDa, SeqCov% 33.1	0	0	0	0	0	0	0	0	0	0	0	0	0	0	0	0	0	0	0	0	0	0	0	0	0	0	0	0	0	0	0	0	0	0	0.227704	0.611566	0.483579	0.450231	0.351412	1
UniProt#P30050	P30050	>sp|P30050|RL12_HUMAN 60S ribosomal protein L12 OS=Homo sapiens GN=RPL12 PE=1 SV=1, Peptides 5 , Mol. Weight 17.818 kDa, SeqCov% 49.1	0	0	0	0	0.00542693	0	0	0	0	0	0	0	0	0	0	0	0	0	0	0	0	0	0	0	0	0	0	0	0	0	0	0.0189757	0.0330385	0.0218951	0.267563	0.649714	0.297948	0.290368	0.374206	1
UniProt#P62263	P62263	>sp|P62263|RS14_HUMAN 40S ribosomal protein S14 OS=Homo sapiens GN=RPS14 PE=1 SV=3, Peptides 3 , Mol. Weight 16.273 kDa, SeqCov% 23.2	0	0	0	0	0	0	0	0	0	0	0	0	0	0	0	0	0	0	0	0	0	0	0	0	0	0	0	0	0	0	0	0	0	0	0.250224	0.437762	0.24757	0.102372	0.611372	1
UniProt#Q9UL25	Q9UL25	>sp|Q9UL25|RAB21_HUMAN Ras-related protein Rab-21 OS=Homo sapiens GN=RAB21 PE=1 SV=3, Peptides 5 , Mol. Weight 24.347 kDa, SeqCov% 26.2	0	0	0	0	0	0	0	0	0	0	0	0	0	0	0	0	0	0	0	0	0	0	0	0	0	0	0	0	0	0	0	0	0	0	0.206541	0.199029	0.231887	0.245271	0.507851	1
UniProt#P62913	P62913	>sp|P62913|RL11_HUMAN 60S ribosomal protein L11 OS=Homo sapiens GN=RPL11 PE=1 SV=2;>tr|Q5VVC9|Q5VVC9_HUMAN 60S ribosomal protein L11 (Fragment) OS=Homo sapiens GN=RPL11 PE=1 SV=1;>tr|Q5VVC8|Q5VVC8_HUMAN 60S ribosomal protein L11 (Fragment) OS=Homo sapiens , Peptides 2 , Mol. Weight 20.252 kDa, SeqCov% 12.9	0	0	0	0	0	0	0	0	0	0	0	0	0	0	0	0	0	0	0	0	0	0	0	0	0	0	0	0	0	0	0	0	0.0481685	0	0.36162	0.325388	0.309245	0.297534	0.372552	1
UniProt#E5RI99	E5RI99	>tr|E5RI99|E5RI99_HUMAN 60S ribosomal protein L30 (Fragment) OS=Homo sapiens GN=RPL30 PE=1 SV=1;>sp|P62888|RL30_HUMAN 60S ribosomal protein L30 OS=Homo sapiens GN=RPL30 PE=1 SV=2;>tr|A0A0B4J213|A0A0B4J213_HUMAN 60S ribosomal protein L30 OS=Homo sapiens GN=, Peptides 3 , Mol. Weight 12.656 kDa, SeqCov% 41.2	0.103838	0.105015	0.102398	0.124967	0.0619678	0	0.0361806	0	0.0781111	0.073091	0	0.0351647	0	0.07002	0.0541451	0.0355484	0.0794248	0.0656573	0	0.0951466	0.108569	0.0447089	0.0665024	0.0617161	0	0.0750223	0.0726538	0.0840916	0	0.0828648	0	0.10903	0.105612	0.123248	0.351898	0.284838	0.431152	0.469243	0.496011	1
UniProt#Q9NP72	Q9NP72	>sp|Q9NP72|RAB18_HUMAN Ras-related protein Rab-18 OS=Homo sapiens GN=RAB18 PE=1 SV=1;>tr|A0A087X163|A0A087X163_HUMAN Ras-related protein Rab-18 OS=Homo sapiens GN=RAB18 PE=1 SV=1;>tr|Q5W0J0|Q5W0J0_HUMAN Ras-related protein Rab-18 OS=Homo sapiens GN=RAB18 P, Peptides 7 , Mol. Weight 22.977 kDa, SeqCov% 45.6	0	0	0	0	0	0	0	0	0	0	0	0	0	0	0	0	0	0	0	0	0	0	0	0	0	0	0	0	0	0	0	0.0803004	0.306425	0.423866	0.596919	0.457233	0.859907	1	0.798077	0.925875
UniProt#P26885	P26885	>sp|P26885|FKBP2_HUMAN Peptidyl-prolyl cis-trans isomerase FKBP2 OS=Homo sapiens GN=FKBP2 PE=1 SV=2, Peptides 5 , Mol. Weight 15.649 kDa, SeqCov% 49.3	0	0	0	0	0	0	0	0	0	0	0	0	0	0	0	0	0	0	0	0	0	0	0	0	0	0	0	0	0	0	0	0.236807	0.174763	0	0.363028	0.224354	1	0.797803	0.665143	0.846701
UniProt#O95716	O95716	>sp|O95716|RAB3D_HUMAN Ras-related protein Rab-3D OS=Homo sapiens GN=RAB3D PE=1 SV=1, Peptides 2 , Mol. Weight 24.267 kDa, SeqCov% 11.9	0	0	0	0	0	0	0	0	0	0	0	0	0	0	0	0	0	0	0	0	0	0	0	0	0	0	0	0	0	0	0	0	0	0	0	0.578619	1	0.536329	0.568844	0.964296
UniProt#Q9NUQ9	Q9NUQ9	>sp|Q9NUQ9|FA49B_HUMAN Protein FAM49B OS=Homo sapiens GN=FAM49B PE=1 SV=1;>tr|E5RK61|E5RK61_HUMAN Protein FAM49B (Fragment) OS=Homo sapiens GN=FAM49B PE=1 SV=1;>tr|E5RFS4|E5RFS4_HUMAN Protein FAM49B (Fragment) OS=Homo sapiens GN=FAM49B PE=1 SV=1;>tr|E5RHU5, Peptides 2 , Mol. Weight 36.748 kDa, SeqCov% 9.9	0	0	0	0	0	0	0	0	0	0	0	0	0	0	0	0	0	0	0	0	0	0	0	0	0	0	0	0	0	0	0	0	0	0	0	0.824256	0.932662	0.852603	0.726016	1
UniProt#B5MDU6	B5MDU6	>tr|B5MDU6|B5MDU6_HUMAN UPF0554 protein C2orf43 OS=Homo sapiens GN=C2orf43 PE=1 SV=1;>sp|Q9H6V9|CB043_HUMAN UPF0554 protein C2orf43 OS=Homo sapiens GN=C2orf43 PE=1 SV=1;>tr|C9JHU6|C9JHU6_HUMAN UPF0554 protein C2orf43 (Fragment) OS=Homo sapiens GN=C2orf43 P, Peptides 3 , Mol. Weight 42.668 kDa, SeqCov% 8.6	0	0	0	0	0	0	0	0	0	0	0	0	0	0	0	0	0	0	0	0	0	0	0	0	0	0	0	0	0	0	0	0	0	0	0	0	1	0.779943	0.541492	0.425595
UniProt#H0YFA4	H0YFA4	>tr|H0YFA4|H0YFA4_HUMAN Cysteine-rich protein 2 (Fragment) OS=Homo sapiens GN=CRIP2 PE=1 SV=1;>sp|P52943|CRIP2_HUMAN Cysteine-rich protein 2 OS=Homo sapiens GN=CRIP2 PE=1 SV=1, Peptides 1 , Mol. Weight 20.6 kDa, SeqCov% 8.3	0	0	0	0	0	0	0	0	0	0	0	0	0	0	0	0	0	0	0	0	0	0	0	0	0	0	0	0	0	0	0	0	0	0	0	0	0.962624	0.767289	0.794716	1
UniProt#Q8NHG7	Q8NHG7	>sp|Q8NHG7|SVIP_HUMAN Small VCP/p97-interacting protein OS=Homo sapiens GN=SVIP PE=1 SV=1, Peptides 2 , Mol. Weight 8.4426 kDa, SeqCov% 32.5	0	0	0	0	0	0	0	0	0	0	0	0	0	0	0	0	0	0	0	0	0	0	0	0	0	0	0	0	0	0	0	0	0	0	0	0	0.820805	1	0.794026	0.742092
UniProt#G3V213	G3V213	>tr|G3V213|G3V213_HUMAN Adenylate kinase 2, isoform CRA_a OS=Homo sapiens GN=AK2 PE=1 SV=1;>tr|F8VZG5|F8VZG5_HUMAN Adenylate kinase 2, mitochondrial OS=Homo sapiens GN=AK2 PE=1 SV=1;>tr|F8W1A4|F8W1A4_HUMAN Adenylate kinase 2, mitochondrial OS=Homo sapiens , Peptides 2 , Mol. Weight 14.324 kDa, SeqCov% 19.5	0	0	0	0	0	0	0	0	0	0	0	0	0	0	0	0	0	0	0	0	0	0	0	0	0	0	0	0	0	0	0	0	0	0	0	0	0.699103	0.876284	1	0.634531
UniProt#O60493	O60493	>sp|O60493|SNX3_HUMAN Sorting nexin-3 OS=Homo sapiens GN=SNX3 PE=1 SV=3, Peptides 4 , Mol. Weight 18.762 kDa, SeqCov% 21.6	0	0	0	0	0	0	0	0	0	0	0	0	0	0	0	0	0	0	0	0	0	0	0	0	0	0	0	0	0	0	0	0	0	0	0	0	0.623246	0.602623	1	0.477345
UniProt#P60903	P60903	>sp|P60903|S10AA_HUMAN Protein S100-A10 OS=Homo sapiens GN=S100A10 PE=1 SV=2, Peptides 2 , Mol. Weight 11.203 kDa, SeqCov% 17.5	0	0	0	0	0	0	0	0	0	0	0	0	0	0	0	0	0	0	0	0	0	0	0	0	0	0	0	0	0	0	0	0	0	0	0	0	0	0	1	0.914324
UniProt#Q9Y281	Q9Y281	>sp|Q9Y281|COF2_HUMAN Cofilin-2 OS=Homo sapiens GN=CFL2 PE=1 SV=1, Peptides 5 , Mol. Weight 18.736 kDa, SeqCov% 38	0	0	0	0	0	0	0	0	0	0	0	0	0	0	0	0	0	0	0	0	0	0	0	0	0	0	0	0	0	0	0	0	0	0	0	0	0	0	0.878819	1
UniProt#A0A087X1E5	A0A087X1E5	>tr|A0A087X1E5|A0A087X1E5_HUMAN Ragulator complex protein LAMTOR4 OS=Homo sapiens GN=LAMTOR4 PE=1 SV=1;>tr|A0A087WV46|A0A087WV46_HUMAN Ragulator complex protein LAMTOR4 OS=Homo sapiens GN=LAMTOR4 PE=1 SV=1;>tr|C9JXA7|C9JXA7_HUMAN Ragulator complex protein , Peptides 1 , Mol. Weight 3.2737 kDa, SeqCov% 33.3	0	0	0	0	0	0	0	0	0	0	0	0	0	0	0	0	0	0	0	0	0	0	0	0	0	0	0	0	0	0	0	0	0	0	0	0	0	0	0.813681	1
UniProt#J3QR51	J3QR51	>tr|J3QR51|J3QR51_HUMAN Ras-related protein Rab-31 OS=Homo sapiens GN=RAB31 PE=1 SV=2;>sp|Q9UL26|RB22A_HUMAN Ras-related protein Rab-22A OS=Homo sapiens GN=RAB22A PE=1 SV=2;>sp|Q13636|RAB31_HUMAN Ras-related protein Rab-31 OS=Homo sapiens GN=RAB31 PE=1 SV=, Peptides 1 , Mol. Weight 8.0392 kDa, SeqCov% 14.9	0	0	0	0	0	0	0	0	0	0	0	0	0	0	0	0	0	0	0	0	0	0	0	0	0	0	0	0	0	0	0	0	0	0	0	0	0	0	0.704789	1
UniProt#P51153	P51153	>sp|P51153|RAB13_HUMAN Ras-related protein Rab-13 OS=Homo sapiens GN=RAB13 PE=1 SV=1, Peptides 3 , Mol. Weight 22.774 kDa, SeqCov% 17.7	0	0	0	0	0	0	0	0	0	0	0	0	0	0	0	0	0	0	0	0	0	0	0	0	0	0	0	0	0	0	0	0	0	0	0	0	0	0.144076	0.639051	1
UniProt#P27348	P27348	>sp|P27348|1433T_HUMAN 14-3-3 protein theta OS=Homo sapiens GN=YWHAQ PE=1 SV=1, Peptides 6 , Mol. Weight 27.764 kDa, SeqCov% 27.3	0	0	0	0	0	0	0	0	0	0	0	0	0	0	0	0	0	0	0	0	0	0	0	0	0	0	0	0	0	0	0	0	0	0	0	0	0	0.260292	0.73249	1
UniProt#P35914	P35914	>sp|P35914|HMGCL_HUMAN Hydroxymethylglutaryl-CoA lyase, mitochondrial OS=Homo sapiens GN=HMGCL PE=1 SV=2, Peptides 3 , Mol. Weight 34.36 kDa, SeqCov% 12.3	0	0	0	0	0	0	0	0	0	0	0	0	0	0	0	0	0	0	0	0	0	0	0	0	0	0	0	0	0	0	0	0	0	0	0	0	0	0.389853	0.68584	1
UniProt#Q9HB40	Q9HB40	>sp|Q9HB40|RISC_HUMAN Retinoid-inducible serine carboxypeptidase OS=Homo sapiens GN=SCPEP1 PE=1 SV=1, Peptides 1 , Mol. Weight 50.83 kDa, SeqCov% 2.4	0	0	0	0	0	0	0	0	0	0	0	0	0	0	0	0	0	0	0	0	0	0	0	0	0	0	0	0	0	0	0	0	0	0	0	0	0	0.468271	0.431319	1
UniProt#A0A087WTV2	A0A087WTV2	>tr|A0A087WTV2|A0A087WTV2_HUMAN Proteasome activator complex subunit 3 OS=Homo sapiens GN=PSME3 PE=1 SV=1;>tr|K7ENH2|K7ENH2_HUMAN Proteasome activator complex subunit 3 (Fragment) OS=Homo sapiens GN=PSME3 PE=1 SV=1;>tr|K9J957|K9J957_HUMAN Proteasome activa, Peptides 2 , Mol. Weight 19.876 kDa, SeqCov% 17.6	0	0	0	0	0	0	0	0	0	0	0	0	0	0	0	0	0	0	0	0	0	0	0	0	0	0	0	0	0	0	0	0	0	0	0	0	0	0.421661	0.351841	1
UniProt#P20338	P20338	>sp|P20338|RAB4A_HUMAN Ras-related protein Rab-4A OS=Homo sapiens GN=RAB4A PE=1 SV=3;>tr|A0A087WYT5|A0A087WYT5_HUMAN Ras-related protein Rab-4A OS=Homo sapiens GN=RAB4A PE=1 SV=1, Peptides 6 , Mol. Weight 24.389 kDa, SeqCov% 37.2	0	0	0	0	0	0	0	0	0	0	0	0	0	0	0	0	0	0	0	0	0	0	0	0	0	0	0	0	0	0	0	0	0	0	0	0	0.245983	0.290714	0.465051	1
UniProt#P51151	P51151	>sp|P51151|RAB9A_HUMAN Ras-related protein Rab-9A OS=Homo sapiens GN=RAB9A PE=1 SV=1, Peptides 3 , Mol. Weight 22.837 kDa, SeqCov% 19.9	0	0	0	0	0	0	0	0	0	0	0	0	0	0	0	0	0	0	0	0	0	0	0	0	0	0	0	0	0	0	0	0	0	0	0	0	0.247107	0.267323	0.296337	1
UniProt#P61586	P61586	>sp|P61586|RHOA_HUMAN Transforming protein RhoA OS=Homo sapiens GN=RHOA PE=1 SV=1;>tr|C9JNR4|C9JNR4_HUMAN Transforming protein RhoA (Fragment) OS=Homo sapiens GN=RHOA PE=1 SV=1;>tr|C9JX21|C9JX21_HUMAN Transforming protein RhoA OS=Homo sapiens GN=RHOA PE=1 , Peptides 3 , Mol. Weight 21.768 kDa, SeqCov% 27.5	0	0	0	0	0	0	0	0	0	0	0	0	0	0	0	0	0	0	0	0	0	0	0	0	0	0	0	0	0	0	0	0	0	0	0	0	0.303341	0.472464	0.318914	1
UniProt#P84077	P84077	>sp|P84077|ARF1_HUMAN ADP-ribosylation factor 1 OS=Homo sapiens GN=ARF1 PE=1 SV=2;>sp|P61204|ARF3_HUMAN ADP-ribosylation factor 3 OS=Homo sapiens GN=ARF3 PE=1 SV=2;>tr|F5H423|F5H423_HUMAN Uncharacterized protein OS=Homo sapiens PE=3 SV=1, Peptides 5 , Mol. Weight 20.697 kDa, SeqCov% 32	0	0	0	0	0	0	0	0	0	0	0	0	0	0	0	0	0	0	0	0	0	0	0	0	0	0	0	0	0	0	0	0	0	0	0.0638559	0	0.102601	0.164894	0.243303	1
UniProt#Q8WUD1	Q8WUD1	>sp|Q8WUD1|RAB2B_HUMAN Ras-related protein Rab-2B OS=Homo sapiens GN=RAB2B PE=1 SV=1;>tr|Q5HYI5|Q5HYI5_HUMAN Putative uncharacterized protein DKFZp313C1541 OS=Homo sapiens GN=DKFZp313C1541 PE=1 SV=1, Peptides 7 , Mol. Weight 24.214 kDa, SeqCov% 44.4	0	0	0	0	0	0	0	0	0	0	0	0	0	0	0	0	0	0	0	0	0	0	0	0	0	0	0	0	0	0	0	0	0	0	0	0	0	0.199705	0.238309	1
UniProt#P61020	P61020	>sp|P61020|RAB5B_HUMAN Ras-related protein Rab-5B OS=Homo sapiens GN=RAB5B PE=1 SV=1;>tr|F8VUA5|F8VUA5_HUMAN Ras-related protein Rab-5B (Fragment) OS=Homo sapiens GN=RAB5B PE=1 SV=1, Peptides 4 , Mol. Weight 23.707 kDa, SeqCov% 25.6	0	0	0	0	0	0	0	0	0	0	0	0	0	0	0	0	0	0	0	0	0	0	0	0	0	0	0	0	0	0	0	0	0	0	0	0	0	0.204346	0.285298	1
UniProt#K7ESJ4	K7ESJ4	>tr|K7ESJ4|K7ESJ4_HUMAN Programmed cell death protein 5 OS=Homo sapiens GN=PDCD5 PE=1 SV=1;>tr|K7EQA1|K7EQA1_HUMAN Programmed cell death protein 5 OS=Homo sapiens GN=PDCD5 PE=1 SV=1;>sp|O14737|PDCD5_HUMAN Programmed cell death protein 5 OS=Homo sapiens GN=, Peptides 1 , Mol. Weight 7.4683 kDa, SeqCov% 20	0	0	0	0	0	0	0	0	0	0	0	0	0	0	0	0	0	0	0	0	0	0	0	0	0	0	0	0	0	0	0	0	0	0	0	0	0	0.235101	0.288959	1
UniProt#O00299	O00299	>sp|O00299|CLIC1_HUMAN Chloride intracellular channel protein 1 OS=Homo sapiens GN=CLIC1 PE=1 SV=4, Peptides 3 , Mol. Weight 26.922 kDa, SeqCov% 27.8	0	0	0	0	0	0	0	0	0	0	0	0	0	0	0	0	0	0	0	0	0	0	0	0	0	0	0	0	0	0	0	0	0	0	0	0	0	0.249233	0.258049	1
UniProt#P46783	P46783	>sp|P46783|RS10_HUMAN 40S ribosomal protein S10 OS=Homo sapiens GN=RPS10 PE=1 SV=1;>tr|F6U211|F6U211_HUMAN 40S ribosomal protein S10 OS=Homo sapiens GN=RPS10 PE=4 SV=1;>tr|S4R435|S4R435_HUMAN Protein RPS10-NUDT3 (Fragment) OS=Homo sapiens GN=RPS10-NUDT3 PE, Peptides 4 , Mol. Weight 18.898 kDa, SeqCov% 23.6	0	0	0	0	0	0	0	0	0	0	0	0	0	0	0	0	0	0	0	0	0	0	0	0	0	0	0	0	0	0	0	0	0	0	0	0.148415	0	0.166185	0.361061	1
UniProt#A0A024QZ42	A0A024QZ42	>tr|A0A024QZ42|A0A024QZ42_HUMAN HCG1985580, isoform CRA_c OS=Homo sapiens GN=PDCD6 PE=1 SV=1;>sp|O75340|PDCD6_HUMAN Programmed cell death protein 6 OS=Homo sapiens GN=PDCD6 PE=1 SV=1;>tr|H0Y9X3|H0Y9X3_HUMAN Programmed cell death protein 6 (Fragment) OS=Hom, Peptides 2 , Mol. Weight 14.45 kDa, SeqCov% 16.5	0	0	0	0	0	0	0	0	0	0	0	0	0	0	0	0	0	0	0	0	0	0	0	0	0	0	0	0	0	0	0	0	0	0	0	0	0	0.218254	0.388563	1
UniProt#F5GWX2	F5GWX2	>tr|F5GWX2|F5GWX2_HUMAN Heme-binding protein 1 OS=Homo sapiens GN=HEBP1 PE=1 SV=1;>sp|Q9NRV9|HEBP1_HUMAN Heme-binding protein 1 OS=Homo sapiens GN=HEBP1 PE=1 SV=1;>tr|H0YG71|H0YG71_HUMAN Heme-binding protein 1 (Fragment) OS=Homo sapiens GN=HEBP1 PE=1 SV=1, Peptides 2 , Mol. Weight 14.72 kDa, SeqCov% 23.3	0	0	0	0	0	0	0	0	0	0	0	0	0	0	0	0	0	0	0	0	0	0	0	0	0	0	0	0	0	0	0	0	0	0	0	0	0	0.184574	0.492423	1
UniProt#C9J1Z8	C9J1Z8	>tr|C9J1Z8|C9J1Z8_HUMAN ADP-ribosylation factor 5 (Fragment) OS=Homo sapiens GN=ARF5 PE=1 SV=1;>sp|P84085|ARF5_HUMAN ADP-ribosylation factor 5 OS=Homo sapiens GN=ARF5 PE=1 SV=2, Peptides 3 , Mol. Weight 17.107 kDa, SeqCov% 23.3	0	0	0	0	0	0	0	0	0	0	0	0	0	0	0	0	0	0	0	0	0	0	0	0	0	0	0	0	0	0	0	0	0	0	0	0	0	0	0.49586	1
UniProt#K7EN45	K7EN45	>tr|K7EN45|K7EN45_HUMAN Peptidyl-prolyl cis-trans isomerase NIMA-interacting 1 (Fragment) OS=Homo sapiens GN=PIN1 PE=1 SV=1;>sp|Q13526|PIN1_HUMAN Peptidyl-prolyl cis-trans isomerase NIMA-interacting 1 OS=Homo sapiens GN=PIN1 PE=1 SV=1;>tr|K7EMU7|K7EMU7_HUM, Peptides 3 , Mol. Weight 9.8329 kDa, SeqCov% 41.1	0	0	0	0	0	0	0	0	0	0	0	0	0	0	0	0	0	0	0	0	0	0	0	0	0	0	0	0	0	0	0	0	0	0	0	0	0	0	0.470559	1
UniProt#C9J0K6	C9J0K6	>tr|C9J0K6|C9J0K6_HUMAN Sorcin OS=Homo sapiens GN=SRI PE=1 SV=1;>sp|P30626|SORCN_HUMAN Sorcin OS=Homo sapiens GN=SRI PE=1 SV=1, Peptides 1 , Mol. Weight 17.605 kDa, SeqCov% 7.1	0	0	0	0	0	0	0	0	0	0	0	0	0	0	0	0	0	0	0	0	0	0	0	0	0	0	0	0	0	0	0	0	0	0	0	0	0	0	0.400591	1
UniProt#Q8N183	Q8N183	>sp|Q8N183|MIMIT_HUMAN Mimitin, mitochondrial OS=Homo sapiens GN=NDUFAF2 PE=1 SV=1, Peptides 2 , Mol. Weight 19.856 kDa, SeqCov% 23.7	0	0	0	0	0	0	0	0	0	0	0	0	0	0	0	0	0	0	0	0	0	0	0	0	0	0	0	0	0	0	0	0	0	0	0	0	0	0	0.386503	1
UniProt#H3BUD9	H3BUD9	>tr|H3BUD9|H3BUD9_HUMAN Ras-related protein Rab-27A (Fragment) OS=Homo sapiens GN=RAB27A PE=1 SV=1;>tr|H3BS49|H3BS49_HUMAN Ras-related protein Rab-27A (Fragment) OS=Homo sapiens GN=RAB27A PE=1 SV=1;>tr|H3BVH7|H3BVH7_HUMAN Ras-related protein Rab-27A (Fragm, Peptides 2 , Mol. Weight 10.688 kDa, SeqCov% 25.3	0	0	0	0	0	0	0	0	0	0	0	0	0	0	0	0	0	0	0	0	0	0	0	0	0	0	0	0	0	0	0	0	0	0	0	0	0	0	0.379073	1
UniProt#C9J4Z3	C9J4Z3	>tr|C9J4Z3|C9J4Z3_HUMAN 60S ribosomal protein L37a OS=Homo sapiens GN=RPL37A PE=1 SV=1;>sp|P61513|RL37A_HUMAN 60S ribosomal protein L37a OS=Homo sapiens GN=RPL37A PE=1 SV=2, Peptides 1 , Mol. Weight 7.624 kDa, SeqCov% 26.5	0	0	0	0	0	0	0	0	0	0	0	0	0	0	0	0	0	0	0	0	0	0	0	0	0	0	0	0	0	0	0	0	0	0	0	0	0	0	0.311135	1
UniProt#P61006	P61006	>sp|P61006|RAB8A_HUMAN Ras-related protein Rab-8A OS=Homo sapiens GN=RAB8A PE=1 SV=1, Peptides 2 , Mol. Weight 23.668 kDa, SeqCov% 12.1	0	0	0	0	0	0	0	0	0	0	0	0	0	0	0	0	0	0	0	0	0	0	0	0	0	0	0	0	0	0	0	0	0	0	0	0.466412	0	0.177814	0.228218	1
UniProt#P51148	P51148	>sp|P51148|RAB5C_HUMAN Ras-related protein Rab-5C OS=Homo sapiens GN=RAB5C PE=1 SV=2;>tr|K7ENY4|K7ENY4_HUMAN Ras-related protein Rab-5C (Fragment) OS=Homo sapiens GN=RAB5C PE=1 SV=1;>tr|K7ERI8|K7ERI8_HUMAN Uncharacterized protein OS=Homo sapiens PE=3 SV=1;, Peptides 6 , Mol. Weight 23.482 kDa, SeqCov% 42.1	0	0	0	0	0	0	0	0	0	0	0	0	0	0	0	0	0	0	0	0	0	0	0	0	0	0	0	0.0198486	0.018054	0	0	0.0462827	0	0	0.0584178	0.169714	0.0590003	0.0810676	0.173414	1
UniProt#P61026	P61026	>sp|P61026|RAB10_HUMAN Ras-related protein Rab-10 OS=Homo sapiens GN=RAB10 PE=1 SV=1, Peptides 8 , Mol. Weight 22.541 kDa, SeqCov% 37.5	0	0	0	0	0	0	0	0	0	0	0	0	0	0	0	0	0	0	0	0.0114007	0.0221285	0	0.0142492	0.0133175	0.0267856	0.0197843	0.0196766	0.0175786	0	0.00979034	0	0.0340514	0.0367942	0.0604888	0.0992188	0.312827	0.141915	0.212789	0.16013	1
UniProt#Q96BM9	Q96BM9	>sp|Q96BM9|ARL8A_HUMAN ADP-ribosylation factor-like protein 8A OS=Homo sapiens GN=ARL8A PE=1 SV=1, Peptides 3 , Mol. Weight 21.416 kDa, SeqCov% 17.7	0	0	0	0	0	0	0	0	0	0	0	0	0	0	0	0	0	0	0	0	0	0	0	0	0	0	0	0	0	0	0	0	0.0979706	0.0636752	0.116375	0.247677	0.172146	0.266849	0.0927835	1
UniProt#F8VP99	F8VP99	>tr|F8VP99|F8VP99_HUMAN ADP-ribosylation factor-like protein 1 (Fragment) OS=Homo sapiens GN=ARL1 PE=1 SV=1;>tr|F8VP63|F8VP63_HUMAN ADP-ribosylation factor-like protein 1 OS=Homo sapiens GN=ARL1 PE=1 SV=1;>tr|F8VYN9|F8VYN9_HUMAN ADP-ribosylation factor-lik, Peptides 1 , Mol. Weight 1.7852 kDa, SeqCov% 64.7	0	0	0	0	0	0	0	0	0	0	0	0	0	0	0	0	0	0	0	0	0	0	0	0	0	0	0	0	0	0	0	0	0	0	0	0	0	0.343053	0	1
UniProt#I3L3Q7	I3L3Q7	>tr|I3L3Q7|I3L3Q7_HUMAN Complement component 1 Q subcomponent-binding protein, mitochondrial (Fragment) OS=Homo sapiens GN=C1QBP PE=1 SV=1;>tr|I3L3B0|I3L3B0_HUMAN Complement component 1 Q subcomponent-binding protein, mitochondrial OS=Homo sapiens GN=C1QBP, Peptides 2 , Mol. Weight 20.006 kDa, SeqCov% 26.6	0	0	0	0	0	0	0	0	0	0	0	0	0	0	0	0	0	0	0	0	0	0	0	0	0	0	0	0	0	0	0	0	0	0	0	0	0	0.280559	0	1
UniProt#O94760	O94760	>sp|O94760|DDAH1_HUMAN N(G),N(G)-dimethylarginine dimethylaminohydrolase 1 OS=Homo sapiens GN=DDAH1 PE=1 SV=3, Peptides 6 , Mol. Weight 31.121 kDa, SeqCov% 24.6	0	0	0	0	0	0	0	0	0	0	0	0	0	0	0	0	0	0	0	0	0	0	0	0	0	0	0	0	0	0	0	0.0656184	0.0363673	0	0	0	0	0	0	1
UniProt#Q9NVJ2	Q9NVJ2	>sp|Q9NVJ2|ARL8B_HUMAN ADP-ribosylation factor-like protein 8B OS=Homo sapiens GN=ARL8B PE=1 SV=1, Peptides 2 , Mol. Weight 21.539 kDa, SeqCov% 10.2	0	0	0	0	0	0	0	0	0	0	0	0	0	0	0	0	0	0	0	0	0	0	0	0	0	0	0	0	0	0	0	0	0	0	0	0	0	0	0	1
UniProt#Q9BSY9	Q9BSY9	>sp|Q9BSY9|DESI2_HUMAN Desumoylating isopeptidase 2 OS=Homo sapiens GN=DESI2 PE=1 SV=1, Peptides 1 , Mol. Weight 21.444 kDa, SeqCov% 8.8	0	0	0	0	0	0	0	0	0	0	0	0	0	0	0	0	0	0	0	0	0	0	0	0	0	0	0	0	0	0	0	0	0	0	0	0	0	0	0	1
UniProt#Q93096	Q93096	>sp|Q93096|TP4A1_HUMAN Protein tyrosine phosphatase type IVA 1 OS=Homo sapiens GN=PTP4A1 PE=1 SV=2, Peptides 1 , Mol. Weight 19.815 kDa, SeqCov% 7.5	0	0	0	0	0	0	0	0	0	0	0	0	0	0	0	0	0	0	0	0	0	0	0	0	0	0	0	0	0	0	0	0	0	0	0	0	0	0	0	1
UniProt#Q53H82	Q53H82	>sp|Q53H82|LACB2_HUMAN Beta-lactamase-like protein 2 OS=Homo sapiens GN=LACTB2 PE=1 SV=2, Peptides 2 , Mol. Weight 32.805 kDa, SeqCov% 9.4	0	0	0	0	0	0	0	0	0	0	0	0	0	0	0	0	0	0	0	0	0	0	0	0	0	0	0	0	0	0	0	0	0	0	0	0	0	0	0	1
UniProt#Q04760	Q04760	>sp|Q04760|LGUL_HUMAN Lactoylglutathione lyase OS=Homo sapiens GN=GLO1 PE=1 SV=4, Peptides 3 , Mol. Weight 20.777 kDa, SeqCov% 19.6	0	0	0	0	0	0	0	0	0	0	0	0	0	0	0	0	0	0	0	0	0	0	0	0	0	0	0	0	0	0	0	0	0	0	0	0	0	0	0	1
UniProt#P62834	P62834	>sp|P62834|RAP1A_HUMAN Ras-related protein Rap-1A OS=Homo sapiens GN=RAP1A PE=1 SV=1, Peptides 7 , Mol. Weight 20.987 kDa, SeqCov% 34.8	0	0	0	0	0	0	0	0	0	0	0	0	0	0	0	0	0	0	0	0	0	0	0	0	0	0	0	0	0	0	0	0	0	0	0	0	0	0	0	1
UniProt#P31946	P31946	>sp|P31946|1433B_HUMAN 14-3-3 protein beta/alpha OS=Homo sapiens GN=YWHAB PE=1 SV=3, Peptides 8 , Mol. Weight 28.082 kDa, SeqCov% 44.3	0	0	0	0	0	0	0	0	0	0	0	0	0	0	0	0	0	0	0	0	0	0	0	0	0	0	0	0	0	0	0	0	0	0	0	0	0	0	0	1
UniProt#P29373	P29373	>sp|P29373|RABP2_HUMAN Cellular retinoic acid-binding protein 2 OS=Homo sapiens GN=CRABP2 PE=1 SV=2, Peptides 1 , Mol. Weight 15.693 kDa, SeqCov% 11.6	0	0	0	0	0	0	0	0	0	0	0	0	0	0	0	0	0	0	0	0	0	0	0	0	0	0	0	0	0	0	0	0	0	0	0	0	0	0	0	1
UniProt#P30041	P30041	>sp|P30041|PRDX6_HUMAN Peroxiredoxin-6 OS=Homo sapiens GN=PRDX6 PE=1 SV=3, Peptides 5 , Mol. Weight 25.035 kDa, SeqCov% 24.6	0	0	0	0	0	0	0	0	0	0	0	0	0	0	0	0	0	0	0	0	0	0	0	0	0	0	0	0	0	0	0	0	0	0	0	0	0	0	0	1
UniProt#P36405	P36405	>sp|P36405|ARL3_HUMAN ADP-ribosylation factor-like protein 3 OS=Homo sapiens GN=ARL3 PE=1 SV=2, Peptides 1 , Mol. Weight 20.455 kDa, SeqCov% 6	0	0	0	0	0	0	0	0	0	0	0	0	0	0	0	0	0	0	0	0	0	0	0	0	0	0	0	0	0	0	0	0	0	0	0	0	0	0	0	1
UniProt#P62993	P62993	>sp|P62993|GRB2_HUMAN Growth factor receptor-bound protein 2 OS=Homo sapiens GN=GRB2 PE=1 SV=1, Peptides 1 , Mol. Weight 25.206 kDa, SeqCov% 5.5	0	0	0	0	0	0	0	0	0	0	0	0	0	0	0	0	0	0	0	0	0	0	0	0	0	0	0	0	0	0	0	0	0	0	0	0	0	0	0	1
UniProt#Q15056	Q15056	>sp|Q15056|IF4H_HUMAN Eukaryotic translation initiation factor 4H OS=Homo sapiens GN=EIF4H PE=1 SV=5, Peptides 1 , Mol. Weight 27.385 kDa, SeqCov% 5.2	0	0	0	0	0	0	0	0	0	0	0	0	0	0	0	0	0	0	0	0	0	0	0	0	0	0	0	0	0	0	0	0	0	0	0	0	0	0	0	1
UniProt#Q7Z3F8	Q7Z3F8	>tr|Q7Z3F8|Q7Z3F8_HUMAN Coiled-coil domain-containing protein 171 OS=Homo sapiens GN=DKFZp686I0230 PE=2 SV=1;>sp|Q6TFL3|CC171_HUMAN Coiled-coil domain-containing protein 171 OS=Homo sapiens GN=CCDC171 PE=2 SV=1, Peptides 1 , Mol. Weight 37.716 kDa, SeqCov% 4.7	0	0	0	0	0	0	0	0	0	0	0	0	0	0	0	0	0	0	0	0	0	0	0	0	0	0	0	0	0	0	0	0	0	0	0	0	0	0	0	1
UniProt#Q96L93	Q96L93	>sp|Q96L93|KI16B_HUMAN Kinesin-like protein KIF16B OS=Homo sapiens GN=KIF16B PE=1 SV=2, Peptides 1 , Mol. Weight 152.01 kDa, SeqCov% 1.1	0	0	0	0	0	0	0	0	0	0	0	0	0	0	0	0	0	0	0	0	0	0	0	0	0	0	0	0	0	0	0	0	0	0	0	0	0	0	0	1
UniProt#Q9BWH2	Q9BWH2	>sp|Q9BWH2|FUND2_HUMAN FUN14 domain-containing protein 2 OS=Homo sapiens GN=FUNDC2 PE=1 SV=2, Peptides 1 , Mol. Weight 20.675 kDa, SeqCov% 6.3	0	0	0	0	0	0	0	0	0	0	0	0	0	0	0	0	0	0	0	0	0	0	0	0	0	0	0	0	0	0	0	0	0	0	0	0	0	0	0	1
UniProt#P00374	P00374	>sp|P00374|DYR_HUMAN Dihydrofolate reductase OS=Homo sapiens GN=DHFR PE=1 SV=2, Peptides 1 , Mol. Weight 21.452 kDa, SeqCov% 8.6	0	0	0	0	0	0	0	0	0	0	0	0	0	0	0	0	0	0	0	0	0	0	0	0	0	0	0	0	0	0	0	0	0	0	0	0	0	0	0	1
UniProt#H3BSW0	H3BSW0	>tr|H3BSW0|H3BSW0_HUMAN Leucine-rich repeat-containing protein 57 (Fragment) OS=Homo sapiens GN=LRRC57 PE=1 SV=1;>sp|Q8N9N7|LRC57_HUMAN Leucine-rich repeat-containing protein 57 OS=Homo sapiens GN=LRRC57 PE=1 SV=1, Peptides 1 , Mol. Weight 16.324 kDa, SeqCov% 8.8	0	0	0	0	0	0	0	0	0	0	0	0	0	0	0	0	0	0	0	0	0	0	0	0	0	0	0	0	0	0	0	0	0	0	0	0	0	0	0	1
UniProt#H3BSW3	H3BSW3	>tr|H3BSW3|H3BSW3_HUMAN Adenine phosphoribosyltransferase OS=Homo sapiens GN=APRT PE=1 SV=1;>tr|H3BQF1|H3BQF1_HUMAN Adenine phosphoribosyltransferase (Fragment) OS=Homo sapiens GN=APRT PE=1 SV=4;>tr|H3BQZ9|H3BQZ9_HUMAN Adenine phosphoribosyltransferase OS=, Peptides 1 , Mol. Weight 6.9189 kDa, SeqCov% 17.5	0	0	0	0	0	0	0	0	0	0	0	0	0	0	0	0	0	0	0	0	0	0	0	0	0	0	0	0	0	0	0	0	0	0	0	0	0	0	0	1
UniProt#H3BRR0	H3BRR0	>tr|H3BRR0|H3BRR0_HUMAN Maspardin OS=Homo sapiens GN=SPG21 PE=1 SV=1;>sp|Q9NZD8|SPG21_HUMAN Maspardin OS=Homo sapiens GN=SPG21 PE=1 SV=1, Peptides 2 , Mol. Weight 17.258 kDa, SeqCov% 19.5	0	0	0	0	0	0	0	0	0	0	0	0	0	0	0	0	0	0	0	0	0	0	0	0	0	0	0	0	0	0	0	0	0	0	0	0	0	0	0	1
UniProt#K7ESP4	K7ESP4	>tr|K7ESP4|K7ESP4_HUMAN Dephospho-CoA kinase domain-containing protein (Fragment) OS=Homo sapiens GN=DCAKD PE=1 SV=1;>sp|Q8WVC6|DCAKD_HUMAN Dephospho-CoA kinase domain-containing protein OS=Homo sapiens GN=DCAKD PE=1 SV=1, Peptides 1 , Mol. Weight 24.177 kDa, SeqCov% 6.2	0	0	0	0	0	0	0	0	0	0	0	0	0	0	0	0	0	0	0	0	0	0	0	0	0	0	0	0	0	0	0	0	0	0	0	0	0	0	0	1
UniProt#S4R3Q3	S4R3Q3	>tr|S4R3Q3|S4R3Q3_HUMAN Ras-related protein Rab-3A OS=Homo sapiens GN=RAB3A PE=1 SV=1;>sp|P20336|RAB3A_HUMAN Ras-related protein Rab-3A OS=Homo sapiens GN=RAB3A PE=1 SV=1, Peptides 1 , Mol. Weight 14.066 kDa, SeqCov% 12	0	0	0	0	0	0	0	0	0	0	0	0	0	0	0	0	0	0	0	0	0	0	0	0	0	0	0	0	0	0	0	0	0	0	0	0	0	0	0	1
UniProt#H0Y8X4	H0Y8X4	>tr|H0Y8X4|H0Y8X4_HUMAN 2-deoxynucleoside 5-phosphate N-hydrolase 1 (Fragment) OS=Homo sapiens GN=DNPH1 PE=1 SV=1;>sp|O43598|DNPH1_HUMAN 2-deoxynucleoside 5-phosphate N-hydrolase 1 OS=Homo sapiens GN=DNPH1 PE=1 SV=1, Peptides 1 , Mol. Weight 25.868 kDa, SeqCov% 7	0	0	0	0	0	0	0	0	0	0	0	0	0	0	0	0	0	0	0	0	0	0	0	0	0	0	0	0	0	0	0	0	0	0	0	0	0	0	0	1
UniProt#F8WDF3	F8WDF3	>tr|F8WDF3|F8WDF3_HUMAN Programmed cell death protein 10 OS=Homo sapiens GN=PDCD10 PE=1 SV=1;>tr|C9J932|C9J932_HUMAN Programmed cell death protein 10 (Fragment) OS=Homo sapiens GN=PDCD10 PE=1 SV=1;>tr|H7C5M9|H7C5M9_HUMAN Programmed cell death protein 10 (F, Peptides 1 , Mol. Weight 6.7479 kDa, SeqCov% 16.9	0	0	0	0	0	0	0	0	0	0	0	0	0	0	0	0	0	0	0	0	0	0	0	0	0	0	0	0	0	0	0	0	0	0	0	0	0	0	0	1
UniProt#E7ETK0	E7ETK0	>tr|E7ETK0|E7ETK0_HUMAN 40S ribosomal protein S24 OS=Homo sapiens GN=RPS24 PE=1 SV=1;>tr|A0A087WUS0|A0A087WUS0_HUMAN 40S ribosomal protein S24 OS=Homo sapiens GN=RPS24 PE=1 SV=1;>sp|P62847|RS24_HUMAN 40S ribosomal protein S24 OS=Homo sapiens GN=RPS24 PE=1 , Peptides 2 , Mol. Weight 15.197 kDa, SeqCov% 20.6	0	0	0	0	0	0	0	0	0	0	0	0	0	0	0	0	0	0	0	0	0	0	0	0	0	0	0	0	0	0	0	0	0	0	0	0	0	0	0	1
UniProt#H3BPC4	H3BPC4	>tr|H3BPC4|H3BPC4_HUMAN SUMO-conjugating enzyme UBC9 (Fragment) OS=Homo sapiens GN=UBE2I PE=1 SV=2;>tr|H3BQQ9|H3BQQ9_HUMAN SUMO-conjugating enzyme UBC9 (Fragment) OS=Homo sapiens GN=UBE2I PE=1 SV=1;>tr|B0QYN7|B0QYN7_HUMAN SUMO-conjugating enzyme UBC9 OS=Ho, Peptides 1 , Mol. Weight 7.8891 kDa, SeqCov% 18.6	0	0	0	0	0	0	0	0	0	0	0	0	0	0	0	0	0	0	0	0	0	0	0	0	0	0	0	0	0	0	0	0	0	0	0	0	0	0	0	1
UniProt#G3V3R6	G3V3R6	>tr|G3V3R6|G3V3R6_HUMAN Galectin OS=Homo sapiens GN=LGALS3 PE=1 SV=1;>sp|P17931|LEG3_HUMAN Galectin-3 OS=Homo sapiens GN=LGALS3 PE=1 SV=5, Peptides 1 , Mol. Weight 24.086 kDa, SeqCov% 5.6	0	0	0	0	0	0	0	0	0	0	0	0	0	0	0	0	0	0	0	0	0	0	0	0	0	0	0	0	0	0	0	0	0	0	0	0	0	0	0	1
UniProt#E9PJB2	E9PJB2	>tr|E9PJB2|E9PJB2_HUMAN Protein Hikeshi OS=Homo sapiens GN=C11orf73 PE=1 SV=1;>tr|E9PPG8|E9PPG8_HUMAN Protein Hikeshi OS=Homo sapiens GN=C11orf73 PE=1 SV=1;>sp|Q53FT3|HIKES_HUMAN Protein Hikeshi OS=Homo sapiens GN=C11orf73 PE=1 SV=2, Peptides 1 , Mol. Weight 9.9994 kDa, SeqCov% 14.1	0	0	0	0	0	0	0	0	0	0	0	0	0	0	0	0	0	0	0	0	0	0	0	0	0	0	0	0	0	0	0	0	0	0	0	0	0	0	0	1
UniProt#X1WI22	X1WI22	>tr|X1WI22|X1WI22_HUMAN GTP-binding protein SAR1a (Fragment) OS=Homo sapiens GN=SAR1A PE=1 SV=3;>tr|D6RAA2|D6RAA2_HUMAN GTP-binding protein SAR1b (Fragment) OS=Homo sapiens GN=SAR1B PE=1 SV=1;>tr|Q5SQT8|Q5SQT8_HUMAN GTP-binding protein SAR1a OS=Homo sapien, Peptides 1 , Mol. Weight 5.7567 kDa, SeqCov% 22	0	0	0	0	0	0	0	0	0	0	0	0	0	0	0	0	0	0	0	0	0	0	0	0	0	0	0	0	0	0	0	0	0	0	0	0	0	0	0	1
UniProt#K7ENX8	K7ENX8	>tr|K7ENX8|K7ENX8_HUMAN Cold-inducible RNA-binding protein (Fragment) OS=Homo sapiens GN=CIRBP PE=1 SV=2;>tr|K7ELV6|K7ELV6_HUMAN Cold-inducible RNA-binding protein (Fragment) OS=Homo sapiens GN=CIRBP PE=1 SV=2;>tr|K7EJV5|K7EJV5_HUMAN Cold-inducible RNA-bin, Peptides 1 , Mol. Weight 8.9138 kDa, SeqCov% 13.8	0	0	0	0	0	0	0	0	0	0	0	0	0	0	0	0	0	0	0	0	0	0	0	0	0	0	0	0	0	0	0	0	0	0	0	0	0	0	0	1
UniProt#E9PRT1	E9PRT1	>tr|E9PRT1|E9PRT1_HUMAN BTB/POZ domain-containing protein KCTD21 (Fragment) OS=Homo sapiens GN=KCTD21 PE=1 SV=1;>tr|E9PJJ5|E9PJJ5_HUMAN BTB/POZ domain-containing protein KCTD21 (Fragment) OS=Homo sapiens GN=KCTD21 PE=1 SV=1;>sp|Q4G0X4|KCD21_HUMAN BTB/POZ d, Peptides 1 , Mol. Weight 15.871 kDa, SeqCov% 10	0	0	0	0	0	0	0	0	0	0	0	0	0	0	0	0	0	0	0	0	0	0	0	0	0	0	0	0	0	0	0	0	0	0	0	0	0	0	0	1
UniProt#H0Y614	H0Y614	>tr|H0Y614|H0Y614_HUMAN Ubiquitin-fold modifier 1 (Fragment) OS=Homo sapiens GN=UFM1 PE=1 SV=1;>sp|P61960|UFM1_HUMAN Ubiquitin-fold modifier 1 OS=Homo sapiens GN=UFM1 PE=1 SV=1, Peptides 1 , Mol. Weight 8.5507 kDa, SeqCov% 18.5	0	0	0	0	0	0	0	0	0	0	0	0	0	0	0	0	0	0	0	0	0	0	0	0	0	0	0	0	0	0	0	0	0	0	0	0	0	0	0	1
UniProt#H0YIB4	H0YIB4	>tr|H0YIB4|H0YIB4_HUMAN Serine/arginine-rich-splicing factor 9 (Fragment) OS=Homo sapiens GN=SRSF9 PE=1 SV=4;>tr|S4R3G0|S4R3G0_HUMAN Serine/arginine-rich-splicing factor 9 OS=Homo sapiens GN=SRSF9 PE=1 SV=1;>sp|Q13242|SRSF9_HUMAN Serine/arginine-rich splic, Peptides 2 , Mol. Weight 12.614 kDa, SeqCov% 22.9	0	0	0	0	0	0	0	0	0	0	0	0	0	0	0	0	0	0	0	0	0	0	0	0	0	0	0	0	0	0	0	0	0	0	0	0	0	0	0	1
UniProt#P63104	P63104	>sp|P63104|1433Z_HUMAN 14-3-3 protein zeta/delta OS=Homo sapiens GN=YWHAZ PE=1 SV=1;>tr|B0AZS6|B0AZS6_HUMAN 14-3-3 protein zeta/delta OS=Homo sapiens GN=YWHAZ PE=1 SV=1;>tr|E7EX29|E7EX29_HUMAN 14-3-3 protein zeta/delta (Fragment) OS=Homo sapiens GN=YWHAZ P, Peptides 9 , Mol. Weight 27.745 kDa, SeqCov% 47.8	0	0	0	0	0	0	0	0	0	0	0	0	0	0	0	0	0	0	0	0	0	0	0	0	0	0	0	0	0	0	0	0	0	0	0	0.0158013	0.0144887	0.007805	0.0339863	1
UniProt#P62258	P62258	>sp|P62258|1433E_HUMAN 14-3-3 protein epsilon OS=Homo sapiens GN=YWHAE PE=1 SV=1, Peptides 15 , Mol. Weight 29.174 kDa, SeqCov% 61.6	0	0	0	0	0	0	0	0	0	0	0	0	0	0	0	0	0	0	0	0	0	0	0	0	0	0	0	0	0	0	0	0	0	0	0	0	0	0.00194864	0.0238038	1
UniProt#J3KT73	J3KT73	>tr|J3KT73|J3KT73_HUMAN 60S ribosomal protein L38 OS=Homo sapiens GN=RPL38 PE=1 SV=1;>tr|J3QL01|J3QL01_HUMAN 60S ribosomal protein L38 OS=Homo sapiens GN=RPL38 PE=1 SV=1;>sp|P63173|RL38_HUMAN 60S ribosomal protein L38 OS=Homo sapiens GN=RPL38 PE=1 SV=2;>tr, Peptides 4 , Mol. Weight 7.5649 kDa, SeqCov% 39.1	0	0	0	0	0	0	0	0	0	0	0	0	0	0	0	0	0	0	0	0	0	0	0	0	0	0	0	0	0	0	0	0	0	0	0	0	0	0	0.0424974	1
UniProt#Q04917	Q04917	>sp|Q04917|1433F_HUMAN 14-3-3 protein eta OS=Homo sapiens GN=YWHAH PE=1 SV=4;>tr|A2IDB2|A2IDB2_HUMAN 14-3-3 protein eta (Fragment) OS=Homo sapiens GN=YWHAH PE=1 SV=1, Peptides 6 , Mol. Weight 28.218 kDa, SeqCov% 20.7	0	0	0	0	0	0	0	0	0	0	0	0	0	0	0	0	0	0	0	0	0	0	0	0	0	0	0	0	0	0	0	0	0	0	0	0	0	0	0.0636675	1
UniProt#P25398	P25398	>sp|P25398|RS12_HUMAN 40S ribosomal protein S12 OS=Homo sapiens GN=RPS12 PE=1 SV=3, Peptides 4 , Mol. Weight 14.515 kDa, SeqCov% 48.5	0	0	0	0	0	0	0	0	0	0	0	0	0	0	0	0	0	0	0	0	0	0	0	0	0	0	0	0	0	0	0	0	0	0	0	0	0.0498488	0.0751716	0.0915863	1
UniProt#P61981	P61981	>sp|P61981|1433G_HUMAN 14-3-3 protein gamma OS=Homo sapiens GN=YWHAG PE=1 SV=2, Peptides 6 , Mol. Weight 28.302 kDa, SeqCov% 36.4	0	0	0	0	0	0	0	0	0	0	0	0	0	0	0	0	0	0	0	0	0	0	0	0	0	0	0	0	0	0	0	0	0	0	0	0	0	0	0.157975	1
UniProt#P36406	P36406	>sp|P36406|TRI23_HUMAN E3 ubiquitin-protein ligase TRIM23 OS=Homo sapiens GN=TRIM23 PE=1 SV=1, Peptides 1 , Mol. Weight 64.066 kDa, SeqCov% 1.7	0	0	0	0	0	0	0	0	0	0	0	0	0	0	0	0	0	0	0	0	0	0	0	0	0	0	0	0	0	0	0	0	0	0	0	0	0	0	0.189229	1
UniProt#P13489	P13489	>sp|P13489|RINI_HUMAN Ribonuclease inhibitor OS=Homo sapiens GN=RNH1 PE=1 SV=2;>tr|E9PMJ3|E9PMJ3_HUMAN Ribonuclease inhibitor (Fragment) OS=Homo sapiens GN=RNH1 PE=1 SV=1;>tr|E9PLZ3|E9PLZ3_HUMAN Ribonuclease inhibitor (Fragment) OS=Homo sapiens GN=RNH1 PE=, Peptides 3 , Mol. Weight 49.973 kDa, SeqCov% 8.7	0	0	0	0	0	0	0	0	0	0	0	0	0	0	0	0	0	0	0	0	0	0	0	0	0	0	0	0	0	0	0	0	0	0	0	0	0	0	0.212052	1
UniProt#M0R210	M0R210	>tr|M0R210|M0R210_HUMAN 40S ribosomal protein S16 OS=Homo sapiens GN=RPS16 PE=1 SV=1;>sp|P62249|RS16_HUMAN 40S ribosomal protein S16 OS=Homo sapiens GN=RPS16 PE=1 SV=2;>tr|M0R3H0|M0R3H0_HUMAN 40S ribosomal protein S16 OS=Homo sapiens GN=RPS16 PE=1 SV=1;>tr, Peptides 3 , Mol. Weight 14.419 kDa, SeqCov% 22.5	0	0	0	0	0	0	0	0	0	0	0	0	0	0	0	0	0	0	0	0	0	0	0	0	0	0	0	0	0	0	0	0	0	0	0	0	0.132283	0	0.200691	1
UniProt#P61081	P61081	>sp|P61081|UBC12_HUMAN NEDD8-conjugating enzyme Ubc12 OS=Homo sapiens GN=UBE2M PE=1 SV=1;>tr|M0QYI6|M0QYI6_HUMAN NEDD8-conjugating enzyme Ubc12 (Fragment) OS=Homo sapiens GN=UBE2M PE=1 SV=1, Peptides 2 , Mol. Weight 20.9 kDa, SeqCov% 14.8	0	0	0	0	0	0	0	0	0	0	0	0	0	0	0	0	0	0	0	0	0	0	0	0	0	0	0	0	0	0	0	0	0	0	0	0	0.321527	0	0	1
UniProt#H7BYN3	H7BYN3	>tr|H7BYN3|H7BYN3_HUMAN Transcription factor A, mitochondrial (Fragment) OS=Homo sapiens GN=TFAM PE=1 SV=1;>sp|Q00059|TFAM_HUMAN Transcription factor A, mitochondrial OS=Homo sapiens GN=TFAM PE=1 SV=1, Peptides 1 , Mol. Weight 25.567 kDa, SeqCov% 4.6	0	0	0	0	0	0	0	0	0	0	0	0	0	0	0	0	0	0	0	0	0	0	0	0	0	0	0	0	0	0	0	0	0	0	0	0	0.535054	0	0	1
UniProt#F6RU00	F6RU00	>tr|F6RU00|F6RU00_HUMAN Golgi SNAP receptor complex member 1 OS=Homo sapiens GN=GOSR1 PE=1 SV=1;>tr|B4DQA8|B4DQA8_HUMAN Golgi SNAP receptor complex member 1 OS=Homo sapiens GN=GOSR1 PE=1 SV=1;>tr|Q96QI9|Q96QI9_HUMAN GOSR1 protein OS=Homo sapiens GN=GOSR1 P, Peptides 1 , Mol. Weight 9.4134 kDa, SeqCov% 16	0	0	0	0	0	0	0	0	0	0	0	0	0	0.453108	0	0	0	0	0	0	0	0	0	0	0	0	0	0	0	0	0	0	0	0	0	0	0	0	0	1
UniProt#P62854	P62854	>sp|P62854|RS26_HUMAN 40S ribosomal protein S26 OS=Homo sapiens GN=RPS26 PE=1 SV=3, Peptides 1 , Mol. Weight 13.015 kDa, SeqCov% 13	0.193772	0.179204	0.385924	1	0.400077	0.600361	0.276133	0.408178	0.593311	0.418968	0.319728	0	0.306919	0	0	0	0	0	0	0	0	0	0	0	0	0	0	0	0	0	0	0	0	0	0	0	0.48683	0.606566	0.576455	0.961834
UniProt#B7Z2R7	B7Z2R7	>tr|B7Z2R7|B7Z2R7_HUMAN Acyl-CoA-binding domain-containing protein 5 OS=Homo sapiens GN=ACBD5 PE=1 SV=1;>sp|Q5T8D3|ACBD5_HUMAN Acyl-CoA-binding domain-containing protein 5 OS=Homo sapiens GN=ACBD5 PE=1 SV=1;>tr|X6RDD7|X6RDD7_HUMAN Acyl-CoA-binding domain-c, Peptides 4 , Mol. Weight 58.792 kDa, SeqCov% 12	0.306765	0.313708	0.281095	0.288884	0.37962	0	0	0	0	0	0	0	0	0	0	0	0	0	0	0	0	0	0	0	0	0	0	0	0	0	0	0	0	0	0	0	0	0	1	0
UniProt#E9PQ63	E9PQ63	>tr|E9PQ63|E9PQ63_HUMAN Carbonyl reductase [NADPH] 1 OS=Homo sapiens GN=CBR1 PE=1 SV=1;>tr|A8MTM1|A8MTM1_HUMAN Carbonyl reductase [NADPH] 1 OS=Homo sapiens GN=CBR1 PE=1 SV=1;>sp|P16152|CBR1_HUMAN Carbonyl reductase [NADPH] 1 OS=Homo sapiens GN=CBR1 PE=1 SV, Peptides 1 , Mol. Weight 19.022 kDa, SeqCov% 7.3	0	0	0	0	0	0	0	0	0	0	0	0	0	0	0	0	0	0	0	0	0	0	0	0	0	0	0	0	0	0	0	0	0	0	0	0	0	0	1	0
UniProt#H0YNE9	H0YNE9	>tr|H0YNE9|H0YNE9_HUMAN Ras-related protein Rab-8B (Fragment) OS=Homo sapiens GN=RAB8B PE=1 SV=1;>sp|Q92930|RAB8B_HUMAN Ras-related protein Rab-8B OS=Homo sapiens GN=RAB8B PE=1 SV=2, Peptides 2 , Mol. Weight 21.868 kDa, SeqCov% 13.3	0	0	0	0	0	0	0	0	0	0	0	0	0	0	0	0	0	0	0	0	0	0	0	0	0	0	0	0	0	0	0	0	0	0	0	0	0	0	1	0
UniProt#Q9Y3C8	Q9Y3C8	>sp|Q9Y3C8|UFC1_HUMAN Ubiquitin-fold modifier-conjugating enzyme 1 OS=Homo sapiens GN=UFC1 PE=1 SV=3, Peptides 1 , Mol. Weight 19.458 kDa, SeqCov% 5.4	0	0	0	0	0	0	0	0	0	0	0	0	0	0	0	0	0	0	0.1552	0	0	0	0	0	0	0	0	0	0	0	0	0.686333	0	0.596285	0	0	1	0.95196	0.766837	0
UniProt#P62745	P62745	>sp|P62745|RHOB_HUMAN Rho-related GTP-binding protein RhoB OS=Homo sapiens GN=RHOB PE=1 SV=1, Peptides 2 , Mol. Weight 22.123 kDa, SeqCov% 14.8	0	0	0	0	0	0	0	0	0	0	0	0	0	0	0	0	0	0	0	0	0	0	0	0	0	0	0	0	0	0	0	0	0	0	0	0	0.776768	1	0.61362	0
UniProt#B5M0C0	B5M0C0	>tr|B5M0C0|B5M0C0_HUMAN Dual oxidase maturation factor 1 OS=Homo sapiens GN=DUOXA1 PE=2 SV=1, Peptides 1 , Mol. Weight 48.815 kDa, SeqCov% 3	0	0	0	0	0	0	0	0	0	0	0	0	0	0	0	0	0	0	0	0	0	0	0	0.0247289	0.111857	0.0870882	0	0	0	0	0	0	0	0	0	0	0.580045	0.622059	1	0
UniProt#Q9NPJ3	Q9NPJ3	>sp|Q9NPJ3|ACO13_HUMAN Acyl-coenzyme A thioesterase 13 OS=Homo sapiens GN=ACOT13 PE=1 SV=1, Peptides 1 , Mol. Weight 14.96 kDa, SeqCov% 8.6	0	0	0	0	0	0	0	0	0	0	0	0	0	0	0	0	0	0	0	0	0	0	0	0	0	0	0	0	0	0	0	0	0	0	0	0	0	1	0.694544	0
UniProt#P08590	P08590	>sp|P08590|MYL3_HUMAN Myosin light chain 3 OS=Homo sapiens GN=MYL3 PE=1 SV=3, Peptides 1 , Mol. Weight 21.932 kDa, SeqCov% 6.7	0	0	0	0	0	0	0	0	0	0	0	0	0	0	0	0	0	0	0	0	0	0	0	0	0	0	0	0	0	0	0	0	0	0	0	0	0	1	0.725334	0
UniProt#F8W8H5	F8W8H5	>tr|F8W8H5|F8W8H5_HUMAN Ras-related protein Rab-24 OS=Homo sapiens GN=RAB24 PE=1 SV=1;>sp|Q969Q5|RAB24_HUMAN Ras-related protein Rab-24 OS=Homo sapiens GN=RAB24 PE=1 SV=1, Peptides 4 , Mol. Weight 19.671 kDa, SeqCov% 31.6	0	0	0	0	0	0	0	0	0	0	0	0	0	0	0	0	0	0	0	0	0	0	0	0	0	0	0	0	0	0	0	0	0	0	0	0	0.223871	1	0.985119	0.297537
UniProt#C9JY26	C9JY26	>tr|C9JY26|C9JY26_HUMAN Ras-related protein Rab-34, isoform NARR (Fragment) OS=Homo sapiens GN=RAB34 PE=1 SV=5;>tr|A8MYQ9|A8MYQ9_HUMAN Ras-related protein Rab-34, isoform NARR OS=Homo sapiens GN=RAB34 PE=1 SV=2;>sp|Q9BZG1|RAB34_HUMAN Ras-related protein Ra, Peptides 2 , Mol. Weight 28.818 kDa, SeqCov% 11.6	0	0	0	0	0	0	0	0	0	0	0	0	0	0	0	0	0	0	0	0	0	0	0	0	0	0	0	0	0	0	0	0	0	0	0	0	0	1	0.987502	0.429936
UniProt#E9PMH2	E9PMH2	>tr|E9PMH2|E9PMH2_HUMAN AH receptor-interacting protein (Fragment) OS=Homo sapiens GN=AIP PE=1 SV=2;>sp|O00170|AIP_HUMAN AH receptor-interacting protein OS=Homo sapiens GN=AIP PE=1 SV=2, Peptides 1 , Mol. Weight 26.595 kDa, SeqCov% 6.5	0	0	0	0	0	0	0	0	0	0	0	0	0	0	0	0	0	0	0	0	0	0	0	0	0	0	0	0	0	0	0	0	0	0	0	0	0	1	0.648239	0.557691
UniProt#Q9NQE9	Q9NQE9	>sp|Q9NQE9|HINT3_HUMAN Histidine triad nucleotide-binding protein 3 OS=Homo sapiens GN=HINT3 PE=1 SV=1, Peptides 2 , Mol. Weight 20.361 kDa, SeqCov% 11	0	0	0	0	0	0	0	0	0	0	0	0	0	0	0	0	0	0	0	0	0	0	0	0	0	0	0	0	0	0	0	0	0	0	0	0	0	1	0.445972	0.453432
UniProt#Q53H47	Q53H47	>sp|Q53H47|SETMR_HUMAN Histone-lysine N-methyltransferase SETMAR OS=Homo sapiens GN=SETMAR PE=1 SV=2, Peptides 1 , Mol. Weight 78.033 kDa, SeqCov% 1.8	0	0	0	0	0	0	0	0	0	0	0	0	0	0	0	0	0	0	0	0	0	0	0	0	0	0	0	0	0	0	0	0	0	0	0	0	0	1	0	0
UniProt#A0A087WTA2	A0A087WTA2	>tr|A0A087WTA2|A0A087WTA2_HUMAN Protein SYNJ2BP-COX16 OS=Homo sapiens GN=SYNJ2BP-COX16 PE=4 SV=1;>tr|A0A087X1F5|A0A087X1F5_HUMAN Protein SYNJ2BP-COX16 (Fragment) OS=Homo sapiens GN=SYNJ2BP-COX16 PE=4 SV=2;>tr|A0A087WYV9|A0A087WYV9_HUMAN Protein SYNJ2BP-COX, Peptides 1 , Mol. Weight 4.426 kDa, SeqCov% 35	0	0	0	0	0	0	0	0	0	0	0	0	0	0	0	0	0	0	0	0	0	0	0	0	0	0	0	0	0	0	0	0	0	0	0	0	0	1	0	0
UniProt#E7ESI2	E7ESI2	>tr|E7ESI2|E7ESI2_HUMAN Cyclin-dependent kinase 2 OS=Homo sapiens GN=CDK2 PE=1 SV=1;>tr|G3V5T9|G3V5T9_HUMAN Cyclin-dependent kinase 2 OS=Homo sapiens GN=CDK2 PE=1 SV=1;>sp|P24941|CDK2_HUMAN Cyclin-dependent kinase 2 OS=Homo sapiens GN=CDK2 PE=1 SV=2;>sp|Q0, Peptides 2 , Mol. Weight 27.164 kDa, SeqCov% 10.5	0	0	0	0	0	0	0	0	0	0	0	0	0	0	0	0	0	0	0	0	0	0	0	0	0	0	0	0	0	0	0	0	0	0	0	0	0	1	0	0
UniProt#Q9Y2K3	Q9Y2K3	>sp|Q9Y2K3|MYH15_HUMAN Myosin-15 OS=Homo sapiens GN=MYH15 PE=1 SV=5, Peptides 1 , Mol. Weight 224.62 kDa, SeqCov% 0.8	0	0	0	0	0	0	0	0	0	0	0	0	0	0	0	0	0	0	0	0	0	0	0	0	0	0	0	0	0	0	0	0	0	0	0	0	0	1	0	0
UniProt#P51809	P51809	>sp|P51809|VAMP7_HUMAN Vesicle-associated membrane protein 7 OS=Homo sapiens GN=VAMP7 PE=1 SV=3, Peptides 2 , Mol. Weight 24.935 kDa, SeqCov% 10	0	0	0	0	0	0	0	0	0	0	0	0	0	0	0	0	0	0	0	0	0	0	0	0	0	0	0	0	0	0	0	0.628751	0.57319	0	0	0	1	0.403325	0.217744	0
UniProt#M0R1E3	M0R1E3	>tr|M0R1E3|M0R1E3_HUMAN N-acetyltransferase 14 (Fragment) OS=Homo sapiens GN=NAT14 PE=1 SV=1;>sp|Q8WUY8|NAT14_HUMAN N-acetyltransferase 14 OS=Homo sapiens GN=NAT14 PE=1 SV=1, Peptides 1 , Mol. Weight 17.73 kDa, SeqCov% 12.7	0	0	0	0	0	0	0	0	0	0	0	0	0	0	0	0	0	0	0	0	0	0	0	0	0	0	0	0	0	0	0	0	0	0	0	0	1	0.890007	0	0
UniProt#H3BSC1	H3BSC1	>tr|H3BSC1|H3BSC1_HUMAN Ras-related protein Rab-11A OS=Homo sapiens GN=RAB11A PE=1 SV=1;>sp|P62491|RB11A_HUMAN Ras-related protein Rab-11A OS=Homo sapiens GN=RAB11A PE=1 SV=3;>tr|H3BMH2|H3BMH2_HUMAN Ras-related protein Rab-11A (Fragment) OS=Homo sapiens GN, Peptides 9 , Mol. Weight 22.486 kDa, SeqCov% 54	0	0	0	0	0	0	0	0	0	0	0	0	0	0	0	0	0	0	0	0	0	0	0	0	0	0	0	0	0	0	0	0	0	0	0	0	1	0.793125	0	0
UniProt#Q5JWB9	Q5JWB9	>tr|Q5JWB9|Q5JWB9_HUMAN Transmembrane protein 230 (Fragment) OS=Homo sapiens GN=TMEM230 PE=1 SV=1;>tr|A0A087WTT2|A0A087WTT2_HUMAN Transmembrane protein 230 OS=Homo sapiens GN=TMEM230 PE=1 SV=1;>sp|Q96A57|TM230_HUMAN Transmembrane protein 230 OS=Homo sapien, Peptides 1 , Mol. Weight 7.9924 kDa, SeqCov% 18.9	0	0	0	0	0	0	0	0	0	0	0	0	0	0	0	0	0	0	0	0	0	0	0	0	0	0	0	0	0	0	0	0	0	0	0	0	1	0.527327	0	0
UniProt#Q9Y680	Q9Y680	>sp|Q9Y680|FKBP7_HUMAN Peptidyl-prolyl cis-trans isomerase FKBP7 OS=Homo sapiens GN=FKBP7 PE=1 SV=1, Peptides 2 , Mol. Weight 30.009 kDa, SeqCov% 7.3	0	0	0	0	0	0	0	0	0	0	0	0	0	0	0	0	0	0	0	0	0	0	0	0	0	0	0	0	0	0	0	0	0	0	0	0	1	0.394048	0	0
UniProt#P00167	P00167	>sp|P00167|CYB5_HUMAN Cytochrome b5 OS=Homo sapiens GN=CYB5A PE=1 SV=2, Peptides 5 , Mol. Weight 15.33 kDa, SeqCov% 49.3	0	0	0	0	0	0	0	0	0	0	0	0	0	0	0	0	0	0	0	0	0	0	0	0	0	0	0	0	0	0	0	0	0	0	0.0358551	0.331543	1	0.435771	0.0558696	0.133249
UniProt#P28482	P28482	>sp|P28482|MK01_HUMAN Mitogen-activated protein kinase 1 OS=Homo sapiens GN=MAPK1 PE=1 SV=3, Peptides 2 , Mol. Weight 41.389 kDa, SeqCov% 6.9	0	0	0	0	0	0	0	0	0	0	0	0	0	0	0	0	0	0	0	0	0	0	0	0	0	0	0	0	0	0	0	0.0740768	0.0776543	0	0	0	1	0.212824	0.200705	0.0623247
UniProt#Q76N89	Q76N89	>sp|Q76N89|HECW1_HUMAN E3 ubiquitin-protein ligase HECW1 OS=Homo sapiens GN=HECW1 PE=1 SV=3, Peptides 1 , Mol. Weight 179.55 kDa, SeqCov% 1.1	0	0	0	0	0	0	0	0	0	0	0	0	0	0	0	0	0	0	0	0	0	0	0	0	0	0	0	0	0	0	0	0	0	0	0	0	1	0	0	0
UniProt#E7ETY7	E7ETY7	>tr|E7ETY7|E7ETY7_HUMAN Glutathione peroxidase OS=Homo sapiens GN=GPX8 PE=1 SV=1;>sp|Q8TED1|GPX8_HUMAN Probable glutathione peroxidase 8 OS=Homo sapiens GN=GPX8 PE=1 SV=2, Peptides 1 , Mol. Weight 18.09 kDa, SeqCov% 7	0	0	0	0	0	0	0	0	0	0	0	0	0	0	0	0	0	0	0	0	0	0	0	0	0	0	0	0	0	0	0	0	0	0	0	0	1	0	0	0
UniProt#Q7Z4R8	Q7Z4R8	>sp|Q7Z4R8|CF120_HUMAN UPF0669 protein C6orf120 OS=Homo sapiens GN=C6orf120 PE=1 SV=1, Peptides 1 , Mol. Weight 20.772 kDa, SeqCov% 14.1	0	0	0	0	0	0	0	0	0	0	0	0	0	0	0	0	0	0	0	0	0	0	0	0	0	0	0	0	0	0	0	0	0	0	0	0	1	0	0	0
UniProt#O00203	O00203	>sp|O00203|AP3B1_HUMAN AP-3 complex subunit beta-1 OS=Homo sapiens GN=AP3B1 PE=1 SV=3;>tr|H0YBD0|H0YBD0_HUMAN AP-3 complex subunit beta-1 (Fragment) OS=Homo sapiens GN=AP3B1 PE=1 SV=1, Peptides 2 , Mol. Weight 121.32 kDa, SeqCov% 2.9	0	0	0	0	0	0	0	0	0.383018	0	0	0	0	0	0	0	0	0	0	0	0	0	0	0	0	0	0	0	0	0	0	0	0	0	0	0	1	0	0	0
UniProt#H7BXQ8	H7BXQ8	>tr|H7BXQ8|H7BXQ8_HUMAN Armadillo repeat-containing protein 10 OS=Homo sapiens GN=ARMC10 PE=1 SV=1;>tr|C9J5N7|C9J5N7_HUMAN Armadillo repeat-containing protein 10 (Fragment) OS=Homo sapiens GN=ARMC10 PE=1 SV=1;>sp|Q8N2F6|ARM10_HUMAN Armadillo repeat-contain, Peptides 1 , Mol. Weight 20.87 kDa, SeqCov% 8.3	0	0	0	0	0	0	0	0	0	0	0	0	0	0	0	0	0	0	0	0	0	0	0	0	0	0	0	0	0	0	0	0	0	0	0	0	1	0	0	0.667897
UniProt#P17050	P17050	>sp|P17050|NAGAB_HUMAN Alpha-N-acetylgalactosaminidase OS=Homo sapiens GN=NAGA PE=1 SV=2, Peptides 3 , Mol. Weight 46.564 kDa, SeqCov% 8.3	0	0	0	0	0	0	0	0	0	0	0	0	0	0	0	0	0	0	0	0	0	0	0	0	0	0	0	0.282534	0.584473	0.437277	0	1	0	0	0	0.840402	0.289245	0	0	0
UniProt#F2Z393	F2Z393	>tr|F2Z393|F2Z393_HUMAN Transaldolase OS=Homo sapiens GN=TALDO1 PE=1 SV=1;>sp|P37837|TALDO_HUMAN Transaldolase OS=Homo sapiens GN=TALDO1 PE=1 SV=2, Peptides 1 , Mol. Weight 35.328 kDa, SeqCov% 3.5	0	0	0	0	0	0	0	0	0	0	0	0	0	0	0	0	0	0	0	0	0	0	0	0	0	0	0	0	0	0	0	0.515967	0	0	0	1	0.800026	0	0	0
UniProt#P07355	P07355	>sp|P07355|ANXA2_HUMAN Annexin A2 OS=Homo sapiens GN=ANXA2 PE=1 SV=2;>tr|H0YN42|H0YN42_HUMAN Annexin (Fragment) OS=Homo sapiens GN=ANXA2 PE=1 SV=1;>tr|H0YMD0|H0YMD0_HUMAN Annexin (Fragment) OS=Homo sapiens GN=ANXA2 PE=1 SV=1;>tr|H0YMU9|H0YMU9_HUMAN Annexin, Peptides 31 , Mol. Weight 38.604 kDa, SeqCov% 69	0.12001	0.0836009	0.181467	0.310233	0.21064	0.357589	0.188668	0.276636	0.37279	0.394905	0.315964	0.191201	0.174131	0.177043	0.0926711	0.0438421	0.0547813	0.0370092	0.0211054	0.00833012	0.0160794	0.00578234	0.00935774	0.00262863	0.00413737	0.0110983	0.0144473	0.0191643	0.0112974	0.0152994	0.0313709	0.0595297	0.0588504	0.064655	0.148555	1	0.416863	0.222265	0.126268	0.0368893
UniProt#P40429	P40429	>sp|P40429|RL13A_HUMAN 60S ribosomal protein L13a OS=Homo sapiens GN=RPL13A PE=1 SV=2;>tr|M0QYS1|M0QYS1_HUMAN 60S ribosomal protein L13a (Fragment) OS=Homo sapiens GN=RPL13A PE=1 SV=2, Peptides 3 , Mol. Weight 23.577 kDa, SeqCov% 16.7	0.0636534	0.0496725	0.292629	0.234983	0.466904	0.165381	0.435086	0.137158	0.12668	0.528386	0.632947	0	0.163229	0	0	0	0	0.0775594	0.0674278	0	0	0	0	0	0.298799	0.20812	0.254667	0.295608	0.249414	0.048955	0.272537	0.524861	0.0730395	0.0741968	0.17298	1	0.288543	0.108251	0.108141	0.0966561
UniProt#P62805	P62805	>sp|P62805|H4_HUMAN Histone H4 OS=Homo sapiens GN=HIST1H4A PE=1 SV=2, Peptides 2 , Mol. Weight 11.367 kDa, SeqCov% 17.5	0	0.106443	0.167312	0.380157	0.33209	0.31781	0.191105	0	0	0.146308	0.210763	0	0	0	0	0	0.714403	0.623978	0.253555	0	0	0	0	0	0	0	0	0	0	0	0	0	0.241644	0	0.580321	1	0	0.490274	0.317948	0.952813
UniProt#E9PJD9	E9PJD9	>tr|E9PJD9|E9PJD9_HUMAN 60S ribosomal protein L27a OS=Homo sapiens GN=RPL27A PE=1 SV=1;>tr|E9PLL6|E9PLL6_HUMAN 60S ribosomal protein L27a OS=Homo sapiens GN=RPL27A PE=1 SV=1;>sp|P46776|RL27A_HUMAN 60S ribosomal protein L27a OS=Homo sapiens GN=RPL27A PE=1 S, Peptides 3 , Mol. Weight 10.127 kDa, SeqCov% 27.5	0	0.0227255	0	0.0587558	0.0619315	0.100571	0	0	0	0.0747875	0	0.0511448	0.0757636	0.0676308	0	0	0.0635914	0	0	0	0	0	0	0	0	0	0	0	0	0	0.0837479	0.130377	0	0	0.621654	1	0.417129	0	0.0203234	0.621699
UniProt#P62269	P62269	>sp|P62269|RS18_HUMAN 40S ribosomal protein S18 OS=Homo sapiens GN=RPS18 PE=1 SV=3;>tr|J3JS69|J3JS69_HUMAN 40S ribosomal protein S18 OS=Homo sapiens GN=RPS18 PE=1 SV=1, Peptides 3 , Mol. Weight 17.718 kDa, SeqCov% 19.1	0	0	0	0	0	0	0	0	0	0	0	0	0	0	0	0	0	0	0	0	0	0	0	0	0	0	0	0	0	0	0	0	0	0	0.454804	1	0.153127	0	0.196137	0.587741
UniProt#C9JD32	C9JD32	>tr|C9JD32|C9JD32_HUMAN 60S ribosomal protein L23 (Fragment) OS=Homo sapiens GN=RPL23 PE=1 SV=1;>tr|B9ZVP7|B9ZVP7_HUMAN 60S ribosomal protein L23 OS=Homo sapiens GN=RPL23 PE=1 SV=1;>tr|J3KT29|J3KT29_HUMAN 60S ribosomal protein L23 OS=Homo sapiens GN=RPL23 , Peptides 2 , Mol. Weight 9.6694 kDa, SeqCov% 38.5	0	0	0	0	0	0	0	0	0	0	0	0	0	0	0	0	0	0	0	0	0	0	0	0	0	0	0	0	0	0	0	0	0	0	0.407103	0.786571	0.266854	0.153886	0	1
UniProt#P21291	P21291	>sp|P21291|CSRP1_HUMAN Cysteine and glycine-rich protein 1 OS=Homo sapiens GN=CSRP1 PE=1 SV=3;>tr|E9PS42|E9PS42_HUMAN Cysteine and glycine-rich protein 1 OS=Homo sapiens GN=CSRP1 PE=1 SV=1, Peptides 3 , Mol. Weight 20.567 kDa, SeqCov% 25.4	0	0	0	0	0	0	0	0	0	0	0	0	0	0	0	0	0	0	0	0	0	0	0	0	0	0	0	0	0	0	0	0	0	0	0.569247	0.826499	0.497958	0	0.368243	1
UniProt#P60866	P60866	>sp|P60866|RS20_HUMAN 40S ribosomal protein S20 OS=Homo sapiens GN=RPS20 PE=1 SV=1;>tr|E5RIP1|E5RIP1_HUMAN 40S ribosomal protein S20 OS=Homo sapiens GN=RPS20 PE=1 SV=1;>tr|E5RJX2|E5RJX2_HUMAN 40S ribosomal protein S20 OS=Homo sapiens GN=RPS20 PE=1 SV=1;>tr, Peptides 2 , Mol. Weight 13.373 kDa, SeqCov% 22.7	0	0	0	0	0	0	0	0	0	0	0	0	0	0	0	0	0	0	0	0	0	0	0	0	0	0	0	0	0	0	0	0	0.149709	0.185847	0.833545	0.801266	0.204827	0.273139	0.496421	1
UniProt#M0R0P7	M0R0P7	>tr|M0R0P7|M0R0P7_HUMAN 60S ribosomal protein L18a OS=Homo sapiens GN=RPL18A PE=1 SV=1;>tr|M0R3D6|M0R3D6_HUMAN 60S ribosomal protein L18a (Fragment) OS=Homo sapiens GN=RPL18A PE=1 SV=1;>tr|M0R1A7|M0R1A7_HUMAN 60S ribosomal protein L18a OS=Homo sapiens GN=R, Peptides 3 , Mol. Weight 16.177 kDa, SeqCov% 24.8	0	0.104899	0.0568502	0.0957434	0.123669	0.204587	0.1324	0.172593	0.179549	0.153269	0.195119	0.121248	0.437661	0	0	0	0	0	0	0	0	0	0	0	0	0	0	0	0	0	0	0	0	0.126756	0.593642	1	0.616496	0.563604	0.433355	0.815104
UniProt#P20340	P20340	>sp|P20340|RAB6A_HUMAN Ras-related protein Rab-6A OS=Homo sapiens GN=RAB6A PE=1 SV=3;>tr|H7BYW1|H7BYW1_HUMAN Ras-related protein Rab-6A (Fragment) OS=Homo sapiens GN=RAB6A PE=1 SV=1;>sp|Q9NRW1|RAB6B_HUMAN Ras-related protein Rab-6B OS=Homo sapiens GN=RAB6B, Peptides 8 , Mol. Weight 23.593 kDa, SeqCov% 42.3	0.00423474	0.00473024	0.00639437	0.00693117	0	0	0	0	0	0.0128402	0.0150719	0	0.0142094	0.015784	0.0155144	0.00863581	0	0.014389	0	0.0313739	0.0320685	0	0	0	0.0265642	0.0197593	0	0	0.0205161	0.0246317	0	0.118316	0.260714	0.252043	0.456235	0.786569	0.524405	0.577422	0.545986	1
UniProt#P11233	P11233	>sp|P11233|RALA_HUMAN Ras-related protein Ral-A OS=Homo sapiens GN=RALA PE=1 SV=1;>tr|H7C3P7|H7C3P7_HUMAN Ras-related protein Ral-A (Fragment) OS=Homo sapiens GN=RALA PE=1 SV=1, Peptides 4 , Mol. Weight 23.567 kDa, SeqCov% 20.9	0	0	0	0	0	0	0	0	0	0	0	0	0	0	0	0	0	0	0	0	0	0	0	0	0	0	0	0	0	0	0	0.0957988	0.121416	0.157732	0.635286	0.742543	0.547889	0.505752	0.501372	1
UniProt#K7EQQ9	K7EQQ9	>tr|K7EQQ9|K7EQQ9_HUMAN 60S ribosomal protein L27 OS=Homo sapiens GN=RPL27 PE=1 SV=1;>tr|K7ELC7|K7ELC7_HUMAN 60S ribosomal protein L27 (Fragment) OS=Homo sapiens GN=RPL27 PE=1 SV=1;>sp|P61353|RL27_HUMAN 60S ribosomal protein L27 OS=Homo sapiens GN=RPL27 PE, Peptides 2 , Mol. Weight 9.7405 kDa, SeqCov% 25	0	0	0	0	0	0.109655	0	0.0673305	0.105475	0	0	0	0	0	0	0	0	0	0	0	0	0	0	0	0	0	0	0	0	0	0	0	0	0	0.611171	0.927682	0.521473	0.635573	0.65635	1
UniProt#M0QZN2	M0QZN2	>tr|M0QZN2|M0QZN2_HUMAN 40S ribosomal protein S5 OS=Homo sapiens GN=RPS5 PE=1 SV=1;>tr|M0R0F0|M0R0F0_HUMAN 40S ribosomal protein S5 (Fragment) OS=Homo sapiens GN=RPS5 PE=1 SV=1;>tr|M0R0R2|M0R0R2_HUMAN 40S ribosomal protein S5 OS=Homo sapiens GN=RPS5 PE=1 S, Peptides 3 , Mol. Weight 14.763 kDa, SeqCov% 33.6	0	0	0	0	0	0	0	0	0	0	0	0	0	0	0	0	0	0	0	0	0	0	0	0	0.0319101	0.0363056	0.0447307	0.04529	0.0376578	0	0.0578343	0.116987	0.0256895	0.148286	0.399757	1	0.371446	0.367279	0.410123	0.774044
UniProt#M0R0Y2	M0R0Y2	>tr|M0R0Y2|M0R0Y2_HUMAN Alpha-soluble NSF attachment protein OS=Homo sapiens GN=NAPA PE=1 SV=1;>sp|P54920|SNAA_HUMAN Alpha-soluble NSF attachment protein OS=Homo sapiens GN=NAPA PE=1 SV=3;>tr|M0R2M1|M0R2M1_HUMAN Alpha-soluble NSF attachment protein (Fragme, Peptides 8 , Mol. Weight 29.163 kDa, SeqCov% 49.2	0	0	0	0	0	0	0	0	0	0	0	0	0	0	0	0	0.052635	0	0	0	0	0	0	0	0	0	0	0	0	0	0	0	0.019813	0.0310613	0.181061	1	0.442338	0.338426	0.438055	0.865168
UniProt#P62851	P62851	>sp|P62851|RS25_HUMAN 40S ribosomal protein S25 OS=Homo sapiens GN=RPS25 PE=1 SV=1, Peptides 3 , Mol. Weight 13.742 kDa, SeqCov% 24	0	0	0	0	0	0	0	0	0	0	0	0	0	0	0	0	0	0	0	0	0	0	0	0	0	0	0	0	0	0	0	0	0	0	0.270017	1	0.519637	0.543604	0.584183	0.954414
UniProt#K7ERI7	K7ERI7	>tr|K7ERI7|K7ERI7_HUMAN 60S ribosomal protein L22 OS=Homo sapiens GN=RPL22 PE=1 SV=1;>sp|P35268|RL22_HUMAN 60S ribosomal protein L22 OS=Homo sapiens GN=RPL22 PE=1 SV=2;>tr|K7EP65|K7EP65_HUMAN 60S ribosomal protein L22 (Fragment) OS=Homo sapiens GN=RPL22 PE, Peptides 4 , Mol. Weight 11.168 kDa, SeqCov% 42.1	0	0	0	0	0	0	0	0	0	0	0	0	0	0	0	0	0	0	0	0	0	0	0	0	0	0	0	0	0	0	0	0.018725	0.0778502	0.136834	0.380877	1	0.516802	0.561165	0.503154	0.928844
UniProt#P23528	P23528	>sp|P23528|COF1_HUMAN Cofilin-1 OS=Homo sapiens GN=CFL1 PE=1 SV=3;>tr|G3V1A4|G3V1A4_HUMAN Cofilin 1 (Non-muscle), isoform CRA_a OS=Homo sapiens GN=CFL1 PE=1 SV=1;>tr|E9PP50|E9PP50_HUMAN Cofilin-1 (Fragment) OS=Homo sapiens GN=CFL1 PE=1 SV=4;>tr|E9PK25|E9PK, Peptides 11 , Mol. Weight 18.502 kDa, SeqCov% 69.3	0	0	0	0.00685906	0.0093171	0	0	0	0	0	0	0	0	0	0.020345	0.00369758	0.0229304	0.0259656	0.0215138	0.0266506	0.0259736	0	0	0	0	0.0196981	0.0243795	0.0283784	0.0288169	0.0300888	0.0395129	0.065711	0.0156053	0.111523	0.329714	0.947355	0.523574	0.570806	0.365457	1
UniProt#P51149	P51149	>sp|P51149|RAB7A_HUMAN Ras-related protein Rab-7a OS=Homo sapiens GN=RAB7A PE=1 SV=1;>tr|C9J8S3|C9J8S3_HUMAN Ras-related protein Rab-7a OS=Homo sapiens GN=RAB7A PE=1 SV=1;>tr|C9J4V0|C9J4V0_HUMAN Ras-related protein Rab-7a OS=Homo sapiens GN=RAB7A PE=1 SV=1, Peptides 12 , Mol. Weight 23.489 kDa, SeqCov% 67.6	0	0	0	0	0	0	0	0	0	0.00173989	0.00460773	0	0.00211945	0	0	0.00189825	0.00434796	0	0	0	0	0.00668257	0.00767657	0.00734598	0.00859565	0.0168958	0.024238	0.0148977	0.00932727	0.020682	0.048962	0.132187	0.117897	0.145522	0.274313	0.976892	0.5538	0.643398	0.426559	1
UniProt#P62280	P62280	>sp|P62280|RS11_HUMAN 40S ribosomal protein S11 OS=Homo sapiens GN=RPS11 PE=1 SV=3;>tr|M0QZC5|M0QZC5_HUMAN 40S ribosomal protein S11 OS=Homo sapiens GN=RPS11 PE=1 SV=1, Peptides 3 , Mol. Weight 18.431 kDa, SeqCov% 24.1	0	0	0	0	0	0	0	0	0	0	0	0	0	0	0	0	0	0	0	0	0	0	0	0	0	0	0	0	0	0	0	0	0	0	0.296227	1	0.264004	0.711382	0.588772	0.962226
UniProt#O75396	O75396	>sp|O75396|SC22B_HUMAN Vesicle-trafficking protein SEC22b OS=Homo sapiens GN=SEC22B PE=1 SV=4;>tr|A0A087X1A9|A0A087X1A9_HUMAN Vesicle-trafficking protein SEC22b (Fragment) OS=Homo sapiens GN=SEC22B PE=1 SV=1, Peptides 6 , Mol. Weight 24.593 kDa, SeqCov% 29.8	0.00835254	0	0.00999465	0	0	0.0141864	0.0176253	0.030975	0.044793	0.0670259	0.0607279	0	0.0817012	0.0802346	0.0855781	0.0416334	0.0134068	0.0198153	0.0175263	0.0383836	0	0	0	0	0	0	0	0	0	0	0	0.0353818	0	0.101133	0.308376	0.995897	0.762872	0.92248	0.536057	1
UniProt#E5RIU6	E5RIU6	>tr|E5RIU6|E5RIU6_HUMAN Cyclin-dependent kinase 1 (Fragment) OS=Homo sapiens GN=CDK1 PE=1 SV=2;>tr|A0A087WZZ9|A0A087WZZ9_HUMAN Cyclin-dependent kinase 1 OS=Homo sapiens GN=CDK1 PE=1 SV=1;>tr|A0A024QZP7|A0A024QZP7_HUMAN Cell division cycle 2, G1 to S and G2, Peptides 3 , Mol. Weight 21.738 kDa, SeqCov% 19.6	0	0	0	0	0	0	0	0	0	0	0	0	0	0	0	0	0	0	0	0	0	0	0	0	0	0	0	0	0	0	0	0	0	0	0	1	0.424248	0.871894	0.336663	0.605609
[truncated: 778 more rows]
